# Supplementary material for: Floral organ-specific proteome profiling of the floral ornamental orchid (Cymbidium goeringii) reveals candidate proteins related to floral organ development
Source: Bot Stud. 2021 Dec 18;62:23. doi: 10.1186/s40529-021-00330-9 (PMC8684572; doi:10.1186/s40529-021-00330-9)
Supplement: Supplementary file 1 — Additional file 1: Table S1. The basic information of all identified proteins. [file 40529_2021_330_MOESM1_ESM.xlsx]

## Sheet: Sheet1
Table S1 The basic information of all identified proteins.
Protein IDs	Majority protein IDs	Fasta headers	Number of proteins	Peptides	Razor + unique peptides	Unique peptides	Sequence coverage [%]	Mol. weight [kDa]	Sequence length	Score	GY1	PE1	LI1	SE1	GY2	PE2	LI2	SE2
A0A2H9ZQJ3	A0A2H9ZQJ3	tr|A0A2H9ZQJ3|A0A2H9ZQJ3_9ASPA Tripeptidyl-peptidase II OS=Apostasia shenzhenica OX=1088818 GN=AXF42_Ash021286 PE=4 SV=1	1	3	3	3	2.8	137.58	1244	21.173	0.779885	1.19101	0.989539	1.03957	0.856402	1.12211	0.985648	1.03584
A0A2H9ZQN7	A0A2H9ZQN7	tr|A0A2H9ZQN7|A0A2H9ZQN7_9ASPA Uncharacterized protein OS=Apostasia shenzhenica OX=1088818 GN=AXF42_Ash010941 PE=4 SV=1	1	4	4	4	3	134.3	1204	25.438	1.16794	0.967757	0.866915	0.997388	1.01318	1.12175	0.817748	1.04732
A0A2H9ZQN9	A0A2H9ZQN9	tr|A0A2H9ZQN9|A0A2H9ZQN9_9ASPA Uncharacterized protein OS=Apostasia shenzhenica OX=1088818 GN=AXF42_Ash010948 PE=4 SV=1	1	1	1	1	1.1	112.78	1013	7.728	0.797477	1.02522	0.983586	1.19372	0.572398	1.21658	1.02833	1.1827
A0A2H9ZQP9	A0A2H9ZQP9	tr|A0A2H9ZQP9|A0A2H9ZQP9_9ASPA Auxin-repressed 12.5 kDa protein OS=Apostasia shenzhenica OX=1088818 GN=AXF42_Ash010961 PE=4 SV=1	1	1	1	1	9.7	13.439	124	9.4139	0.747586	0.80356	1.93034	0.518509	0.891121	0.806905	1.49565	0.806328
A0A2H9ZQQ3	A0A2H9ZQQ3	tr|A0A2H9ZQQ3|A0A2H9ZQQ3_9ASPA Mitogen-activated protein kinase kinase kinase YODA OS=Apostasia shenzhenica OX=1088818 GN=YDA PE=4 SV=1	1	2	2	2	3.9	74.882	674	14.529	0.851233	1.06513	1.18345	0.900195	0.818985	1.04879	1.23378	0.898442
A0A2H9ZQQ7	A0A2H9ZQQ7	tr|A0A2H9ZQQ7|A0A2H9ZQQ7_9ASPA Diaminopimelate decarboxylase 2, chloroplastic OS=Apostasia shenzhenica OX=1088818 GN=LYSA2 PE=3 SV=1	1	3	3	3	7.5	53.151	483	45.787	1.01271	0.930301	0.807137	1.24985	1.02578	0.875458	0.865429	1.23333
A0A2H9ZQQ8;A0A2I0B4X9	A0A2H9ZQQ8;A0A2I0B4X9	tr|A0A2H9ZQQ8|A0A2H9ZQQ8_9ASPA Metacaspase-4 OS=Apostasia shenzhenica OX=1088818 GN=AMC4 PE=4 SV=1;tr|A0A2I0B4X9|A0A2I0B4X9_9ASPA Metacaspase-5 OS=Apostasia shenzhenica OX=1088818 GN=AMC5 PE=4 SV=1	2	1	1	1	2.9	45.967	416	42.816	0	0	0	0	0	0	0	0
A0A2H9ZQQ9;A0A2I0AAL3	A0A2H9ZQQ9	tr|A0A2H9ZQQ9|A0A2H9ZQQ9_9ASPA L-ascorbate oxidase like OS=Apostasia shenzhenica OX=1088818 GN=Bp10 PE=4 SV=1	2	3	3	3	6.3	60.707	543	19.946	1.01307	1.06109	1.11417	0.811667	0.983168	1.09478	1.11342	0.808632
A0A2H9ZQR9;A0A2H9ZZE1;A0A2I0AZL5;A0A2I0A5S4	A0A2H9ZQR9	tr|A0A2H9ZQR9|A0A2H9ZQR9_9ASPA Calcium-dependent protein kinase isoform 2 OS=Apostasia shenzhenica OX=1088818 GN=CPK2 PE=4 SV=1	4	3	2	2	5.7	60.302	540	21.903	0.901569	1.18965	1.03521	0.873569	0	0	0	0
A0A2H9ZQT8;A0A2I0A136	A0A2H9ZQT8;A0A2I0A136	tr|A0A2H9ZQT8|A0A2H9ZQT8_9ASPA Protein transparent TESTA 12 OS=Apostasia shenzhenica OX=1088818 GN=TT12 PE=4 SV=1;tr|A0A2I0A136|A0A2I0A136_9ASPA Protein DETOXIFICATION OS=Apostasia shenzhenica OX=1088818 GN=LAL5 PE=3 SV=1	2	1	1	1	5.6	21.324	197	7.4132	0.896395	0.866374	1.67775	0.55948	0.893631	0.731861	1.91086	0.46365
A0A2H9ZQU0	A0A2H9ZQU0	tr|A0A2H9ZQU0|A0A2H9ZQU0_9ASPA Uncharacterized protein OS=Apostasia shenzhenica OX=1088818 GN=AXF42_Ash011005 PE=3 SV=1	1	1	1	1	3.2	40.369	372	7.3471	0.895732	0.98181	1.02347	1.09899	0.888344	1.10093	0.974569	1.03616
A0A2H9ZQV1	A0A2H9ZQV1	tr|A0A2H9ZQV1|A0A2H9ZQV1_9ASPA Uncharacterized protein OS=Apostasia shenzhenica OX=1088818 GN=AXF42_Ash011011 PE=4 SV=1	1	4	2	2	20.7	21.721	203	34.618	1.14484	0.955551	1.09501	0.804594	1.20049	0.955002	1.09271	0.751799
A0A2H9ZQW1;A0A2I0AA28	A0A2H9ZQW1	tr|A0A2H9ZQW1|A0A2H9ZQW1_9ASPA Universal stress protein A-like protein OS=Apostasia shenzhenica OX=1088818 GN=AXF42_Ash011020 PE=4 SV=1	2	3	3	3	14.6	28.588	268	89.414	0.892434	1.07381	0.945844	1.08792	0.87781	1.07226	0.970205	1.07973
A0A2H9ZQX1;A0A2I0ABG2	A0A2H9ZQX1;A0A2I0ABG2	tr|A0A2H9ZQX1|A0A2H9ZQX1_9ASPA 60S ribosomal protein L10 OS=Apostasia shenzhenica OX=1088818 GN=RPL10 PE=4 SV=1;tr|A0A2I0ABG2|A0A2I0ABG2_9ASPA 60S ribosomal protein L10-3 OS=Apostasia shenzhenica OX=1088818 GN=RPL10C PE=4 SV=1	2	5	5	5	21.9	25.423	224	53.798	1.07737	0.904477	1.02915	0.989001	1.17474	0.877511	1.06357	0.884182
A0A2H9ZQY6;A0A2I0BFJ5	A0A2H9ZQY6	tr|A0A2H9ZQY6|A0A2H9ZQY6_9ASPA NAD(P)H dehydrogenase B3, mitochondrial OS=Apostasia shenzhenica OX=1088818 GN=NDB3 PE=4 SV=1	2	5	5	5	9.2	68.668	607	64.743	0.790476	1.16881	0.964666	1.07605	0.831191	1.15591	0.931136	1.08177
A0A2H9ZR08	A0A2H9ZR08	tr|A0A2H9ZR08|A0A2H9ZR08_9ASPA Putative ubiquitin-conjugating enzyme E2 26 OS=Apostasia shenzhenica OX=1088818 GN=UBC26 PE=3 SV=1	1	2	2	2	2.6	104.26	931	11.39	1.26454	1.06701	0.814508	0.853944	1.08876	1.1107	0.846913	0.953631
A0A2H9ZR09;A0A2I0A1S3	A0A2H9ZR09;A0A2I0A1S3	tr|A0A2H9ZR09|A0A2H9ZR09_9ASPA Dynamin-related protein 5A OS=Apostasia shenzhenica OX=1088818 GN=AXF42_Ash011074 PE=3 SV=1;tr|A0A2I0A1S3|A0A2I0A1S3_9ASPA Dynamin-related protein 5A OS=Apostasia shenzhenica OX=1088818 GN=AXF42_Ash004039 PE=4 SV=1	2	3	1	1	7.6	59.551	529	10.003	1.26683	0.971428	0.912892	0.848851	1.05386	1.1458	0.916695	0.883652
A0A2H9ZR13	A0A2H9ZR13	tr|A0A2H9ZR13|A0A2H9ZR13_9ASPA U6 snRNA-associated Sm-like protein LSm5 OS=Apostasia shenzhenica OX=1088818 GN=LSM5 PE=3 SV=1	1	1	1	1	17.2	9.638	87	51.424	1.21069	1.20421	0.866836	0.718262	1.26747	0.898891	0.891266	0.942376
A0A2H9ZR15	A0A2H9ZR15	tr|A0A2H9ZR15|A0A2H9ZR15_9ASPA ATP-dependent zinc metalloprotease FtsH OS=Apostasia shenzhenica OX=1088818 GN=ftsH PE=4 SV=1	1	1	1	1	1.4	111.5	996	6.8654	0.813738	1.03396	1.122	1.03031	0	0	0	0
A0A2I0A921;A0A2H9ZR19;A0A2I0A3H6;A0A2I0AR44	A0A2I0A921;A0A2H9ZR19;A0A2I0A3H6;A0A2I0AR44	tr|A0A2I0A921|A0A2I0A921_9ASPA Transcription factor bHLH13 OS=Apostasia shenzhenica OX=1088818 GN=BHLH13 PE=4 SV=1;tr|A0A2H9ZR19|A0A2H9ZR19_9ASPA Transcription factor bHLH13 OS=Apostasia shenzhenica OX=1088818 GN=BHLH13 PE=4 SV=1;tr|A0A2I0A3H6|A0A2I0A3H6_9	4	1	1	1	2.1	56.685	518	8.7629	1.59598	0.813182	0.855635	0.735206	1.28147	1.01847	0.909782	0.790286
A0A2H9ZR20	A0A2H9ZR20	tr|A0A2H9ZR20|A0A2H9ZR20_9ASPA RNA polymerase II transcriptional coactivator KELP OS=Apostasia shenzhenica OX=1088818 GN=KELP PE=4 SV=1	1	1	1	1	4.6	29.346	260	26.65	1.54506	0.762086	0.89301	0.799848	1.74134	0.615765	0.87351	0.76938
A0A2H9ZR21	A0A2H9ZR21	tr|A0A2H9ZR21|A0A2H9ZR21_9ASPA Pyruvate dehydrogenase E1 component subunit alpha OS=Apostasia shenzhenica OX=1088818 GN=PDH-E1 PE=4 SV=1	1	9	9	3	21.3	46.959	428	89.573	0.691179	1.12109	0.887812	1.29992	0.807348	1.05256	0.859105	1.28099
A0A2H9ZR24	A0A2H9ZR24	tr|A0A2H9ZR24|A0A2H9ZR24_9ASPA Uncharacterized protein OS=Apostasia shenzhenica OX=1088818 GN=AXF42_Ash011086 PE=4 SV=1	1	2	2	2	4.7	76.122	658	13.205	0.866866	1.02439	0.97517	1.13358	0	0	0	0
A0A2H9ZR29;A0A2I0BB83	A0A2H9ZR29;A0A2I0BB83	tr|A0A2H9ZR29|A0A2H9ZR29_9ASPA Uncharacterized protein OS=Apostasia shenzhenica OX=1088818 GN=AXF42_Ash011082 PE=4 SV=1;tr|A0A2I0BB83|A0A2I0BB83_9ASPA Uncharacterized protein OS=Apostasia shenzhenica OX=1088818 GN=AXF42_Ash019043 PE=4 SV=1	2	1	1	1	2.2	62.805	581	29.787	1.02215	1.05878	0.874019	1.04505	1.16839	0.940187	0.899298	0.992124
A0A2H9ZR31	A0A2H9ZR31	tr|A0A2H9ZR31|A0A2H9ZR31_9ASPA Protein aspartic protease in guard cell 1 OS=Apostasia shenzhenica OX=1088818 GN=ASPG1 PE=3 SV=1	1	2	2	2	4.9	53.659	508	12.301	1.31164	1.03458	0.85536	0.798422	0	0	0	0
A0A2H9ZR51	A0A2H9ZR51	tr|A0A2H9ZR51|A0A2H9ZR51_9ASPA Pyruvate dehydrogenase E1 component subunit beta-3, chloroplastic OS=Apostasia shenzhenica OX=1088818 GN=AXF42_Ash018324 PE=4 SV=1	1	5	5	5	21.7	34.049	309	131.21	0.529727	1.14597	1.00745	1.31685	0.809249	1.12047	0.876898	1.19338
A0A2H9ZR61	A0A2H9ZR61	tr|A0A2H9ZR61|A0A2H9ZR61_9ASPA Uncharacterized protein OS=Apostasia shenzhenica OX=1088818 GN=AXF42_Ash018335 PE=4 SV=1	1	1	1	1	14.5	8.5046	83	6.3413	0	0	0	0	0.875804	1.22564	1.22987	0.66868
A0A2I0A5S0;A0A2H9ZR64	A0A2I0A5S0;A0A2H9ZR64	tr|A0A2I0A5S0|A0A2I0A5S0_9ASPA Serine/threonine-protein phosphatase OS=Apostasia shenzhenica OX=1088818 GN=BSL2 PE=3 SV=1;tr|A0A2H9ZR64|A0A2H9ZR64_9ASPA Serine/threonine-protein phosphatase OS=Apostasia shenzhenica OX=1088818 GN=BSL2 PE=3 SV=1	2	3	3	2	4.1	105.24	983	26.752	1.05417	1.00485	1.02965	0.911332	1.05268	0.922963	0.989698	1.03466
A0A2I0BE60;A0A2H9ZR66	A0A2I0BE60;A0A2H9ZR66	tr|A0A2I0BE60|A0A2I0BE60_9ASPA Syntaxin-124 OS=Apostasia shenzhenica OX=1088818 GN=SYP124 PE=3 SV=1;tr|A0A2H9ZR66|A0A2H9ZR66_9ASPA Syntaxin-121 OS=Apostasia shenzhenica OX=1088818 GN=SYP121 PE=3 SV=1	2	1	1	1	3.3	33.349	303	6.3567	0	0	0	0	0.890564	1.11796	1.03192	0.959556
A0A2H9ZR71	A0A2H9ZR71	tr|A0A2H9ZR71|A0A2H9ZR71_9ASPA Uncharacterized protein OS=Apostasia shenzhenica OX=1088818 GN=AXF42_Ash018341 PE=4 SV=1	1	1	1	1	10.9	17.02	156	11.218	1.02907	0.888529	1.1327	0.949703	1.05841	0.851924	1.08785	1.00182
A0A2H9ZR93	A0A2H9ZR93	tr|A0A2H9ZR93|A0A2H9ZR93_9ASPA 5-methyltetrahydropteroyltriglutamate--homocysteine methyltransferase OS=Apostasia shenzhenica OX=1088818 GN=METE PE=3 SV=1	1	14	3	3	18.8	84.607	766	206.53	1.17815	0.897013	0.820598	1.10424	1.12998	0.929816	0.806217	1.13399
A0A2H9ZR95	A0A2H9ZR95	tr|A0A2H9ZR95|A0A2H9ZR95_9ASPA Casein kinase I isoform delta-like OS=Apostasia shenzhenica OX=1088818 GN=AXF42_Ash018371 PE=4 SV=1	1	1	1	1	1.4	79.883	716	5.8732	0	0	0	0	0	0	0	0
A0A2I0A5V2;A0A2H9ZR99	A0A2I0A5V2;A0A2H9ZR99	tr|A0A2I0A5V2|A0A2I0A5V2_9ASPA Cleavage and polyadenylation specificity factor CPSF30 OS=Apostasia shenzhenica OX=1088818 GN=CPSF30 PE=4 SV=1;tr|A0A2H9ZR99|A0A2H9ZR99_9ASPA Cleavage and polyadenylation specificity factor CPSF30 OS=Apostasia shenzhenica OX=	2	1	1	1	1.4	71.788	652	10.127	0.942641	1.03009	0.973528	1.05374	1.04455	1.03114	0.972773	0.951539
A0A2H9ZRA5;A0A2I0A6M6	A0A2H9ZRA5	tr|A0A2H9ZRA5|A0A2H9ZRA5_9ASPA Cysteine synthase OS=Apostasia shenzhenica OX=1088818 GN=RCS1 PE=3 SV=1	2	8	8	8	27.3	41.41	388	256.44	0.909186	1.06538	0.992228	1.03321	0.824242	1.06293	1.01426	1.09856
A0A2H9ZRC9	A0A2H9ZRC9	tr|A0A2H9ZRC9|A0A2H9ZRC9_9ASPA Inosine triphosphate pyrophosphatase OS=Apostasia shenzhenica OX=1088818 GN=AXF42_Ash016872 PE=3 SV=1	1	1	1	1	6.8	24.069	219	45.234	1.2672	0.954943	0.931218	0.846635	1.20673	0.985957	0.948161	0.859157
A0A2H9ZRD7	A0A2H9ZRD7	tr|A0A2H9ZRD7|A0A2H9ZRD7_9ASPA Superoxide dismutase [Cu-Zn] OS=Apostasia shenzhenica OX=1088818 GN=SODCP PE=3 SV=1	1	1	1	1	5.9	22.588	222	10.754	0.575599	1.16768	1.20466	1.05206	0.538221	1.21769	1.19123	1.05286
A0A2H9ZRG1	A0A2H9ZRG1	tr|A0A2H9ZRG1|A0A2H9ZRG1_9ASPA Uncharacterized protein OS=Apostasia shenzhenica OX=1088818 GN=AXF42_Ash016910 PE=4 SV=1	1	1	1	1	2.4	44.612	411	6.2873	0	0	0	0	0.901402	1.01152	1.03981	1.04727
A0A2H9ZRG9	A0A2H9ZRG9	tr|A0A2H9ZRG9|A0A2H9ZRG9_9ASPA Signal peptidase I OS=Apostasia shenzhenica OX=1088818 GN=AXF42_Ash016904 PE=3 SV=1	1	1	1	1	4.9	16.046	144	5.8857	0.998664	1.01141	1.02935	0.960578	0.990901	1.08929	1.05667	0.863134
A0A2H9ZRH2	A0A2H9ZRH2	tr|A0A2H9ZRH2|A0A2H9ZRH2_9ASPA Callose synthase 9 OS=Apostasia shenzhenica OX=1088818 GN=CALS9 PE=4 SV=1	1	3	2	2	1.6	218.81	1908	12.271	0.776478	1.14403	1.18206	0.897434	0.871174	1.0477	1.32377	0.757354
A0A2H9ZRH8	A0A2H9ZRH8	tr|A0A2H9ZRH8|A0A2H9ZRH8_9ASPA Leucine-rich repeat receptor-like protein kinase PXL2 OS=Apostasia shenzhenica OX=1088818 GN=PXL2 PE=3 SV=1	1	1	1	1	1.2	95.671	897	6.3799	2.05235	0.439954	1.29024	0.217454	1.92476	0.522332	1.15857	0.394335
A0A2H9ZRI3	A0A2H9ZRI3	tr|A0A2H9ZRI3|A0A2H9ZRI3_9ASPA Glutamate--cysteine ligase, chloroplastic OS=Apostasia shenzhenica OX=1088818 GN=GSH1 PE=4 SV=1	1	2	2	2	3.7	58.247	515	19.028	1.13921	0.949603	0.938063	0.973128	1.15412	0.982791	0.811487	1.05161
A0A2H9ZRJ2	A0A2H9ZRJ2	tr|A0A2H9ZRJ2|A0A2H9ZRJ2_9ASPA Cell division cycle protein 48 like OS=Apostasia shenzhenica OX=1088818 GN=CDC48 PE=4 SV=1	1	31	31	7	45.5	80.016	719	323.31	0.917926	1.06768	0.915547	1.09884	0.874013	1.07518	0.929775	1.12104
A0A2H9ZRJ5	A0A2H9ZRJ5	tr|A0A2H9ZRJ5|A0A2H9ZRJ5_9ASPA Pumilio like 4 OS=Apostasia shenzhenica OX=1088818 GN=APUM4 PE=4 SV=1	1	1	1	1	1.7	93.086	845	41.796	0.976091	0.980482	1.03816	1.00527	0.899822	1.00004	1.16739	0.932745
A0A2H9ZRJ6	A0A2H9ZRJ6	tr|A0A2H9ZRJ6|A0A2H9ZRJ6_9ASPA Uncharacterized protein OS=Apostasia shenzhenica OX=1088818 GN=AXF42_Ash016934 PE=4 SV=1	1	1	1	1	3.6	31.647	281	7.6854	1.51843	0.802286	0.858738	0.820545	1.39967	0.793488	0.922867	0.883974
A0A2H9ZRK0;A0A2I0AGH7;A0A2I0AGF2;A0A2I0AJN1	A0A2H9ZRK0;A0A2I0AGH7;A0A2I0AGF2;A0A2I0AJN1	tr|A0A2H9ZRK0|A0A2H9ZRK0_9ASPA 4-coumarate--CoA ligase-like 7 OS=Apostasia shenzhenica OX=1088818 GN=4CLL7 PE=4 SV=1;tr|A0A2I0AGH7|A0A2I0AGH7_9ASPA 4-coumarate--CoA ligase-like 5 OS=Apostasia shenzhenica OX=1088818 GN=4CLL5 PE=4 SV=1;tr|A0A2I0AGF2|A0A2I0AG	4	2	2	2	3.1	59.017	548	12.977	0.574016	0.935182	0.518885	1.97192	0.539624	1.12623	0.693294	1.64085
A0A2H9ZRN1	A0A2H9ZRN1	tr|A0A2H9ZRN1|A0A2H9ZRN1_9ASPA Eukaryotic translation initiation factor 3 subunit A OS=Apostasia shenzhenica OX=1088818 GN=TIF3A1 PE=3 SV=1	1	6	6	6	7.2	112.75	957	73.36	0.994126	1.01842	1.06315	0.924308	0.919507	0.995278	1.13337	0.951845
A0A2H9ZRN7	A0A2H9ZRN7	tr|A0A2H9ZRN7|A0A2H9ZRN7_9ASPA Heat shock 70 kDa protein 16 OS=Apostasia shenzhenica OX=1088818 GN=HSP70-16 PE=3 SV=1	1	2	1	1	2.5	86.966	775	7.6313	1.09769	1.03748	0.915334	0.949498	1.01414	1.04023	0.947544	0.99808
A0A2H9ZRQ0	A0A2H9ZRQ0	tr|A0A2H9ZRQ0|A0A2H9ZRQ0_9ASPA 60S ribosomal protein L17 OS=Apostasia shenzhenica OX=1088818 GN=RPL17 PE=3 SV=1	1	4	4	2	17.7	20.556	181	25.665	1.19123	0.928942	1.00129	0.878535	1.10904	0.996389	1.0211	0.873469
A0A2H9ZRQ1	A0A2H9ZRQ1	tr|A0A2H9ZRQ1|A0A2H9ZRQ1_9ASPA Putative methyltransferase PMT21 OS=Apostasia shenzhenica OX=1088818 GN=ERD3 PE=4 SV=1	1	3	3	3	7.7	68.898	599	97.733	1.14765	1.05392	0.919384	0.879046	0.785499	1.36314	0.915066	0.936292
A0A2H9ZRQ2	A0A2H9ZRQ2	tr|A0A2H9ZRQ2|A0A2H9ZRQ2_9ASPA 60S ribosomal protein L13 OS=Apostasia shenzhenica OX=1088818 GN=AXF42_Ash019730 PE=3 SV=1	1	6	6	6	29.2	23.363	202	48.725	0.997856	0.999921	1.09762	0.904603	0.883447	1.03964	1.12141	0.9555
A0A2H9ZRR1	A0A2H9ZRR1	tr|A0A2H9ZRR1|A0A2H9ZRR1_9ASPA DAG protein, chloroplastic OS=Apostasia shenzhenica OX=1088818 GN=DAG PE=4 SV=1	1	3	3	3	12.1	27.689	247	35.969	0.859927	1.20524	0.943121	0.991715	0.997757	1.02486	0.974397	1.00299
A0A2H9ZRT5	A0A2H9ZRT5	tr|A0A2H9ZRT5|A0A2H9ZRT5_9ASPA Eukaryotic translation initiation factor 5A OS=Apostasia shenzhenica OX=1088818 GN=AXF42_Ash021431 PE=3 SV=1	1	2	2	2	17.1	18.182	164	17.101	0.888905	1.14854	1.02192	0.940631	0.931184	1.02523	1.20377	0.839808
A0A2I0A2M8;A0A2I0A2N2;A0A2I0A2M4;A0A2I0A2M0;A0A2H9ZRW5	A0A2I0A2M8;A0A2I0A2N2;A0A2I0A2M4;A0A2I0A2M0;A0A2H9ZRW5	tr|A0A2I0A2M8|A0A2I0A2M8_9ASPA Uncharacterized protein OS=Apostasia shenzhenica OX=1088818 GN=AXF42_Ash004342 PE=4 SV=1;tr|A0A2I0A2N2|A0A2I0A2N2_9ASPA Uncharacterized protein OS=Apostasia shenzhenica OX=1088818 GN=AXF42_Ash004338 PE=4 SV=1;tr|A0A2I0A2M4|A0	5	1	1	1	10	16.013	140	97.585	1.54648	0.960288	0.787773	0.705459	1.56185	0.893732	0.756886	0.787536
A0A2H9ZRW8	A0A2H9ZRW8	tr|A0A2H9ZRW8|A0A2H9ZRW8_9ASPA Isocitrate dehydrogenase [NADP] OS=Apostasia shenzhenica OX=1088818 GN=CICDH PE=3 SV=1	1	9	9	2	21.1	51.376	460	154.05	0.925886	1.0252	1.12537	0.923542	0.923473	1.07071	1.11696	0.888855
A0A2H9ZRX7	A0A2H9ZRX7	tr|A0A2H9ZRX7|A0A2H9ZRX7_9ASPA Hexosyltransferase OS=Apostasia shenzhenica OX=1088818 GN=B3GALT14 PE=3 SV=1	1	1	1	1	3.1	39.344	351	10.899	0	0	0	0	1.12127	1.02889	1.01245	0.837396
A0A2H9ZRZ2	A0A2H9ZRZ2	tr|A0A2H9ZRZ2|A0A2H9ZRZ2_9ASPA Glutamine synthetase nodule isozyme OS=Apostasia shenzhenica OX=1088818 GN=AXF42_Ash020878 PE=3 SV=1	1	4	4	3	11.6	39.582	361	55.147	0.785381	1.04085	1.18707	0.986692	0.688212	1.24738	1.03767	1.02674
A0A2H9ZS04	A0A2H9ZS04	tr|A0A2H9ZS04|A0A2H9ZS04_9ASPA Uncharacterized protein OS=Apostasia shenzhenica OX=1088818 GN=AXF42_Ash020872 PE=4 SV=1	1	3	3	3	5.8	22.408	207	28.155	0.458771	1.0979	0.62449	1.81884	0.356456	1.10154	0.699472	1.84253
A0A2H9ZS09	A0A2H9ZS09	tr|A0A2H9ZS09|A0A2H9ZS09_9ASPA Phosphomethylpyrimidine synthase, chloroplastic OS=Apostasia shenzhenica OX=1088818 GN=THIC PE=3 SV=1	1	1	1	1	1.2	71.846	646	6.1383	0.852005	1.07345	0.804623	1.26992	0.925236	1.04796	0.880823	1.14598
A0A2H9ZS10	A0A2H9ZS10	tr|A0A2H9ZS10|A0A2H9ZS10_9ASPA Uncharacterized protein OS=Apostasia shenzhenica OX=1088818 GN=AXF42_Ash015374 PE=4 SV=1	1	1	1	1	5.8	24.841	225	44.277	2.38484	0.258606	0.668909	0.687645	2.17055	0.375023	0.640271	0.814152
A0A2H9ZS13	A0A2H9ZS13	tr|A0A2H9ZS13|A0A2H9ZS13_9ASPA OTU domain-containing protein OS=Apostasia shenzhenica OX=1088818 GN=AXF42_Ash015373 PE=4 SV=1	1	1	1	1	7.9	24.244	216	37.497	0	0	0	0	0.568513	1.15373	1.07253	1.20523
A0A2H9ZS34	A0A2H9ZS34	tr|A0A2H9ZS34|A0A2H9ZS34_9ASPA 26S proteasome non-ATPase regulatory subunit 14 OS=Apostasia shenzhenica OX=1088818 GN=RPN11 PE=4 SV=1	1	5	5	5	22.4	34.54	308	143.27	1.01609	1.00563	0.958098	1.02018	1.04592	0.988293	0.955293	1.01049
A0A2H9ZS36	A0A2H9ZS36	tr|A0A2H9ZS36|A0A2H9ZS36_9ASPA Uracil phosphoribosyltransferase OS=Apostasia shenzhenica OX=1088818 GN=UPP PE=4 SV=1	1	2	2	2	6.9	28.009	259	12.966	0.874821	1.02487	1.00437	1.09594	0.897655	0.976945	1.01658	1.10882
A0A2H9ZS39	A0A2H9ZS39	tr|A0A2H9ZS39|A0A2H9ZS39_9ASPA PRA1 family protein OS=Apostasia shenzhenica OX=1088818 GN=PRA1A1 PE=3 SV=1	1	2	2	2	12.4	24.194	209	44.297	0.986182	1.10648	0.969783	0.937557	1.05587	1.00414	1.00246	0.937535
A0A2H9ZS68	A0A2H9ZS68	tr|A0A2H9ZS68|A0A2H9ZS68_9ASPA Lon protease homolog 2, peroxisomal OS=Apostasia shenzhenica OX=1088818 GN=AXF42_Ash015428 PE=3 SV=1	1	4	1	1	4.8	98.017	887	6.3094	1.08866	0.954728	0.792006	1.1646	0	0	0	0
A0A2H9ZS70	A0A2H9ZS70	tr|A0A2H9ZS70|A0A2H9ZS70_9ASPA Uncharacterized protein OS=Apostasia shenzhenica OX=1088818 GN=AXF42_Ash015433 PE=4 SV=1	1	1	1	1	4.2	29.626	259	6.238	1.04159	1.01776	1.06595	0.87469	1.03543	1.04356	1.09585	0.825161
A0A2H9ZS73	A0A2H9ZS73	tr|A0A2H9ZS73|A0A2H9ZS73_9ASPA Ribonuclease H protein OS=Apostasia shenzhenica OX=1088818 GN=AXF42_Ash015419 PE=4 SV=1	1	1	1	1	3.7	42.232	381	12.808	1.52893	0.830055	0.847995	0.793017	0	0	0	0
A0A2H9ZS86	A0A2H9ZS86	tr|A0A2H9ZS86|A0A2H9ZS86_9ASPA Putative inactive purple acid phosphatase 29 OS=Apostasia shenzhenica OX=1088818 GN=PAP29 PE=4 SV=1	1	1	1	1	4.4	45.03	411	38.067	0.924097	1.05649	1.1081	0.911317	1.04083	0.921278	0.972825	1.06507
A0A2H9ZS93	A0A2H9ZS93	tr|A0A2H9ZS93|A0A2H9ZS93_9ASPA Uncharacterized protein OS=Apostasia shenzhenica OX=1088818 GN=AXF42_Ash015451 PE=4 SV=1	1	1	1	1	4.5	21.828	199	6.8783	0.759474	1.09048	0.986837	1.16321	0.736462	0.979479	1.00342	1.28063
A0A2H9ZSA1	A0A2H9ZSA1	tr|A0A2H9ZSA1|A0A2H9ZSA1_9ASPA Putative aarF domain-containing protein kinase OS=Apostasia shenzhenica OX=1088818 GN=AXF42_Ash015464 PE=4 SV=1	1	1	1	1	1	133.51	1206	25.945	0.622752	1.18141	0.859014	1.33683	0.514469	1.23799	0.752233	1.4953
A0A2I0B470;A0A2H9ZSA3	A0A2I0B470;A0A2H9ZSA3	tr|A0A2I0B470|A0A2I0B470_9ASPA Synaptotagmin-2 OS=Apostasia shenzhenica OX=1088818 GN=SYT2 PE=4 SV=1;tr|A0A2H9ZSA3|A0A2H9ZSA3_9ASPA Synaptotagmin-2 OS=Apostasia shenzhenica OX=1088818 GN=SYT2 PE=4 SV=1	2	1	1	1	1.9	61.437	539	7.3276	1.13223	0.938228	1.10038	0.82916	1.04733	0.964652	0.962371	1.02564
A0A2I0A9P2;A0A2H9ZSA6	A0A2I0A9P2;A0A2H9ZSA6	tr|A0A2I0A9P2|A0A2I0A9P2_9ASPA Syntaxin-22 OS=Apostasia shenzhenica OX=1088818 GN=SYP22 PE=3 SV=1;tr|A0A2H9ZSA6|A0A2H9ZSA6_9ASPA Syntaxin-22 OS=Apostasia shenzhenica OX=1088818 GN=SYP22 PE=3 SV=1	2	1	1	1	3.3	30.381	274	7.8555	1.09473	0.611481	1.35795	0.935838	1.41056	0.911745	0.910123	0.767569
A0A2H9ZSC7	A0A2H9ZSC7	tr|A0A2H9ZSC7|A0A2H9ZSC7_9ASPA 60S ribosomal protein L9 OS=Apostasia shenzhenica OX=1088818 GN=RPL9 PE=4 SV=1	1	5	2	2	36.8	21.411	190	119.75	0.948787	1.04644	1.04612	0.958657	0.909127	1.06674	1.07479	0.949337
A0A2H9ZSF5	A0A2H9ZSF5	tr|A0A2H9ZSF5|A0A2H9ZSF5_9ASPA 3-hydroxy-3-methylglutaryl coenzyme A synthase OS=Apostasia shenzhenica OX=1088818 GN=HMGS PE=3 SV=1	1	4	4	4	9.3	52.891	474	57.785	0.678032	1.4241	0.59992	1.29795	0.747365	1.36916	0.570047	1.31343
A0A2H9ZSG0	A0A2H9ZSG0	tr|A0A2H9ZSG0|A0A2H9ZSG0_9ASPA 3-ketoacyl-CoA thiolase 2, peroxisomal OS=Apostasia shenzhenica OX=1088818 GN=PED1 PE=3 SV=1	1	2	2	2	7.1	47.12	450	129.34	0.912599	1.14189	0.953888	0.991625	0.838104	1.11826	1.00443	1.03921
A0A2H9ZSG8	A0A2H9ZSG8	tr|A0A2H9ZSG8|A0A2H9ZSG8_9ASPA Heat shock cognate 70 kDa protein OS=Apostasia shenzhenica OX=1088818 GN=HSP70 PE=3 SV=1	1	23	6	0	39.5	71.186	650	45.715	0.873124	1.15633	0.987294	0.983255	0.923356	1.11074	0.97667	0.98923
A0A2H9ZSH3;A0A2I0ALC0	A0A2H9ZSH3;A0A2I0ALC0	tr|A0A2H9ZSH3|A0A2H9ZSH3_9ASPA ABC transporter B family member 20 OS=Apostasia shenzhenica OX=1088818 GN=ABCB20 PE=4 SV=1;tr|A0A2I0ALC0|A0A2I0ALC0_9ASPA ABC transporter B family member 20 OS=Apostasia shenzhenica OX=1088818 GN=ABCB20 PE=4 SV=1	2	4	4	4	4.2	155.26	1402	82.326	0.945734	1.04142	1.09699	0.915858	0.941729	1.01524	1.11919	0.923841
A0A2H9ZSJ8	A0A2H9ZSJ8	tr|A0A2H9ZSJ8|A0A2H9ZSJ8_9ASPA E3 UFM1-protein ligase 1 like OS=Apostasia shenzhenica OX=1088818 GN=AXF42_Ash020015 PE=4 SV=1	1	2	2	2	2.2	84.238	763	34.672	1.05166	0.949137	1.01998	0.979229	1.63021	0.765509	0.804574	0.799702
A0A2H9ZSL2	A0A2H9ZSL2	tr|A0A2H9ZSL2|A0A2H9ZSL2_9ASPA 60S ribosomal protein L35 OS=Apostasia shenzhenica OX=1088818 GN=RPL35 PE=3 SV=1	1	2	2	2	17.1	14.311	123	17.446	0	0	0	0	1.09917	1.05276	1.09651	0.751558
A0A2H9ZSR1	A0A2H9ZSR1	tr|A0A2H9ZSR1|A0A2H9ZSR1_9ASPA Dihydropyrimidinase OS=Apostasia shenzhenica OX=1088818 GN=AXF42_Ash020856 PE=4 SV=1	1	2	2	2	6	61.523	571	94.16	0.724448	1.15311	1.09964	1.02281	0.847863	1.0006	1.07721	1.07433
A0A2I0AWA6;A0A2H9ZSR5	A0A2I0AWA6;A0A2H9ZSR5	tr|A0A2I0AWA6|A0A2I0AWA6_9ASPA Transcription factor BIM2 OS=Apostasia shenzhenica OX=1088818 GN=BIM2 PE=4 SV=1;tr|A0A2H9ZSR5|A0A2H9ZSR5_9ASPA Transcription factor BIM2 OS=Apostasia shenzhenica OX=1088818 GN=BIM2 PE=4 SV=1	2	1	1	1	2.1	36.953	334	6.3345	0	0	0	0	0.53841	1.21113	1.18205	1.06841
A0A2I0A7S3;A0A2H9ZSR6;A0A2I0AQZ4;A0A2H9ZXY4;A0A2I0B230;A0A2I0AW74	A0A2I0A7S3;A0A2H9ZSR6;A0A2I0AQZ4;A0A2H9ZXY4;A0A2I0B230	tr|A0A2I0A7S3|A0A2I0A7S3_9ASPA Calmodulin OS=Apostasia shenzhenica OX=1088818 GN=AXF42_Ash002944 PE=4 SV=1;tr|A0A2H9ZSR6|A0A2H9ZSR6_9ASPA Calmodulin OS=Apostasia shenzhenica OX=1088818 GN=AXF42_Ash020859 PE=4 SV=1;tr|A0A2I0AQZ4|A0A2I0AQZ4_9ASPA Calmodulin	6	8	8	8	45	16.82	149	221.76	0.925071	0.826901	1.32481	0.923216	1.02836	0.756223	1.32957	0.885845
A0A2H9ZST6;A0A2H9ZW12	A0A2H9ZST6;A0A2H9ZW12	tr|A0A2H9ZST6|A0A2H9ZST6_9ASPA Peroxisome biogenesis protein 1 OS=Apostasia shenzhenica OX=1088818 GN=PEX1 PE=4 SV=1;tr|A0A2H9ZW12|A0A2H9ZW12_9ASPA Peroxisome biogenesis protein 1 OS=Apostasia shenzhenica OX=1088818 GN=PEX1 PE=4 SV=1	2	2	2	2	4.1	29.025	269	14.431	0.788168	1.1889	1.06312	0.959811	0.899649	0.973355	0.89197	1.23503
A0A2H9ZSZ3	A0A2H9ZSZ3	tr|A0A2H9ZSZ3|A0A2H9ZSZ3_9ASPA Putative dolichyl-diphosphooligosaccharide--protein glycosyltransferase subunit 3B OS=Apostasia shenzhenica OX=1088818 GN=OST3B PE=4 SV=1	1	1	1	1	3.5	37.589	343	6.1868	0.852611	1.33867	0.898474	0.910249	0	0	0	0
A0A2H9ZT05	A0A2H9ZT05	tr|A0A2H9ZT05|A0A2H9ZT05_9ASPA ATP synthase subunit beta, chloroplastic OS=Apostasia shenzhenica OX=1088818 GN=atpB PE=4 SV=1	1	3	3	3	38.1	13.033	118	180.33	0.71146	1.02379	0.961697	1.30305	0.436165	1.13724	0.931978	1.49462
A0A2H9ZT06	A0A2H9ZT06	tr|A0A2H9ZT06|A0A2H9ZT06_9ASPA Pyruvate kinase OS=Apostasia shenzhenica OX=1088818 GN=AXF42_Ash012564 PE=3 SV=1	1	9	9	9	21.2	55.174	510	139.31	1.03934	1.03426	0.917694	1.00871	1.04636	1.01148	0.92081	1.02135
A0A2H9ZT07	A0A2H9ZT07	tr|A0A2H9ZT07|A0A2H9ZT07_9ASPA Uncharacterized protein OS=Apostasia shenzhenica OX=1088818 GN=AXF42_Ash012562 PE=4 SV=1	1	1	1	1	1.9	35.661	315	7.4803	0	0	0	0	0	0	0	0
A0A2H9ZT15	A0A2H9ZT15	tr|A0A2H9ZT15|A0A2H9ZT15_9ASPA Malate dehydrogenase OS=Apostasia shenzhenica OX=1088818 GN=CMDH PE=3 SV=1	1	8	8	8	19.8	39.575	368	129.79	0.911991	1.09246	0.90644	1.08911	0.895456	1.09489	0.901778	1.10788
A0A2I0AVM4;A0A2I0AXA8;A0A2I0AS85;A0A2H9ZT20;A0A2I0B8M3	A0A2I0AVM4;A0A2I0AXA8;A0A2I0AS85;A0A2H9ZT20;A0A2I0B8M3	tr|A0A2I0AVM4|A0A2I0AVM4_9ASPA Phenylalanine ammonia-lyase OS=Apostasia shenzhenica OX=1088818 GN=PAL PE=3 SV=1;tr|A0A2I0AXA8|A0A2I0AXA8_9ASPA Phenylalanine ammonia-lyase OS=Apostasia shenzhenica OX=1088818 GN=PAL PE=3 SV=1;tr|A0A2I0AS85|A0A2I0AS85_9ASPA P	5	1	1	1	2.1	76.82	710	181.16	1.23764	1.01891	1.01353	0.729924	1.46301	0.918117	0.971234	0.647638
A0A2H9ZT61	A0A2H9ZT61	tr|A0A2H9ZT61|A0A2H9ZT61_9ASPA Glucose-6-phosphate isomerase OS=Apostasia shenzhenica OX=1088818 GN=PGIC1 PE=3 SV=1	1	4	4	4	7.2	61.699	556	34.378	0.87693	1.02461	0.940076	1.15838	0.863536	1.19074	0.858618	1.08711
A0A2H9ZT85	A0A2H9ZT85	tr|A0A2H9ZT85|A0A2H9ZT85_9ASPA Putative methyltransferase PMT17 OS=Apostasia shenzhenica OX=1088818 GN=AXF42_Ash012629 PE=4 SV=1	1	1	1	1	2	72.646	639	12.761	1.06171	1.01295	1.10617	0.819162	1.19976	0.950869	1.0445	0.804871
A0A2H9ZT87	A0A2H9ZT87	tr|A0A2H9ZT87|A0A2H9ZT87_9ASPA Aldehyde dehydrogenase OS=Apostasia shenzhenica OX=1088818 GN=ALDH3F1 PE=3 SV=1	1	2	2	2	2.5	45.215	407	14.629	0.671053	0.447413	2.65904	0.222496	0.635166	0.398514	2.79185	0.174469
A0A2H9ZT93;A0A2I0ALA2	A0A2H9ZT93;A0A2I0ALA2	tr|A0A2H9ZT93|A0A2H9ZT93_9ASPA 60S ribosomal protein L29 OS=Apostasia shenzhenica OX=1088818 GN=RPL29A PE=3 SV=1;tr|A0A2I0ALA2|A0A2I0ALA2_9ASPA 60S ribosomal protein L29 OS=Apostasia shenzhenica OX=1088818 GN=RPL29A PE=3 SV=1	2	1	1	1	16.1	7.1671	62	7.1701	1.6234	0.463982	0.904455	1.00816	1.50468	0.64024	0.896521	0.958564
A0A2H9ZTA4	A0A2H9ZTA4	tr|A0A2H9ZTA4|A0A2H9ZTA4_9ASPA Uncharacterized protein OS=Apostasia shenzhenica OX=1088818 GN=AXF42_Ash012663 PE=4 SV=1	1	1	1	1	4.8	34.161	310	8.6519	0.970249	1.11516	1.05264	0.861952	0	0	0	0
A0A2H9ZTA6	A0A2H9ZTA6	tr|A0A2H9ZTA6|A0A2H9ZTA6_9ASPA Putative serine/threonine-protein kinase WNK4 OS=Apostasia shenzhenica OX=1088818 GN=WNK4 PE=4 SV=1	1	1	1	1	0.9	71.969	640	6.3074	0	0	0	0	0	0	0	0
A0A2H9ZTB6	A0A2H9ZTB6	tr|A0A2H9ZTB6|A0A2H9ZTB6_9ASPA Uncharacterized protein OS=Apostasia shenzhenica OX=1088818 GN=AXF42_Ash012668 PE=4 SV=1	1	1	1	1	3	40.849	369	6.0532	1.9205	0.725991	0.866199	0.487311	2.29461	0.585972	0.725586	0.393835
A0A2H9ZTB9	A0A2H9ZTB9	tr|A0A2H9ZTB9|A0A2H9ZTB9_9ASPA Uncharacterized protein OS=Apostasia shenzhenica OX=1088818 GN=AXF42_Ash012670 PE=4 SV=1	1	1	1	1	3.5	37.72	343	9.311	0	0	0	0	1.35103	0.850019	0.972533	0.826419
A0A2H9ZTC3	A0A2H9ZTC3	tr|A0A2H9ZTC3|A0A2H9ZTC3_9ASPA Uncharacterized protein OS=Apostasia shenzhenica OX=1088818 GN=AXF42_Ash012661 PE=4 SV=1	1	3	3	3	3	105.6	957	19.424	1.08129	1.05714	0.84033	1.02124	1.07111	1.03242	0.81986	1.07661
A0A2H9ZTC7	A0A2H9ZTC7	tr|A0A2H9ZTC7|A0A2H9ZTC7_9ASPA COP9 signalosome complex subunit 1 OS=Apostasia shenzhenica OX=1088818 GN=CSN1 PE=4 SV=1	1	1	1	1	3.3	51.496	453	19.695	1.14167	1.00263	0.960762	0.894935	1.15187	0.992795	0.912374	0.942962
A0A2H9ZTE5	A0A2H9ZTE5	tr|A0A2H9ZTE5|A0A2H9ZTE5_9ASPA FAM10 family protein OS=Apostasia shenzhenica OX=1088818 GN=AXF42_Ash012698 PE=4 SV=1	1	5	5	5	7.1	41.949	381	29.997	1.17671	0.859564	0.962659	1.00106	1.22853	0.798455	0.926285	1.04673
A0A2H9ZTE7	A0A2H9ZTE7	tr|A0A2H9ZTE7|A0A2H9ZTE7_9ASPA Putative cinnamyl alcohol dehydrogenase 1 OS=Apostasia shenzhenica OX=1088818 GN=CAD1 PE=3 SV=1	1	2	2	2	7.6	38.755	355	60.213	0.685128	1.12257	1.01977	1.17253	0.679715	1.12377	0.943822	1.25269
A0A2H9ZTI0	A0A2H9ZTI0	tr|A0A2H9ZTI0|A0A2H9ZTI0_9ASPA Allene oxide synthase, chloroplastic OS=Apostasia shenzhenica OX=1088818 GN=CYP74A PE=4 SV=1	1	1	1	1	2.2	55.632	498	9.9162	0.672473	1.08062	0.979243	1.26767	0.633412	1.06006	0.960355	1.34618
A0A2H9ZTI4	A0A2H9ZTI4	tr|A0A2H9ZTI4|A0A2H9ZTI4_9ASPA Uncharacterized protein OS=Apostasia shenzhenica OX=1088818 GN=AXF42_Ash019337 PE=4 SV=1	1	1	1	1	1.8	60.568	542	6.3915	0.896363	1.00697	0.995553	1.10111	0	0	0	0
A0A2I0AHS9;A0A2H9ZTJ3;A0A2I0BFW6	A0A2I0AHS9;A0A2H9ZTJ3;A0A2I0BFW6	tr|A0A2I0AHS9|A0A2I0AHS9_9ASPA Spermidine synthase 1 OS=Apostasia shenzhenica OX=1088818 GN=SPDSYN1 PE=3 SV=1;tr|A0A2H9ZTJ3|A0A2H9ZTJ3_9ASPA Spermidine synthase 1 OS=Apostasia shenzhenica OX=1088818 GN=SPDSYN1 PE=3 SV=1;tr|A0A2I0BFW6|A0A2I0BFW6_9ASPA Sperm	3	1	1	1	4.3	33.403	300	6.9401	0	0	0	0	0.894017	1.03554	1.15203	0.918419
A0A2H9ZTJ5	A0A2H9ZTJ5	tr|A0A2H9ZTJ5|A0A2H9ZTJ5_9ASPA Acyl-coenzyme A oxidase OS=Apostasia shenzhenica OX=1088818 GN=ACX3 PE=3 SV=1	1	6	6	6	9.1	76.544	685	37.362	0.546573	1.06241	0.768623	1.6224	0.657971	1.15071	0.841321	1.35
A0A2H9ZTK8	A0A2H9ZTK8	tr|A0A2H9ZTK8|A0A2H9ZTK8_9ASPA Uncharacterized protein OS=Apostasia shenzhenica OX=1088818 GN=AXF42_Ash019364 PE=4 SV=1	1	1	1	1	3.3	36.564	336	7.6907	0	0	0	0	0.968619	0.789547	1.03489	1.20694
A0A2H9ZTL2	A0A2H9ZTL2	tr|A0A2H9ZTL2|A0A2H9ZTL2_9ASPA Cold shock protein 1 OS=Apostasia shenzhenica OX=1088818 GN=CSP1 PE=4 SV=1	1	3	3	3	7.8	27.104	245	21.398	1.19035	0.851002	1.05246	0.906189	0.766091	0.919387	0.656622	1.6579
A0A2H9ZTM3	A0A2H9ZTM3	tr|A0A2H9ZTM3|A0A2H9ZTM3_9ASPA Putative serine protease EDA2 OS=Apostasia shenzhenica OX=1088818 GN=EDA2 PE=4 SV=1	1	1	1	1	2.4	37.514	330	6.014	1.26208	0.879292	0.869961	0.988668	1.27048	0.855001	0.879261	0.99526
A0A2H9ZTQ8	A0A2H9ZTQ8	tr|A0A2H9ZTQ8|A0A2H9ZTQ8_9ASPA Rae1-like protein OS=Apostasia shenzhenica OX=1088818 GN=AXF42_Ash019658 PE=4 SV=1	1	1	1	1	3.8	37.624	338	7.3011	1.12005	0.864633	1.1442	0.871123	1.42265	0.83029	0.817869	0.929195
A0A2H9ZTS8	A0A2H9ZTS8	tr|A0A2H9ZTS8|A0A2H9ZTS8_9ASPA Uncharacterized protein OS=Apostasia shenzhenica OX=1088818 GN=AXF42_Ash019677 PE=4 SV=1	1	4	4	4	11.7	35.09	325	27.356	1.15792	0.829662	1.0617	0.950719	1.11917	0.845121	1.03761	0.998101
A0A2H9ZTS9	A0A2H9ZTS9	tr|A0A2H9ZTS9|A0A2H9ZTS9_9ASPA 30S ribosomal protein S5, chloroplastic OS=Apostasia shenzhenica OX=1088818 GN=rps5 PE=3 SV=1	1	4	4	4	22.8	19.405	180	32.602	0.6342	1.19321	0.881516	1.29107	0.636525	1.13185	0.859347	1.37228
A0A2H9ZTZ8	A0A2H9ZTZ8	tr|A0A2H9ZTZ8|A0A2H9ZTZ8_9ASPA WD-40 repeat-containing protein MSI1 OS=Apostasia shenzhenica OX=1088818 GN=MSI1 PE=4 SV=1	1	2	2	2	5.4	48.196	424	17.075	1.37233	0.835213	0.961711	0.83075	0	0	0	0
A0A2H9ZU07	A0A2H9ZU07	tr|A0A2H9ZU07|A0A2H9ZU07_9ASPA Protein argonaute PNH1 OS=Apostasia shenzhenica OX=1088818 GN=PHN1 PE=3 SV=1	1	3	1	1	5.3	106.3	940	84.917	0.529207	1.18599	1.37805	0.906751	0.656172	1.10133	1.35271	0.889787
A0A2H9ZU08	A0A2H9ZU08	tr|A0A2H9ZU08|A0A2H9ZU08_9ASPA Chaperone protein dnaJ 49 OS=Apostasia shenzhenica OX=1088818 GN=ATJ49 PE=4 SV=1	1	1	1	1	2.7	41.722	375	5.9318	0.88839	1.11232	0.969024	1.03027	0	0	0	0
A0A2H9ZU12	A0A2H9ZU12	tr|A0A2H9ZU12|A0A2H9ZU12_9ASPA ADP,ATP carrier protein OS=Apostasia shenzhenica OX=1088818 GN=AXF42_Ash015670 PE=3 SV=1	1	2	2	2	3.4	73.34	672	38.774	0.612928	1.19645	0.87479	1.31583	0.628263	1.08961	0.898926	1.3832
A0A2H9ZU16	A0A2H9ZU16	tr|A0A2H9ZU16|A0A2H9ZU16_9ASPA Bifunctional aspartate aminotransferase and glutamate/aspartate-prephenate aminotransferase OS=Apostasia shenzhenica OX=1088818 GN=AXF42_Ash015679 PE=4 SV=1	1	3	3	3	11.1	43.499	395	56.378	0.625605	1.22307	1.00689	1.14443	0.645082	1.2236	0.998511	1.1328
A0A2H9ZU26	A0A2H9ZU26	tr|A0A2H9ZU26|A0A2H9ZU26_9ASPA Uncharacterized protein OS=Apostasia shenzhenica OX=1088818 GN=AXF42_Ash015689 PE=4 SV=1	1	1	1	1	2.1	45.215	419	8.4086	0	0	0	0	1.36338	0.784701	0.843853	1.00807
A0A2H9ZU29	A0A2H9ZU29	tr|A0A2H9ZU29|A0A2H9ZU29_9ASPA Peptide alpha-N-acetyltransferase OS=Apostasia shenzhenica OX=1088818 GN=AXF42_Ash015684 PE=4 SV=1	1	3	3	3	2.9	101.23	885	20.676	0.894256	1.13997	0.976411	0.98936	0.943444	1.06672	0.96173	1.0281
A0A2H9ZU41	A0A2H9ZU41	tr|A0A2H9ZU41|A0A2H9ZU41_9ASPA ATP synthase subunit d, mitochondrial OS=Apostasia shenzhenica OX=1088818 GN=AXF42_Ash015698 PE=3 SV=1	1	4	4	4	21.3	19.948	169	75.314	0.915135	0.982345	0.955447	1.14707	0.895446	1.0175	0.962501	1.12455
A0A2H9ZU45	A0A2H9ZU45	tr|A0A2H9ZU45|A0A2H9ZU45_9ASPA Uncharacterized protein OS=Apostasia shenzhenica OX=1088818 GN=AXF42_Ash015709 PE=4 SV=1	1	1	1	1	5.6	28.366	251	41.138	1.05078	1.22762	0.90014	0.821459	0.934788	1.41208	0.855892	0.797245
A0A2H9ZU54;A0A2I0B6H2	A0A2H9ZU54	tr|A0A2H9ZU54|A0A2H9ZU54_9ASPA Malic enzyme OS=Apostasia shenzhenica OX=1088818 GN=MODA PE=3 SV=1	2	6	6	1	9.6	81.457	731	161.55	1.04253	0.896113	1.11911	0.942246	1.02005	0.926744	1.16726	0.885952
A0A2H9ZU85	A0A2H9ZU85	tr|A0A2H9ZU85|A0A2H9ZU85_9ASPA Aspartate aminotransferase OS=Apostasia shenzhenica OX=1088818 GN=ASP1 PE=4 SV=1	1	2	2	2	4.4	47.587	428	32.037	1.04222	0.82079	1.02467	1.11232	1.07303	0.831691	1.07986	1.01542
A0A2H9ZUA0	A0A2H9ZUA0	tr|A0A2H9ZUA0|A0A2H9ZUA0_9ASPA Peroxisome biogenesis protein 7 OS=Apostasia shenzhenica OX=1088818 GN=PEX7 PE=4 SV=1	1	1	1	1	3.5	35.476	317	8.4325	0	0	0	0	0.847302	1.17186	0.803985	1.17685
A0A2H9ZUA3	A0A2H9ZUA3	tr|A0A2H9ZUA3|A0A2H9ZUA3_9ASPA Mitochondrial dicarboxylate/tricarboxylate transporter DTC OS=Apostasia shenzhenica OX=1088818 GN=DTC PE=3 SV=1	1	8	8	7	31.1	31.906	299	108.21	0.621337	1.26028	1.07505	1.04332	0.757324	1.18481	1.00781	1.05005
A0A2H9ZUC6	A0A2H9ZUC6	tr|A0A2H9ZUC6|A0A2H9ZUC6_9ASPA Aconitate hydratase, cytoplasmic OS=Apostasia shenzhenica OX=1088818 GN=AXF42_Ash021323 PE=4 SV=1	1	1	1	1	3.5	35.298	313	6.7423	0.814218	0.965795	0.919086	1.3009	1.66988	0.707821	0.845609	0.776687
A0A2H9ZUF0	A0A2H9ZUF0	tr|A0A2H9ZUF0|A0A2H9ZUF0_9ASPA Photosystem II CP43 chlorophyll apoprotein OS=Apostasia shenzhenica OX=1088818 GN=psbC PE=4 SV=1	1	1	1	1	10.3	8.3354	78	6.3621	0.230571	0.85448	0.452381	2.46257	0	0	0	0
A0A2H9ZUG4	A0A2H9ZUG4	tr|A0A2H9ZUG4|A0A2H9ZUG4_9ASPA E3 ubiquitin protein ligase DRIP2 OS=Apostasia shenzhenica OX=1088818 GN=DRIP2 PE=4 SV=1	1	1	1	1	4	47.123	423	6.0349	0.774595	1.14547	1.17303	0.906905	0	0	0	0
A0A2H9ZUH5	A0A2H9ZUH5	tr|A0A2H9ZUH5|A0A2H9ZUH5_9ASPA Uncharacterized protein OS=Apostasia shenzhenica OX=1088818 GN=AXF42_Ash011626 PE=4 SV=1	1	2	2	2	3.8	57.411	525	12.303	0.765594	1.04572	1.21915	0.969544	0.886506	0.928339	1.21871	0.966444
A0A2H9ZUI5;A0A2H9ZUC8	A0A2H9ZUI5;A0A2H9ZUC8	tr|A0A2H9ZUI5|A0A2H9ZUI5_9ASPA Thioredoxin OS=Apostasia shenzhenica OX=1088818 GN=AXF42_Ash020928 PE=3 SV=1;tr|A0A2H9ZUC8|A0A2H9ZUC8_9ASPA Thioredoxin H4 OS=Apostasia shenzhenica OX=1088818 GN=TRX4 PE=4 SV=1	2	2	2	2	16.7	12.706	114	24.025	1.13002	1.09347	1.11717	0.65934	1.00711	1.05961	1.16332	0.769963
A0A2H9ZUJ2	A0A2H9ZUJ2	tr|A0A2H9ZUJ2|A0A2H9ZUJ2_9ASPA Transmembrane 9 superfamily member OS=Apostasia shenzhenica OX=1088818 GN=AXF42_Ash011645 PE=3 SV=1	1	3	3	3	5.2	75.064	660	188.42	1.31334	0.879941	0.889478	0.917238	1.39016	0.827535	0.913122	0.869179
A0A2H9ZUK3	A0A2H9ZUK3	tr|A0A2H9ZUK3|A0A2H9ZUK3_9ASPA Alkaline/neutral invertase CINV2 OS=Apostasia shenzhenica OX=1088818 GN=CINV2 PE=4 SV=1	1	4	4	2	6.8	63.591	559	30.055	0.875596	1.07501	1.01276	1.03663	1.00856	0.998232	0.948664	1.04455
A0A2H9ZUL2	A0A2H9ZUL2	tr|A0A2H9ZUL2|A0A2H9ZUL2_9ASPA 3R-hydroxymyristoyl ACP dehydrase OS=Apostasia shenzhenica OX=1088818 GN=AXF42_Ash011663 PE=3 SV=1	1	2	2	2	9.9	26.45	243	58.037	0.6518	1.16893	0.895789	1.28349	0.670735	1.21799	0.899866	1.21141
A0A2H9ZUM1	A0A2H9ZUM1	tr|A0A2H9ZUM1|A0A2H9ZUM1_9ASPA Fatty acid amide hydrolase OS=Apostasia shenzhenica OX=1088818 GN=FAAH PE=4 SV=1	1	2	2	2	3.8	63.605	582	14.151	0.619384	1.02271	0.837474	1.52043	0.396486	1.10753	0.777497	1.71849
A0A2H9ZUM6	A0A2H9ZUM6	tr|A0A2H9ZUM6|A0A2H9ZUM6_9ASPA CBS domain-containing protein CBSCBSPB3 OS=Apostasia shenzhenica OX=1088818 GN=CBSCBSPB3 PE=4 SV=1	1	2	2	2	10.6	32.27	301	59.842	0.970926	1.03078	0.993007	1.00529	1.03387	1.0503	0.927607	0.988227
A0A2I0B3Z6;A0A2I0AR47;A0A2H9ZUM7	A0A2I0B3Z6;A0A2I0AR47;A0A2H9ZUM7	tr|A0A2I0B3Z6|A0A2I0B3Z6_9ASPA V-type proton ATPase proteolipid subunit OS=Apostasia shenzhenica OX=1088818 GN=VHA-C4 PE=3 SV=1;tr|A0A2I0AR47|A0A2I0AR47_9ASPA V-type proton ATPase proteolipid subunit OS=Apostasia shenzhenica OX=1088818 GN=AXF42_Ash012559 P	3	2	2	2	15.2	16.511	164	22.268	0.816668	0.870796	1.33417	0.978361	1.14246	0.64695	1.30202	0.908573
A0A2H9ZUN8	A0A2H9ZUN8	tr|A0A2H9ZUN8|A0A2H9ZUN8_9ASPA Polypyrimidine tract-binding protein like 3 OS=Apostasia shenzhenica OX=1088818 GN=AXF42_Ash011667 PE=4 SV=1	1	1	1	1	2.7	49.745	446	20.234	1.07275	1.07266	0.979107	0.875487	0.928099	1.11041	0.973829	0.987658
A0A2H9ZUP6	A0A2H9ZUP6	tr|A0A2H9ZUP6|A0A2H9ZUP6_9ASPA U6 snRNA-associated Sm-like protein LSm3 OS=Apostasia shenzhenica OX=1088818 GN=LSM3 PE=3 SV=1	1	1	1	1	12.4	11.239	97	6.8621	1.31856	0.834049	0.954397	0.892989	1.35242	0.854991	0.958041	0.83455
A0A2H9ZUP9	A0A2H9ZUP9	tr|A0A2H9ZUP9|A0A2H9ZUP9_9ASPA Uncharacterized protein OS=Apostasia shenzhenica OX=1088818 GN=AXF42_Ash011682 PE=4 SV=1	1	3	3	3	9.9	35.806	302	18.925	1.10557	1.00064	0.961154	0.932635	0.920803	1.06655	1.0511	0.961551
A0A2H9ZUQ7;A0A2H9ZUR5	A0A2H9ZUQ7;A0A2H9ZUR5	tr|A0A2H9ZUQ7|A0A2H9ZUQ7_9ASPA 40S ribosomal protein S3-3 OS=Apostasia shenzhenica OX=1088818 GN=RPS3C PE=4 SV=1;tr|A0A2H9ZUR5|A0A2H9ZUR5_9ASPA 40S ribosomal protein S3-3 OS=Apostasia shenzhenica OX=1088818 GN=RPS3C PE=4 SV=1	2	14	14	14	56.6	27.82	249	323.31	0.971422	1.03584	1.05827	0.934471	0.988064	1.00194	1.07888	0.931115
A0A2H9ZUQ9	A0A2H9ZUQ9	tr|A0A2H9ZUQ9|A0A2H9ZUQ9_9ASPA Phospholipid:diacylglycerol acyltransferase 1 OS=Apostasia shenzhenica OX=1088818 GN=PDAT1 PE=4 SV=1	1	4	4	4	8.2	75.326	682	45.762	0.891838	0.936495	1.02022	1.15144	0.906896	0.97261	0.980901	1.13959
A0A2H9ZUR9	A0A2H9ZUR9	tr|A0A2H9ZUR9|A0A2H9ZUR9_9ASPA Gamma-tubulin complex component OS=Apostasia shenzhenica OX=1088818 GN=AXF42_Ash011702 PE=3 SV=1	1	1	1	1	1.1	94.065	833	7.4704	1.23891	0.951969	0.998936	0.810181	1.23106	0.915881	1.13145	0.721604
A0A2H9ZUS6	A0A2H9ZUS6	tr|A0A2H9ZUS6|A0A2H9ZUS6_9ASPA Aldehyde dehydrogenase family 7 member A1 OS=Apostasia shenzhenica OX=1088818 GN=AXF42_Ash011729 PE=3 SV=1	1	2	2	2	8.1	54.136	507	55.814	0.763232	1.20697	0.981283	1.04852	1.34414	0.907404	0.768473	0.97998
A0A2H9ZUS8	A0A2H9ZUS8	tr|A0A2H9ZUS8|A0A2H9ZUS8_9ASPA 12-oxophytodienoate reductase 7 OS=Apostasia shenzhenica OX=1088818 GN=OPR7 PE=4 SV=1	1	2	2	2	2.3	43.483	393	12.344	0.612571	1.04796	0.70518	1.63429	0.583101	1.09627	0.668739	1.65189
A0A2H9ZUT9	A0A2H9ZUT9	tr|A0A2H9ZUT9|A0A2H9ZUT9_9ASPA Small nuclear ribonucleoprotein G OS=Apostasia shenzhenica OX=1088818 GN=AXF42_Ash011710 PE=3 SV=1	1	2	2	2	30.4	8.8321	79	51.246	1.1436	0.918131	0.967066	0.971205	1.08085	0.901903	1.03914	0.978101
A0A2H9ZUU4	A0A2H9ZUU4	tr|A0A2H9ZUU4|A0A2H9ZUU4_9ASPA Sucrose synthase OS=Apostasia shenzhenica OX=1088818 GN=AXF42_Ash011738 PE=3 SV=1	1	12	1	1	12.9	92.941	815	-2	0.194023	1.20575	1.80795	0.792283	0	0	0	0
A0A2H9ZUV0;A0A2I0ATF5;A0A2H9ZS33;A0A2I0B6R5	A0A2H9ZUV0;A0A2I0ATF5;A0A2H9ZS33;A0A2I0B6R5	tr|A0A2H9ZUV0|A0A2H9ZUV0_9ASPA Serine/threonine-protein phosphatase OS=Apostasia shenzhenica OX=1088818 GN=TOPP2 PE=3 SV=1;tr|A0A2I0ATF5|A0A2I0ATF5_9ASPA Serine/threonine-protein phosphatase OS=Apostasia shenzhenica OX=1088818 GN=AXF42_Ash000879 PE=3 SV=1;	4	2	2	2	8.2	34.605	306	70.291	1.11167	0.971339	0.979447	0.937546	1.13473	0.8931	0.968612	1.00355
A0A2H9ZUX8;A0A2I0B218	A0A2H9ZUX8	tr|A0A2H9ZUX8|A0A2H9ZUX8_9ASPA Geranylgeranyl diphosphate reductase, chloroplastic OS=Apostasia shenzhenica OX=1088818 GN=CHLP PE=4 SV=1	2	5	5	5	10.8	52.128	474	38.942	0.666678	1.14456	0.91012	1.27864	0.696953	1.1368	0.933206	1.23304
A0A2H9ZUZ2	A0A2H9ZUZ2	tr|A0A2H9ZUZ2|A0A2H9ZUZ2_9ASPA 60S ribosomal protein L31 OS=Apostasia shenzhenica OX=1088818 GN=RPL31 PE=4 SV=1	1	1	1	1	14	6.7528	57	6.2546	1.18197	0.914616	1.03189	0.871525	1.05754	0.94789	1.09618	0.898396
A0A2H9ZUZ8	A0A2H9ZUZ8	tr|A0A2H9ZUZ8|A0A2H9ZUZ8_9ASPA Arsenite-transporting ATPase OS=Apostasia shenzhenica OX=1088818 GN=AXF42_Ash011777 PE=4 SV=1	1	4	4	4	16.1	42.197	384	203.07	0.518726	1.13324	0.831717	1.51632	0.54773	1.12759	0.852572	1.47211
A0A2I0B4B9;A0A2I0BBH1;A0A2H9ZV02	A0A2I0B4B9;A0A2I0BBH1;A0A2H9ZV02	tr|A0A2I0B4B9|A0A2I0B4B9_9ASPA Auxin efflux carrier component 1 OS=Apostasia shenzhenica OX=1088818 GN=PIN1 PE=4 SV=1;tr|A0A2I0BBH1|A0A2I0BBH1_9ASPA Auxin efflux carrier component OS=Apostasia shenzhenica OX=1088818 GN=PIN1C PE=3 SV=1;tr|A0A2H9ZV02|A0A2H9Z	3	1	1	1	1.3	50.625	464	17.267	0	0	0	0	0	0	0	0
A0A2I0BFQ7;A0A2H9ZV05	A0A2I0BFQ7;A0A2H9ZV05	tr|A0A2I0BFQ7|A0A2I0BFQ7_9ASPA 60S ribosomal protein L34 OS=Apostasia shenzhenica OX=1088818 GN=RPL34 PE=4 SV=1;tr|A0A2H9ZV05|A0A2H9ZV05_9ASPA 60S ribosomal protein L34 OS=Apostasia shenzhenica OX=1088818 GN=RPL34 PE=4 SV=1	2	1	1	1	6.7	13.881	120	6.0404	1.14247	0.937445	1.1654	0.754687	0.940585	1.04052	1.10064	0.918255
A0A2H9ZV18	A0A2H9ZV18	tr|A0A2H9ZV18|A0A2H9ZV18_9ASPA N-carbamoylputrescine amidase OS=Apostasia shenzhenica OX=1088818 GN=CPA PE=4 SV=1	1	2	2	2	7.7	39.77	363	94.835	1.10371	1.04428	1.05215	0.799861	0.95154	1.07154	1.00007	0.976853
A0A2H9ZV19;A0A2I0AYC0;A0A2I0A1U8	A0A2H9ZV19	tr|A0A2H9ZV19|A0A2H9ZV19_9ASPA 14-3-3-like protein OS=Apostasia shenzhenica OX=1088818 GN=AXF42_Ash017082 PE=3 SV=1	3	11	2	1	39.2	29.67	263	13.059	1.29851	0.928504	0.797694	0.975293	1.31522	0.828707	0.886761	0.96931
A0A2H9ZV52	A0A2H9ZV52	tr|A0A2H9ZV52|A0A2H9ZV52_9ASPA Dihydroorotate dehydrogenase (Quinone), mitochondrial OS=Apostasia shenzhenica OX=1088818 GN=PYRD PE=4 SV=1	1	7	7	7	17	47.629	436	53.933	1.05099	0.933115	0.847516	1.16838	0.961213	0.945884	0.818299	1.2746
A0A2H9ZV54;REV__A0A2H9ZV54	A0A2H9ZV54;REV__A0A2H9ZV54	tr|A0A2H9ZV54|A0A2H9ZV54_9ASPA Histone H1.2 OS=Apostasia shenzhenica OX=1088818 GN=AXF42_Ash017117 PE=3 SV=1;tr|A0A2H9ZV54|A0A2H9ZV54_9ASPA Histone H1.2 OS=Apostasia shenzhenica OX=1088818 GN=AXF42_Ash017117 PE=3 SV=1	2	2	2	2	7.3	31.369	302	12.396	1.25921	0.867147	1.12338	0.750265	1.29112	0.797214	1.20309	0.708582
A0A2H9ZV59	A0A2H9ZV59	tr|A0A2H9ZV59|A0A2H9ZV59_9ASPA Translocase of chloroplast 34, chloroplastic OS=Apostasia shenzhenica OX=1088818 GN=TOC34 PE=4 SV=1	1	2	2	2	5.7	34.997	314	12.318	0.87458	1.09809	1.02274	1.00459	0.655542	1.11828	1.11229	1.11389
A0A2H9ZV60	A0A2H9ZV60	tr|A0A2H9ZV60|A0A2H9ZV60_9ASPA Uncharacterized protein OS=Apostasia shenzhenica OX=1088818 GN=AXF42_Ash017113 PE=4 SV=1	1	1	1	1	1.7	87.158	780	9.3	0.936878	1.0852	1.00578	0.972137	0.936642	1.05757	0.988711	1.01708
A0A2H9ZV81	A0A2H9ZV81	tr|A0A2H9ZV81|A0A2H9ZV81_9ASPA NADH dehydrogenase [ubiquinone] iron-sulfur protein 1, mitochondrial OS=Apostasia shenzhenica OX=1088818 GN=AXF42_Ash017128 PE=3 SV=1	1	4	4	4	6.8	85.708	780	196.37	1.03062	1.00699	0.948245	1.01415	1.06588	0.941204	1.02917	0.963744
A0A2H9ZV97	A0A2H9ZV97	tr|A0A2H9ZV97|A0A2H9ZV97_9ASPA 14-3-3-like protein D OS=Apostasia shenzhenica OX=1088818 GN=GF14D PE=3 SV=1	1	5	1	1	15.9	29.765	264	6.8685	0.953914	0.891033	1.20816	0.946894	0.995867	0.804514	1.28518	0.914435
A0A2H9ZVA2	A0A2H9ZVA2	tr|A0A2H9ZVA2|A0A2H9ZVA2_9ASPA Protein RER1 OS=Apostasia shenzhenica OX=1088818 GN=RER1B PE=3 SV=1	1	1	1	1	4.2	22.004	192	6.1359	0.430116	1.26702	1.43285	0.870016	0.653052	1.05265	1.26557	1.02873
A0A2H9ZVB6	A0A2H9ZVB6	tr|A0A2H9ZVB6|A0A2H9ZVB6_9ASPA Myb-related protein 305 OS=Apostasia shenzhenica OX=1088818 GN=MYB305 PE=4 SV=1	1	1	1	1	8.6	22.786	197	6.2213	1.14181	1.11425	0.920886	0.823054	0	0	0	0
A0A2H9ZVC8	A0A2H9ZVC8	tr|A0A2H9ZVC8|A0A2H9ZVC8_9ASPA Uncharacterized protein OS=Apostasia shenzhenica OX=1088818 GN=AXF42_Ash017161 PE=4 SV=1	1	1	1	1	1.7	94.98	889	56.957	1.07035	0.903149	1.0126	1.0139	1.16172	0.883781	0.905391	1.04911
A0A2H9ZVD1	A0A2H9ZVD1	tr|A0A2H9ZVD1|A0A2H9ZVD1_9ASPA Ras-related protein RABA1f OS=Apostasia shenzhenica OX=1088818 GN=RABA1F PE=4 SV=1	1	4	1	1	18.1	24.156	216	7.1831	1.1985	1.02705	0.774746	0.999705	1.23263	0.952838	0.830543	0.983993
A0A2H9ZVF2	A0A2H9ZVF2	tr|A0A2H9ZVF2|A0A2H9ZVF2_9ASPA Putative aldo-keto reductase 2 OS=Apostasia shenzhenica OX=1088818 GN=AXF42_Ash017207 PE=4 SV=1	1	2	2	2	7.7	38.473	351	28.337	0.833174	1.08643	0.971331	1.10906	0	0	0	0
A0A2H9ZVG0;A0A2I0AU44	A0A2H9ZVG0;A0A2I0AU44	tr|A0A2H9ZVG0|A0A2H9ZVG0_9ASPA Uncharacterized protein OS=Apostasia shenzhenica OX=1088818 GN=AXF42_Ash017219 PE=4 SV=1;tr|A0A2I0AU44|A0A2I0AU44_9ASPA Uncharacterized protein OS=Apostasia shenzhenica OX=1088818 GN=AXF42_Ash001164 PE=4 SV=1	2	2	2	2	13	15.902	146	37.129	1.30233	0.901548	0.966492	0.829626	1.37287	0.825768	1.09377	0.707591
A0A2H9ZVG2	A0A2H9ZVG2	tr|A0A2H9ZVG2|A0A2H9ZVG2_9ASPA Exportin-2 OS=Apostasia shenzhenica OX=1088818 GN=CAS PE=4 SV=1	1	4	4	4	4.6	108.4	974	26.29	1.09361	1.01431	0.98656	0.905518	1.13224	0.951865	0.951666	0.964231
A0A2H9ZVI1	A0A2H9ZVI1	tr|A0A2H9ZVI1|A0A2H9ZVI1_9ASPA Putative splicing factor 3A subunit 1 OS=Apostasia shenzhenica OX=1088818 GN=AXF42_Ash017237 PE=4 SV=1	1	5	5	5	8	90.511	823	82.201	1.20279	0.868745	0.928163	1.0003	1.10778	0.948762	0.956654	0.986808
A0A2H9ZVI9	A0A2H9ZVI9	tr|A0A2H9ZVI9|A0A2H9ZVI9_9ASPA ADP,ATP carrier protein, mitochondrial OS=Apostasia shenzhenica OX=1088818 GN=AXF42_Ash017255 PE=3 SV=1	1	6	1	1	16.5	42.385	389	7.1	0	0	0	0	0.815798	1.01252	0.989393	1.18229
A0A2I0A6B7;A0A2H9ZVJ8	A0A2I0A6B7;A0A2H9ZVJ8	tr|A0A2I0A6B7|A0A2I0A6B7_9ASPA Splicing factor U2af small subunit B OS=Apostasia shenzhenica OX=1088818 GN=U2AF35B PE=4 SV=1;tr|A0A2H9ZVJ8|A0A2H9ZVJ8_9ASPA Splicing factor U2af small subunit B OS=Apostasia shenzhenica OX=1088818 GN=U2AF35B PE=4 SV=1	2	4	4	4	18.2	31.673	269	91.194	0.969831	1.02664	1.03986	0.963669	1.01029	1.02195	0.991869	0.975891
A0A2H9ZVK2	A0A2H9ZVK2	tr|A0A2H9ZVK2|A0A2H9ZVK2_9ASPA Vacuolar protein sorting-associated protein 26B OS=Apostasia shenzhenica OX=1088818 GN=VPS26B PE=4 SV=1	1	3	3	3	16.6	35.247	301	139.35	1.03408	1.00986	1.04484	0.911216	1.07283	0.981064	1.02098	0.925134
A0A2H9ZVK3	A0A2H9ZVK3	tr|A0A2H9ZVK3|A0A2H9ZVK3_9ASPA Glycine-rich RNA-binding protein 4, mitochondrial OS=Apostasia shenzhenica OX=1088818 GN=RBG4 PE=4 SV=1	1	2	2	2	6.3	32.808	303	13.518	0.976051	1.03476	1.09001	0.899177	0.969304	1.01863	1.11042	0.901638
A0A2H9ZVK5	A0A2H9ZVK5	tr|A0A2H9ZVK5|A0A2H9ZVK5_9ASPA Pyrophosphate--fructose 6-phosphate 1-phosphotransferase subunit alpha OS=Apostasia shenzhenica OX=1088818 GN=PFP-ALPHA PE=3 SV=1	1	5	5	5	12.3	63.943	585	135.09	0.88166	1.1282	0.975265	1.01487	0.96092	1.05373	1.00621	0.979149
A0A2H9ZVL0	A0A2H9ZVL0	tr|A0A2H9ZVL0|A0A2H9ZVL0_9ASPA Enoyl-[acyl-carrier-protein] reductase [NADH] 1, chloroplastic OS=Apostasia shenzhenica OX=1088818 GN=AXF42_Ash017272 PE=4 SV=1	1	3	3	3	8	39.639	376	34.163	1.01558	0.874921	0.987051	1.12244	0.948809	0.948239	1.04039	1.06256
A0A2H9ZVM5	A0A2H9ZVM5	tr|A0A2H9ZVM5|A0A2H9ZVM5_9ASPA Uncharacterized protein OS=Apostasia shenzhenica OX=1088818 GN=AXF42_Ash017278 PE=4 SV=1	1	2	2	2	16.2	13.69	117	14.129	1.3783	0.824364	0.994799	0.80254	1.26767	0.86056	0.987993	0.883779
A0A2H9ZVM9	A0A2H9ZVM9	tr|A0A2H9ZVM9|A0A2H9ZVM9_9ASPA Heat shock 70 kDa protein, mitochondrial OS=Apostasia shenzhenica OX=1088818 GN=AXF42_Ash017285 PE=3 SV=1	1	10	4	4	17.7	72.463	672	32.455	1.24816	0.991175	0.650041	1.11063	1.24852	0.963494	0.686901	1.10108
A0A2I0B3S0;A0A2H9ZWB3;A0A2H9ZVN2	A0A2I0B3S0;A0A2H9ZWB3;A0A2H9ZVN2	tr|A0A2I0B3S0|A0A2I0B3S0_9ASPA DNA-binding protein ESCAROLA OS=Apostasia shenzhenica OX=1088818 GN=ESC PE=4 SV=1;tr|A0A2H9ZWB3|A0A2H9ZWB3_9ASPA Uncharacterized protein OS=Apostasia shenzhenica OX=1088818 GN=AXF42_Ash014759 PE=4 SV=1;tr|A0A2H9ZVN2|A0A2H9ZVN	3	1	1	1	4	35.135	347	37.85	1.33544	0.839438	1.01787	0.807255	1.3139	0.785231	1.13667	0.764197
A0A2H9ZVP7	A0A2H9ZVP7	tr|A0A2H9ZVP7|A0A2H9ZVP7_9ASPA Thioredoxin reductase OS=Apostasia shenzhenica OX=1088818 GN=NTRB PE=3 SV=1	1	2	2	2	10.2	39.087	372	135.64	0.904505	0.951278	1.11321	1.031	0.948778	0.933118	1.18462	0.933481
A0A2H9ZVU1;A0A2I0B8M4	A0A2H9ZVU1	tr|A0A2H9ZVU1|A0A2H9ZVU1_9ASPA Acyl-[acyl-carrier-protein] desaturase OS=Apostasia shenzhenica OX=1088818 GN=AXF42_Ash020158 PE=3 SV=1	2	8	8	7	23.4	45.448	397	99.912	0.56149	1.25771	0.853932	1.32687	0.629277	1.17588	0.903493	1.29135
A0A2H9ZVV3	A0A2H9ZVV3	tr|A0A2H9ZVV3|A0A2H9ZVV3_9ASPA Putative ribosome biogenesis protein RLP24 OS=Apostasia shenzhenica OX=1088818 GN=AXF42_Ash020160 PE=4 SV=1	1	1	1	1	7.2	19.838	166	8.8937	1.41055	0.973751	0.814047	0.801647	1.35392	0.959654	0.847053	0.839371
A0A2H9ZVV4;A0A2I0B7L9	A0A2H9ZVV4	tr|A0A2H9ZVV4|A0A2H9ZVV4_9ASPA Uridine kinase OS=Apostasia shenzhenica OX=1088818 GN=UKL1 PE=3 SV=1	2	9	9	7	19.8	53.363	480	91.325	0.965287	1.0105	1.02138	1.00284	1.01185	0.998555	0.984919	1.00467
A0A2H9ZVX5	A0A2H9ZVX5	tr|A0A2H9ZVX5|A0A2H9ZVX5_9ASPA ATP-dependent Clp protease proteolytic subunit OS=Apostasia shenzhenica OX=1088818 GN=CLPP2 PE=3 SV=1	1	2	2	2	5.8	27.588	257	12.46	0.776038	1.24867	1.0986	0.87669	0.798975	1.27541	1.14444	0.781174
A0A2H9ZW00;A0A2I0B7M7	A0A2H9ZW00;A0A2I0B7M7	tr|A0A2H9ZW00|A0A2H9ZW00_9ASPA Nuclear transport factor 2 OS=Apostasia shenzhenica OX=1088818 GN=NTF2 PE=4 SV=1;tr|A0A2I0B7M7|A0A2I0B7M7_9ASPA Nuclear transport factor 2 OS=Apostasia shenzhenica OX=1088818 GN=NTF2 PE=4 SV=1	2	1	1	1	7.3	11.867	109	7.2793	1.05025	1.00724	0.971212	0.971304	1.16114	1.00181	0.826456	1.01059
A0A2H9ZW07	A0A2H9ZW07	tr|A0A2H9ZW07|A0A2H9ZW07_9ASPA NADH dehydrogenase [ubiquinone] iron-sulfur protein 8, mitochondrial OS=Apostasia shenzhenica OX=1088818 GN=AXF42_Ash020659 PE=3 SV=1	1	2	2	2	10.3	20.373	174	11.528	1.40084	0.778479	0.973029	0.847648	1.26113	0.948778	0.831624	0.958467
A0A2H9ZW22	A0A2H9ZW22	tr|A0A2H9ZW22|A0A2H9ZW22_9ASPA Peptidyl-prolyl cis-trans isomerase OS=Apostasia shenzhenica OX=1088818 GN=CYP20-2 PE=3 SV=1	1	1	1	1	4.3	27.131	254	8.2908	0.891412	1.10183	0.858646	1.14811	0.716465	1.16831	0.900605	1.21462
A0A2H9ZW39	A0A2H9ZW39	tr|A0A2H9ZW39|A0A2H9ZW39_9ASPA Uncharacterized protein OS=Apostasia shenzhenica OX=1088818 GN=AXF42_Ash014707 PE=4 SV=1	1	1	1	1	3.6	33.872	309	14.556	0.867514	1.06424	0.955544	1.11271	1.09832	1.02118	0.896032	0.984467
A0A2H9ZW41	A0A2H9ZW41	tr|A0A2H9ZW41|A0A2H9ZW41_9ASPA Soluble inorganic pyrophosphatase 1, chloroplastic OS=Apostasia shenzhenica OX=1088818 GN=PPA1 PE=4 SV=1	1	1	1	1	4.2	33.945	307	37.075	0.879867	0.897191	0.998747	1.22419	0.946622	0.867846	1.0006	1.18493
A0A2H9ZW52	A0A2H9ZW52	tr|A0A2H9ZW52|A0A2H9ZW52_9ASPA 40S ribosomal protein S14 OS=Apostasia shenzhenica OX=1088818 GN=AXF42_Ash014725 PE=3 SV=1	1	7	7	7	44.4	16.284	151	323.31	1.21321	0.923617	0.991697	0.871474	1.16085	0.957244	1.05425	0.827651
A0A2H9ZW58	A0A2H9ZW58	tr|A0A2H9ZW58|A0A2H9ZW58_9ASPA Serine/arginine-rich splicing factor RS2Z33 OS=Apostasia shenzhenica OX=1088818 GN=RS2Z33 PE=4 SV=1	1	1	1	1	0.9	74.112	650	6.9755	0.360845	1.25137	1.49681	0.890975	0.268435	1.26995	1.58507	0.876546
A0A2H9ZW60	A0A2H9ZW60	tr|A0A2H9ZW60|A0A2H9ZW60_9ASPA mRNA-decapping enzyme-like protein OS=Apostasia shenzhenica OX=1088818 GN=AXF42_Ash014727 PE=4 SV=1	1	2	2	2	5.4	40.751	367	12.452	1.14098	0.880709	0.829929	1.14838	1.19309	0.806778	0.851207	1.14893
A0A2H9ZW71	A0A2H9ZW71	tr|A0A2H9ZW71|A0A2H9ZW71_9ASPA Uncharacterized protein OS=Apostasia shenzhenica OX=1088818 GN=AXF42_Ash014708 PE=4 SV=1	1	1	1	1	6.6	26.431	244	11.105	1.06056	0.953928	0.911804	1.07371	1.10934	0.946507	0.971182	0.972969
A0A2H9ZW74	A0A2H9ZW74	tr|A0A2H9ZW74|A0A2H9ZW74_9ASPA Heterogeneous nuclear ribonucleoprotein 1 OS=Apostasia shenzhenica OX=1088818 GN=RNP1 PE=4 SV=1	1	3	3	3	8.1	38.754	372	29.469	1.20562	0.811717	1.00714	0.975519	1.25149	0.861265	0.971607	0.915633
A0A2H9ZW79	A0A2H9ZW79	tr|A0A2H9ZW79|A0A2H9ZW79_9ASPA Monodehydroascorbate reductase OS=Apostasia shenzhenica OX=1088818 GN=AFRR PE=4 SV=1	1	3	3	3	5.1	47.265	434	18.421	0.635407	1.20889	1.13	1.0257	0.441498	1.38372	1.05423	1.12055
A0A2H9ZW84	A0A2H9ZW84	tr|A0A2H9ZW84|A0A2H9ZW84_9ASPA Uncharacterized protein OS=Apostasia shenzhenica OX=1088818 GN=AXF42_Ash014728 PE=4 SV=1	1	2	2	2	3.4	64.717	593	14.333	0.993878	1.00273	1.0751	0.92829	0.764752	1.07947	1.14653	1.00925
A0A2H9ZW88	A0A2H9ZW88	tr|A0A2H9ZW88|A0A2H9ZW88_9ASPA Cell division protein FtsZ like 2-1, chloroplastic OS=Apostasia shenzhenica OX=1088818 GN=FTSZ2-1 PE=3 SV=1	1	4	4	4	11.1	51.636	486	76.76	0.955464	0.959997	1.01923	1.06531	0.94021	0.988683	0.989238	1.08187
A0A2H9ZWA0	A0A2H9ZWA0	tr|A0A2H9ZWA0|A0A2H9ZWA0_9ASPA Arogenate dehydratase OS=Apostasia shenzhenica OX=1088818 GN=ADT6 PE=4 SV=1	1	4	4	4	14.4	48.473	452	186.42	1.16914	0.935166	0.87544	1.02025	1.15678	0.855466	0.998339	0.989412
A0A2H9ZWB1;A0A2I0AVZ6	A0A2H9ZWB1	tr|A0A2H9ZWB1|A0A2H9ZWB1_9ASPA UDP-glucuronic acid decarboxylase 5 OS=Apostasia shenzhenica OX=1088818 GN=UXS5 PE=4 SV=1	2	3	3	3	9.8	46.069	409	41.45	1.14915	0.998963	0.985956	0.865929	1.26082	0.964066	0.979723	0.795388
A0A2H9ZWC9	A0A2H9ZWC9	tr|A0A2H9ZWC9|A0A2H9ZWC9_9ASPA Uncharacterized protein OS=Apostasia shenzhenica OX=1088818 GN=AXF42_Ash014797 PE=4 SV=1	1	1	1	1	2.5	62.432	567	46.012	0.635337	1.16648	1.12421	1.07397	0	0	0	0
A0A2H9ZWE4	A0A2H9ZWE4	tr|A0A2H9ZWE4|A0A2H9ZWE4_9ASPA B2 protein OS=Apostasia shenzhenica OX=1088818 GN=AXF42_Ash014792 PE=4 SV=1	1	1	1	1	1.9	51.005	462	10.233	0.958743	1.01927	1.13702	0.884972	0.857178	0.926245	1.24788	0.968694
A0A2H9ZWF0	A0A2H9ZWF0	tr|A0A2H9ZWF0|A0A2H9ZWF0_9ASPA Transaldolase OS=Apostasia shenzhenica OX=1088818 GN=AXF42_Ash014788 PE=3 SV=1	1	10	10	10	34.3	47.571	435	323.31	0.999471	0.978003	1.01607	1.00645	1.03435	0.936585	1.03461	0.994448
A0A2H9ZWG7;A0A2I0AWQ0;A0A2H9ZZS2	A0A2H9ZWG7;A0A2I0AWQ0;A0A2H9ZZS2	tr|A0A2H9ZWG7|A0A2H9ZWG7_9ASPA DNA-binding protein ESCAROLA OS=Apostasia shenzhenica OX=1088818 GN=ESC PE=4 SV=1;tr|A0A2I0AWQ0|A0A2I0AWQ0_9ASPA DNA-binding protein ESCAROLA OS=Apostasia shenzhenica OX=1088818 GN=ESC PE=4 SV=1;tr|A0A2H9ZZS2|A0A2H9ZZS2_9ASPA	3	1	1	1	4	36.543	354	11.669	1.58966	0.876494	0.762642	0.771202	0	0	0	0
A0A2H9ZWI0	A0A2H9ZWI0	tr|A0A2H9ZWI0|A0A2H9ZWI0_9ASPA Uncharacterized protein OS=Apostasia shenzhenica OX=1088818 GN=AXF42_Ash014437 PE=4 SV=1	1	1	1	1	3.8	34.444	314	6.3166	1.07007	0.968965	0.846486	1.11448	1.28975	0.837144	0.961827	0.911282
A0A2H9ZWI2;A0A2I0A177	A0A2H9ZWI2	tr|A0A2H9ZWI2|A0A2H9ZWI2_9ASPA Putative acetyl-CoA acetyltransferase, cytosolic 2 OS=Apostasia shenzhenica OX=1088818 GN=AXF42_Ash014832 PE=3 SV=1	2	4	4	4	15.3	41.892	405	69.541	0.495509	1.31475	1.01056	1.17918	0.630946	1.25204	1.01226	1.10475
A0A2H9ZWI4	A0A2H9ZWI4	tr|A0A2H9ZWI4|A0A2H9ZWI4_9ASPA Protein VACUOLELESS1 OS=Apostasia shenzhenica OX=1088818 GN=AXF42_Ash014819 PE=3 SV=1	1	1	1	1	1.2	92.18	816	6.1414	0	0	0	0	0.994071	0.974113	1.05625	0.975561
A0A2H9ZWI8	A0A2H9ZWI8	tr|A0A2H9ZWI8|A0A2H9ZWI8_9ASPA GTP-binding protein YPTM2 OS=Apostasia shenzhenica OX=1088818 GN=YPTM2 PE=4 SV=1	1	7	1	1	38.5	22.978	205	46.111	2.17022	0.545922	0.486227	0.797636	2.19696	0.546683	0.478518	0.777835
A0A2H9ZWJ0	A0A2H9ZWJ0	tr|A0A2H9ZWJ0|A0A2H9ZWJ0_9ASPA Hypersensitive-induced response protein 1 OS=Apostasia shenzhenica OX=1088818 GN=HIR1 PE=4 SV=1	1	8	8	7	37.5	31.54	285	178.37	0.858214	0.967339	1.36434	0.810111	0.968593	0.979604	1.27011	0.781693
A0A2H9ZWK0	A0A2H9ZWK0	tr|A0A2H9ZWK0|A0A2H9ZWK0_9ASPA DEAD-box ATP-dependent RNA helicase 7 OS=Apostasia shenzhenica OX=1088818 GN=AXF42_Ash014465 PE=3 SV=1	1	1	1	1	1.1	77.865	726	6.2183	0.745754	1.13313	0.967375	1.15374	0.980756	1.08718	1.01353	0.918533
A0A2H9ZWK9	A0A2H9ZWK9	tr|A0A2H9ZWK9|A0A2H9ZWK9_9ASPA Hypersensitive-induced response protein 4 OS=Apostasia shenzhenica OX=1088818 GN=HIR4 PE=4 SV=1	1	5	5	5	13.8	32.97	298	39.321	0.855878	1.18799	0.785215	1.17092	0.832244	1.16096	0.760383	1.24641
A0A2H9ZWL0;A0A2I0ABY4	A0A2H9ZWL0;A0A2I0ABY4	tr|A0A2H9ZWL0|A0A2H9ZWL0_9ASPA Methionine gamma-lyase OS=Apostasia shenzhenica OX=1088818 GN=MGL PE=3 SV=1;tr|A0A2I0ABY4|A0A2I0ABY4_9ASPA Methionine gamma-lyase OS=Apostasia shenzhenica OX=1088818 GN=MGL PE=3 SV=1	2	2	2	2	4.4	48.698	458	11.481	0	0	0	0	0.974408	0.917658	1.49765	0.610288
A0A2H9ZWL7	A0A2H9ZWL7	tr|A0A2H9ZWL7|A0A2H9ZWL7_9ASPA Amine oxidase OS=Apostasia shenzhenica OX=1088818 GN=AXF42_Ash014482 PE=3 SV=1	1	4	4	4	8	79.654	721	84.251	0.82059	1.08883	0.871721	1.21886	0.869903	1.01686	0.928318	1.18492
A0A2H9ZWN3;A0A2I0AKQ2	A0A2H9ZWN3;A0A2I0AKQ2	tr|A0A2H9ZWN3|A0A2H9ZWN3_9ASPA Histone H3 OS=Apostasia shenzhenica OX=1088818 GN=AXF42_Ash009680 PE=3 SV=1;tr|A0A2I0AKQ2|A0A2I0AKQ2_9ASPA Histone H3 OS=Apostasia shenzhenica OX=1088818 GN=AXF42_Ash015627 PE=3 SV=1	2	4	3	3	19.1	15.406	136	19.35	2.04535	0.541481	0.804575	0.608596	2.00126	0.619375	0.809373	0.569996
A0A2H9ZWQ0;A0A2I0A427	A0A2H9ZWQ0;A0A2I0A427	tr|A0A2H9ZWQ0|A0A2H9ZWQ0_9ASPA Peptidyl-prolyl cis-trans isomerase OS=Apostasia shenzhenica OX=1088818 GN=PIN1 PE=4 SV=1;tr|A0A2I0A427|A0A2I0A427_9ASPA Peptidyl-prolyl cis-trans isomerase OS=Apostasia shenzhenica OX=1088818 GN=PIN1 PE=4 SV=1	2	2	2	2	11.8	12.77	119	10.692	0	0	0	0	2.05841	0.676102	0.597449	0.668042
A0A2H9ZWQ4	A0A2H9ZWQ4	tr|A0A2H9ZWQ4|A0A2H9ZWQ4_9ASPA Uncharacterized protein OS=Apostasia shenzhenica OX=1088818 GN=AXF42_Ash014518 PE=3 SV=1	1	4	4	4	11.4	49.383	438	76.67	0.894901	1.03187	1.14378	0.929452	0.94047	1.0304	1.10845	0.920679
A0A2H9ZWQ7;A0A2I0AWX4	A0A2H9ZWQ7;A0A2I0AWX4	tr|A0A2H9ZWQ7|A0A2H9ZWQ7_9ASPA Uncharacterized protein OS=Apostasia shenzhenica OX=1088818 GN=AXF42_Ash014483 PE=4 SV=1;tr|A0A2I0AWX4|A0A2I0AWX4_9ASPA Uncharacterized protein OS=Apostasia shenzhenica OX=1088818 GN=AXF42_Ash009723 PE=4 SV=1	2	1	1	1	2.1	48.383	430	9.6267	0.297569	1.33116	0.31523	2.05604	0.261219	1.29855	0.253843	2.18638
A0A2H9ZWR1	A0A2H9ZWR1	tr|A0A2H9ZWR1|A0A2H9ZWR1_9ASPA U4/U6 small nuclear ribonucleoprotein PRP4-like protein OS=Apostasia shenzhenica OX=1088818 GN=AXF42_Ash014480 PE=4 SV=1	1	1	1	1	2	43.115	398	5.8558	0.808655	1.15297	1.00721	1.03116	0.899385	1.03764	0.999859	1.06312
A0A2H9ZWT3	A0A2H9ZWT3	tr|A0A2H9ZWT3|A0A2H9ZWT3_9ASPA Protein GRIP OS=Apostasia shenzhenica OX=1088818 GN=GRIP PE=4 SV=1	1	2	2	2	2.8	91.817	800	17.874	1.00535	1.09616	0.950803	0.947692	1.29548	0.897486	0.956172	0.850858
A0A2H9ZWT7	A0A2H9ZWT7	tr|A0A2H9ZWT7|A0A2H9ZWT7_9ASPA Peroxisomal membrane protein 11C OS=Apostasia shenzhenica OX=1088818 GN=PEX11C PE=4 SV=1	1	1	1	1	6.6	25.252	229	29.607	0.868754	0.804432	1.35306	0.973756	0.795549	0.77716	1.26037	1.16692
A0A2H9ZWU0	A0A2H9ZWU0	tr|A0A2H9ZWU0|A0A2H9ZWU0_9ASPA Glutathione S-transferase F11 OS=Apostasia shenzhenica OX=1088818 GN=GSTF11 PE=3 SV=1	1	2	2	2	11.2	25.133	223	36.491	0.817723	1.07313	1.31568	0.793465	0.871034	1.08393	1.22835	0.816687
A0A2H9ZWU9	A0A2H9ZWU9	tr|A0A2H9ZWU9|A0A2H9ZWU9_9ASPA Catalase OS=Apostasia shenzhenica OX=1088818 GN=CAT1 PE=3 SV=1	1	7	4	2	16.5	57.07	492	89.221	1.06226	0.760366	1.21944	0.957934	0.951089	0.826816	1.21787	1.00422
A0A2H9ZWV7	A0A2H9ZWV7	tr|A0A2H9ZWV7|A0A2H9ZWV7_9ASPA RuBisCO large subunit-binding protein subunit alpha, chloroplastic OS=Apostasia shenzhenica OX=1088818 GN=AXF42_Ash021121 PE=3 SV=1	1	13	13	6	24.5	61.488	579	323.31	0.853239	1.02743	0.945722	1.17361	0.826535	1.05723	0.926817	1.18942
A0A2H9ZWW0	A0A2H9ZWW0	tr|A0A2H9ZWW0|A0A2H9ZWW0_9ASPA Uncharacterized protein OS=Apostasia shenzhenica OX=1088818 GN=AXF42_Ash014530 PE=4 SV=1	1	2	2	2	0.9	105.38	973	14.87	1.19825	0.911495	0.989665	0.900587	1.22006	0.885106	1.04588	0.848956
A0A2H9ZWX8	A0A2H9ZWX8	tr|A0A2H9ZWX8|A0A2H9ZWX8_9ASPA Diphosphomevalonate decarboxylase OS=Apostasia shenzhenica OX=1088818 GN=AXF42_Ash014549 PE=3 SV=1	1	3	3	3	5.7	46.85	421	17.011	0.950723	1.05216	0.982573	1.01454	0.643292	1.32613	1.04336	0.987211
A0A2I0AB20;A0A2H9ZWY7	A0A2I0AB20;A0A2H9ZWY7	tr|A0A2I0AB20|A0A2I0AB20_9ASPA Uncharacterized protein OS=Apostasia shenzhenica OX=1088818 GN=AXF42_Ash001729 PE=4 SV=1;tr|A0A2H9ZWY7|A0A2H9ZWY7_9ASPA Uncharacterized protein OS=Apostasia shenzhenica OX=1088818 GN=AXF42_Ash020200 PE=4 SV=1	2	1	1	1	18.8	7.8281	69	6.4184	0	0	0	0	0.910096	1.16184	0.955939	0.972119
A0A2H9ZWZ6	A0A2H9ZWZ6	tr|A0A2H9ZWZ6|A0A2H9ZWZ6_9ASPA Protein yippee-like OS=Apostasia shenzhenica OX=1088818 GN=AXF42_Ash020231 PE=3 SV=1	1	1	1	1	6.6	12.22	106	10.534	0	0	0	0	0	0	0	0
A0A2H9ZX05;A0A2H9ZSE0	A0A2H9ZX05;A0A2H9ZSE0	tr|A0A2H9ZX05|A0A2H9ZX05_9ASPA Polyubiquitin OS=Apostasia shenzhenica OX=1088818 GN=AXF42_Ash020217 PE=4 SV=1;tr|A0A2H9ZSE0|A0A2H9ZSE0_9ASPA Uncharacterized protein OS=Apostasia shenzhenica OX=1088818 GN=AXF42_Ash015498 PE=4 SV=1	2	2	2	2	5.2	63.335	600	52.194	0.865759	1.02824	0.911655	1.19434	1.13272	0.730385	0.999438	1.13746
A0A2H9ZX09	A0A2H9ZX09	tr|A0A2H9ZX09|A0A2H9ZX09_9ASPA 60S ribosomal protein L9 OS=Apostasia shenzhenica OX=1088818 GN=RPL9 PE=4 SV=1	1	7	7	4	36.8	21.496	190	169.09	1.13117	0.911473	1.02014	0.937211	1.08312	0.939292	1.04384	0.933748
A0A2H9ZX15	A0A2H9ZX15	tr|A0A2H9ZX15|A0A2H9ZX15_9ASPA Uncharacterized protein OS=Apostasia shenzhenica OX=1088818 GN=AXF42_Ash019856 PE=4 SV=1	1	3	3	3	11.1	50.786	459	68.733	0.732249	1.09802	1.01693	1.15281	0.578425	1.10093	1.1314	1.18925
A0A2H9ZX25	A0A2H9ZX25	tr|A0A2H9ZX25|A0A2H9ZX25_9ASPA Clathrin assembly protein OS=Apostasia shenzhenica OX=1088818 GN=AXF42_Ash019871 PE=4 SV=1	1	3	3	2	3.9	70.284	633	20.695	0.529109	1.38028	0.897594	1.19302	0.660153	1.25066	0.947551	1.14163
A0A2H9ZX32	A0A2H9ZX32	tr|A0A2H9ZX32|A0A2H9ZX32_9ASPA RAN GTPase-activating protein 1 OS=Apostasia shenzhenica OX=1088818 GN=RANGAP1 PE=4 SV=1	1	3	3	3	12.2	41.811	384	90.811	0.754589	1.15816	0.967944	1.1193	0.706085	1.19122	0.942828	1.15986
A0A2H9ZX57	A0A2H9ZX57	tr|A0A2H9ZX57|A0A2H9ZX57_9ASPA Pyrophosphate--fructose 6-phosphate 1-phosphotransferase subunit beta OS=Apostasia shenzhenica OX=1088818 GN=PFP-BETA PE=3 SV=1	1	6	4	4	16	53.48	489	60.796	0.870419	1.14652	1.02842	0.954637	0.928273	1.11001	1.02087	0.940852
A0A2H9ZX58	A0A2H9ZX58	tr|A0A2H9ZX58|A0A2H9ZX58_9ASPA Nuclear-pore anchor OS=Apostasia shenzhenica OX=1088818 GN=NUA PE=4 SV=1	1	2	2	2	0.8	234.37	2051	11.581	1.06482	0.965308	1.03261	0.937268	0.944635	1.07723	1.12312	0.855014
A0A2H9ZX83;A0A2H9ZZY9	A0A2H9ZX83;A0A2H9ZZY9	tr|A0A2H9ZX83|A0A2H9ZX83_9ASPA Peroxidase OS=Apostasia shenzhenica OX=1088818 GN=PER65 PE=3 SV=1;tr|A0A2H9ZZY9|A0A2H9ZZY9_9ASPA Peroxidase OS=Apostasia shenzhenica OX=1088818 GN=PER65 PE=3 SV=1	2	1	1	1	4.4	34.893	321	10.926	1.58887	0.704614	0.782989	0.923527	0	0	0	0
A0A2H9ZX94	A0A2H9ZX94	tr|A0A2H9ZX94|A0A2H9ZX94_9ASPA Valine--tRNA ligase OS=Apostasia shenzhenica OX=1088818 GN=VALRS PE=3 SV=1	1	9	9	9	7.7	130.35	1140	80.341	1.02755	1.0327	0.951719	0.988024	1.03177	1.06979	0.954579	0.943864
A0A2H9ZXB7	A0A2H9ZXB7	tr|A0A2H9ZXB7|A0A2H9ZXB7_9ASPA Chlorophyll a-b binding protein, chloroplastic OS=Apostasia shenzhenica OX=1088818 GN=CAB13 PE=3 SV=1	1	2	2	2	12.3	28.413	260	15.429	0.176109	0.783848	0.745339	2.2947	0.0646125	0.92534	0.315999	2.69405
A0A2H9ZXC1	A0A2H9ZXC1	tr|A0A2H9ZXC1|A0A2H9ZXC1_9ASPA Protein thylakoid formation 1, chloroplastic OS=Apostasia shenzhenica OX=1088818 GN=THF1 PE=3 SV=1	1	1	1	1	5.3	32.43	285	71.895	0.514025	1.06424	0.945354	1.47638	0.551242	1.11159	0.925067	1.4121
A0A2H9ZXD2;A0A2H9ZQX4	A0A2H9ZXD2	tr|A0A2H9ZXD2|A0A2H9ZXD2_9ASPA Vesicle-associated protein 4-2 OS=Apostasia shenzhenica OX=1088818 GN=PVA42 PE=4 SV=1	2	4	4	4	16.3	31.457	294	55.882	0.747515	1.05709	1.23228	0.963116	0.825568	1.0722	1.20372	0.898513
A0A2H9ZXE5	A0A2H9ZXE5	tr|A0A2H9ZXE5|A0A2H9ZXE5_9ASPA Serine/threonine-protein kinase SAPK7 OS=Apostasia shenzhenica OX=1088818 GN=SAPK7 PE=3 SV=1	1	2	2	1	5.1	45.004	395	13.036	0.574344	1.3599	0.945507	1.12025	0.490696	1.38569	1.16966	0.953955
A0A2H9ZXG8	A0A2H9ZXG8	tr|A0A2H9ZXG8|A0A2H9ZXG8_9ASPA Valine--tRNA ligase OS=Apostasia shenzhenica OX=1088818 GN=VALRS PE=3 SV=1	1	1	1	1	1	131.48	1150	7.7644	1.03514	1.03848	1.06529	0.861096	0.912307	1.08595	1.03497	0.966772
A0A2H9ZXG9	A0A2H9ZXG9	tr|A0A2H9ZXG9|A0A2H9ZXG9_9ASPA Putative signal peptidase complex subunit 2 OS=Apostasia shenzhenica OX=1088818 GN=AXF42_Ash016346 PE=4 SV=1	1	2	2	2	10.8	20.812	186	19.377	1.03513	0.996845	1.07925	0.888776	0.978461	1.01642	1.01599	0.989127
A0A2H9ZXH1	A0A2H9ZXH1	tr|A0A2H9ZXH1|A0A2H9ZXH1_9ASPA Uncharacterized protein OS=Apostasia shenzhenica OX=1088818 GN=AXF42_Ash016324 PE=4 SV=1	1	1	1	1	1.5	98.806	875	5.9948	1.64414	0.663559	1.08758	0.60473	0	0	0	0
A0A2H9ZXK0	A0A2H9ZXK0	tr|A0A2H9ZXK0|A0A2H9ZXK0_9ASPA Ras-related protein RABF1 OS=Apostasia shenzhenica OX=1088818 GN=RABF1 PE=4 SV=1	1	3	2	2	13.1	24.414	222	19.35	1.10228	1.11915	0.81495	0.963615	0.872314	1.15941	1.01843	0.949839
A0A2H9ZXK2	A0A2H9ZXK2	tr|A0A2H9ZXK2|A0A2H9ZXK2_9ASPA Mediator of RNA polymerase II transcription subunit 12 OS=Apostasia shenzhenica OX=1088818 GN=MED12 PE=4 SV=1	1	1	1	1	0.4	250	2250	7.171	1.0359	0.886606	1.0343	1.04319	0	0	0	0
A0A2H9ZXK7	A0A2H9ZXK7	tr|A0A2H9ZXK7|A0A2H9ZXK7_9ASPA Cell division cycle protein 48 like OS=Apostasia shenzhenica OX=1088818 GN=CDC48 PE=4 SV=1	1	27	4	2	41.5	80.597	720	112.87	0.867902	1.05653	0.925144	1.15042	0.931	1.01607	0.870168	1.18277
A0A2H9ZXN4	A0A2H9ZXN4	tr|A0A2H9ZXN4|A0A2H9ZXN4_9ASPA 4-coumarate--CoA ligase-like 7 OS=Apostasia shenzhenica OX=1088818 GN=4CLL7 PE=4 SV=1	1	1	1	1	1.5	58.697	543	5.947	0.832825	1.03326	0.882771	1.25115	0.751716	1.10731	0.888015	1.25296
A0A2H9ZXN8	A0A2H9ZXN8	tr|A0A2H9ZXN8|A0A2H9ZXN8_9ASPA Carboxypeptidase OS=Apostasia shenzhenica OX=1088818 GN=CBP3 PE=3 SV=1	1	1	1	1	3	54.992	494	45.356	1.4511	0.784312	0.939684	0.824907	1.44898	0.767482	0.934931	0.84861
A0A2H9ZXP6	A0A2H9ZXP6	tr|A0A2H9ZXP6|A0A2H9ZXP6_9ASPA Glutathione peroxidase OS=Apostasia shenzhenica OX=1088818 GN=AXF42_Ash015827 PE=3 SV=1	1	4	2	2	18.8	18.686	170	15.642	1.65955	0.648951	0.679946	1.01155	1.65193	0.673384	0.669425	1.00526
REV__A0A2H9ZXQ2;A0A2H9ZXQ2	REV__A0A2H9ZXQ2;A0A2H9ZXQ2	tr|A0A2H9ZXQ2|A0A2H9ZXQ2_9ASPA Uncharacterized protein OS=Apostasia shenzhenica OX=1088818 GN=AXF42_Ash015816 PE=4 SV=1;tr|A0A2H9ZXQ2|A0A2H9ZXQ2_9ASPA Uncharacterized protein OS=Apostasia shenzhenica OX=1088818 GN=AXF42_Ash015816 PE=4 SV=1	2	1	1	1	0.8	123.03	1100	7.0746	1.07189	1.00453	1.01813	0.905452	0	0	0	0
A0A2H9ZXR7;A0A2I0AHI7	A0A2H9ZXR7;A0A2I0AHI7	tr|A0A2H9ZXR7|A0A2H9ZXR7_9ASPA Signal recognition particle 54 kDa protein 1 OS=Apostasia shenzhenica OX=1088818 GN=AXF42_Ash015836 PE=4 SV=1;tr|A0A2I0AHI7|A0A2I0AHI7_9ASPA Signal recognition particle 54 kDa protein 1 OS=Apostasia shenzhenica OX=1088818 GN=	2	2	2	2	2.9	68.696	626	12.271	0.959787	1.07495	0.941102	1.02416	0.922181	1.08631	0.994424	0.997082
A0A2H9ZXT8	A0A2H9ZXT8	tr|A0A2H9ZXT8|A0A2H9ZXT8_9ASPA NADH dehydrogenase [ubiquinone] 1 beta subcomplex subunit 7 OS=Apostasia shenzhenica OX=1088818 GN=AXF42_Ash015883 PE=4 SV=1	1	2	2	2	20	12.826	110	13.599	1.01141	0.879499	0.993547	1.11554	0.823127	1.03013	0.956483	1.19026
A0A2H9ZXU2	A0A2H9ZXU2	tr|A0A2H9ZXU2|A0A2H9ZXU2_9ASPA Polyadenylate-binding protein 5 OS=Apostasia shenzhenica OX=1088818 GN=PAB5 PE=4 SV=1	1	2	2	2	3.6	90.174	824	12.108	1.28316	0.831373	0.901793	0.983678	1.32227	0.860249	0.845982	0.971495
A0A2H9ZXV9;A0A2I0BE01;A0A2I0B2B7	A0A2H9ZXV9	tr|A0A2H9ZXV9|A0A2H9ZXV9_9ASPA Ras-related protein RHN1 OS=Apostasia shenzhenica OX=1088818 GN=RHN1 PE=4 SV=1	3	6	6	5	37	22.03	200	42.074	1.02693	1.04602	0.906413	1.02064	0.704894	1.30284	0.868565	1.1237
A0A2H9ZXW5	A0A2H9ZXW5	tr|A0A2H9ZXW5|A0A2H9ZXW5_9ASPA Monosaccharide-sensing protein 2 OS=Apostasia shenzhenica OX=1088818 GN=MSSP2 PE=3 SV=1	1	2	1	1	3.1	79.816	740	-2	0	0	0	0	0.82481	0.924487	1.39673	0.853969
A0A2I0B539;A0A2I0B254;A0A2H9ZXX5	A0A2I0B539;A0A2I0B254;A0A2H9ZXX5	tr|A0A2I0B539|A0A2I0B539_9ASPA Transcription factor HBP-1b(C38) OS=Apostasia shenzhenica OX=1088818 GN=AXF42_Ash018893 PE=4 SV=1;tr|A0A2I0B254|A0A2I0B254_9ASPA TGACG-sequence-specific DNA-binding protein TGA-2.1 OS=Apostasia shenzhenica OX=1088818 GN=TGA21	3	1	1	1	2.3	48.295	435	6.2132	1.20057	0.955342	0.968103	0.875982	1.02389	1.00896	1.03127	0.935881
A0A2H9ZXZ9	A0A2H9ZXZ9	tr|A0A2H9ZXZ9|A0A2H9ZXZ9_9ASPA Magnesium-protoporphyrin IX monomethyl ester [oxidative] cyclase, chloroplastic OS=Apostasia shenzhenica OX=1088818 GN=CRD1 PE=3 SV=1	1	1	1	1	3.4	47.522	415	40.549	0	0	0	0	0.606211	1.05765	0.910463	1.42568
A0A2H9ZY53	A0A2H9ZY53	tr|A0A2H9ZY53|A0A2H9ZY53_9ASPA Disease resistance protein RGA2 OS=Apostasia shenzhenica OX=1088818 GN=RGA2 PE=3 SV=1	1	1	1	1	0.7	141.04	1235	19.235	0	0	0	0	0	0	0	0
A0A2H9ZY54	A0A2H9ZY54	tr|A0A2H9ZY54|A0A2H9ZY54_9ASPA 60S ribosomal protein L23a-1 OS=Apostasia shenzhenica OX=1088818 GN=RPL23AA PE=3 SV=1	1	3	3	3	35.7	8.0064	70	51.756	0.981902	0.976942	1.13526	0.9059	1.13991	0.973898	1.0761	0.810093
A0A2H9ZY70	A0A2H9ZY70	tr|A0A2H9ZY70|A0A2H9ZY70_9ASPA Palmitoyl-CoA hydrolase OS=Apostasia shenzhenica OX=1088818 GN=AXF42_Ash020647 PE=4 SV=1	1	2	2	2	4	47.778	424	14.374	0.720494	1.25701	0.838576	1.18392	0.764231	1.16393	0.966628	1.10521
A0A2I0BCG8;A0A2H9ZY85;A0A2H9ZUI0;A0A2H9ZUW3	A0A2I0BCG8;A0A2H9ZY85;A0A2H9ZUI0;A0A2H9ZUW3	tr|A0A2I0BCG8|A0A2I0BCG8_9ASPA Transcription factor bHLH66 OS=Apostasia shenzhenica OX=1088818 GN=BHLH66 PE=4 SV=1;tr|A0A2H9ZY85|A0A2H9ZY85_9ASPA Transcription factor bHLH69 OS=Apostasia shenzhenica OX=1088818 GN=BHLH69 PE=4 SV=1;tr|A0A2H9ZUI0|A0A2H9ZUI0_9	4	2	2	2	7.4	36.207	336	14.192	1.18762	0.905221	1.16247	0.74468	1.18843	0.897256	1.22246	0.691853
A0A2H9ZY92	A0A2H9ZY92	tr|A0A2H9ZY92|A0A2H9ZY92_9ASPA Uncharacterized protein OS=Apostasia shenzhenica OX=1088818 GN=AXF42_Ash020716 PE=4 SV=1	1	1	1	1	6.8	19.186	176	9.0504	1.18935	0.979861	1.13855	0.692241	1.0834	0.96905	1.24557	0.701978
A0A2H9ZYB8	A0A2H9ZYB8	tr|A0A2H9ZYB8|A0A2H9ZYB8_9ASPA 26S protease regulatory subunit 6A like OS=Apostasia shenzhenica OX=1088818 GN=TBP1 PE=3 SV=1	1	15	14	14	39.3	47.521	425	323.31	1.03334	0.974394	0.929516	1.06275	1.0856	0.92028	0.984479	1.00964
A0A2H9ZYE4;A0A2I0A6E2	A0A2H9ZYE4;A0A2I0A6E2	tr|A0A2H9ZYE4|A0A2H9ZYE4_9ASPA Cellulose synthase OS=Apostasia shenzhenica OX=1088818 GN=CESA3 PE=3 SV=1;tr|A0A2I0A6E2|A0A2I0A6E2_9ASPA Cellulose synthase OS=Apostasia shenzhenica OX=1088818 GN=CESA3 PE=3 SV=1	2	1	1	1	1.3	121.46	1077	41.502	1.0571	1.05475	1.07818	0.809973	1.0599	1.21765	0.892253	0.830206
A0A2H9ZYE7	A0A2H9ZYE7	tr|A0A2H9ZYE7|A0A2H9ZYE7_9ASPA Aspartate aminotransferase OS=Apostasia shenzhenica OX=1088818 GN=ASP5 PE=4 SV=1	1	5	5	5	12.5	50.251	456	46.751	0.808985	0.857069	0.898786	1.43516	0.796327	0.980867	0.895184	1.32762
A0A2H9ZYG2	A0A2H9ZYG2	tr|A0A2H9ZYG2|A0A2H9ZYG2_9ASPA Putative pre-mRNA-splicing factor ATP-dependent RNA helicase OS=Apostasia shenzhenica OX=1088818 GN=AXF42_Ash021217 PE=4 SV=1	1	1	1	1	1.2	72.802	648	6.0895	0	0	0	0	0.77537	1.07208	1.07389	1.07867
A0A2H9ZYH2	A0A2H9ZYH2	tr|A0A2H9ZYH2|A0A2H9ZYH2_9ASPA 40S ribosomal protein S15 OS=Apostasia shenzhenica OX=1088818 GN=RPS15 PE=3 SV=1	1	3	3	3	19.5	17.399	154	121.74	1.23052	0.956073	0.940583	0.872819	1.2407	0.939217	0.89549	0.92459
A0A2H9ZYI3	A0A2H9ZYI3	tr|A0A2H9ZYI3|A0A2H9ZYI3_9ASPA Ubiquitin-conjugating enzyme E2 S OS=Apostasia shenzhenica OX=1088818 GN=AXF42_Ash020435 PE=4 SV=1	1	1	1	1	1.1	86.548	759	6.0768	0.632626	1.14694	1.23791	0.982525	0.777476	1.20698	1.10269	0.912857
A0A2H9ZYI5	A0A2H9ZYI5	tr|A0A2H9ZYI5|A0A2H9ZYI5_9ASPA Exocyst complex component SEC3A OS=Apostasia shenzhenica OX=1088818 GN=SEC3A PE=4 SV=1	1	3	3	3	3.4	109.04	964	22.052	0.796168	1.08402	1.09169	1.02812	0.728503	1.14565	1.0419	1.08395
A0A2H9ZYJ6	A0A2H9ZYJ6	tr|A0A2H9ZYJ6|A0A2H9ZYJ6_9ASPA Plasma membrane ATPase OS=Apostasia shenzhenica OX=1088818 GN=PMA1 PE=3 SV=1	1	12	2	2	13.8	105.4	957	11.47	1.04547	0.999368	1.20088	0.754282	1.16914	0.881488	1.17993	0.769443
A0A2H9ZYK9	A0A2H9ZYK9	tr|A0A2H9ZYK9|A0A2H9ZYK9_9ASPA Methylmalonate-semialdehyde dehydrogenase [acylating], mitochondrial OS=Apostasia shenzhenica OX=1088818 GN=ALDH6B2 PE=4 SV=1	1	1	1	1	2.3	56.151	523	6.5354	0	0	0	0	1.03931	0.994901	1.01166	0.954132
A0A2H9ZYL4	A0A2H9ZYL4	tr|A0A2H9ZYL4|A0A2H9ZYL4_9ASPA Uncharacterized protein OS=Apostasia shenzhenica OX=1088818 GN=AXF42_Ash020439 PE=4 SV=1	1	3	3	3	8	46.583	426	25.648	0.621817	1.15054	1.1842	1.04344	0.639885	1.16133	1.07708	1.12171
A0A2H9ZYL9	A0A2H9ZYL9	tr|A0A2H9ZYL9|A0A2H9ZYL9_9ASPA Dynamin-related protein 12A OS=Apostasia shenzhenica OX=1088818 GN=AXF42_Ash021483 PE=3 SV=1	1	3	3	3	15.2	16.799	151	23.135	1.44464	0.815515	0.85379	0.88606	1.29344	0.910698	0.930733	0.86513
A0A2H9ZYM3	A0A2H9ZYM3	tr|A0A2H9ZYM3|A0A2H9ZYM3_9ASPA Histone H4 OS=Apostasia shenzhenica OX=1088818 GN=AXF42_Ash004355 PE=3 SV=1	1	6	6	6	50.5	11.409	103	77.874	1.30736	0.697524	1.12029	0.874826	1.31653	0.845423	1.12211	0.715934
A0A2H9ZYN3;A0A2I0AS86	A0A2H9ZYN3;A0A2I0AS86	tr|A0A2H9ZYN3|A0A2H9ZYN3_9ASPA Phospholipase OS=Apostasia shenzhenica OX=1088818 GN=PLDP1 PE=3 SV=1;tr|A0A2I0AS86|A0A2I0AS86_9ASPA Phospholipase OS=Apostasia shenzhenica OX=1088818 GN=PLDP1 PE=3 SV=1	2	1	1	1	1.1	104.05	918	6.0501	0.89482	0.939646	1.17502	0.990516	0	0	0	0
A0A2H9ZYP2	A0A2H9ZYP2	tr|A0A2H9ZYP2|A0A2H9ZYP2_9ASPA Isovaleryl-CoA dehydrogenase 1, mitochondrial OS=Apostasia shenzhenica OX=1088818 GN=IVD1 PE=4 SV=1	1	6	6	6	7.6	92.93	832	106.59	0.55162	1.36485	0.905956	1.17757	0.614847	1.27721	0.956978	1.15097
A0A2H9ZYR3	A0A2H9ZYR3	tr|A0A2H9ZYR3|A0A2H9ZYR3_9ASPA Putative aarF domain-containing protein kinase OS=Apostasia shenzhenica OX=1088818 GN=AXF42_Ash019894 PE=4 SV=1	1	1	1	1	2.2	87.206	787	5.8856	1.50558	0.768687	1.08744	0.638288	0	0	0	0
A0A2H9ZYR7	A0A2H9ZYR7	tr|A0A2H9ZYR7|A0A2H9ZYR7_9ASPA Uncharacterized protein OS=Apostasia shenzhenica OX=1088818 GN=AXF42_Ash019911 PE=4 SV=1	1	2	2	2	3.5	70.303	625	27.119	1.09756	1.16551	0.956525	0.780404	0.791912	1.32912	1.10984	0.769134
A0A2H9ZYU5	A0A2H9ZYU5	tr|A0A2H9ZYU5|A0A2H9ZYU5_9ASPA Delta(24)-sterol reductase OS=Apostasia shenzhenica OX=1088818 GN=DIM PE=4 SV=1	1	7	7	7	8.6	71.312	619	55.741	0.942304	0.965191	1.36549	0.727014	0.703739	1.0865	1.52955	0.680213
A0A2H9ZYU6	A0A2H9ZYU6	tr|A0A2H9ZYU6|A0A2H9ZYU6_9ASPA Thylakoid lumenal protein OS=Apostasia shenzhenica OX=1088818 GN=AXF42_Ash020945 PE=4 SV=1	1	1	1	1	6	26.664	252	7.1677	0.849508	1.04225	0.792637	1.3156	0.886857	1.01908	0.852805	1.24126
A0A2H9ZYV5	A0A2H9ZYV5	tr|A0A2H9ZYV5|A0A2H9ZYV5_9ASPA Ubiquitin-conjugating enzyme E2 5 OS=Apostasia shenzhenica OX=1088818 GN=UBC5 PE=3 SV=1	1	2	2	2	10.3	21.01	184	11.703	0.929984	1.08986	1.06036	0.919803	1.27531	0.874717	0.947692	0.902281
A0A2H9ZYW8	A0A2H9ZYW8	tr|A0A2H9ZYW8|A0A2H9ZYW8_9ASPA Leucyl-tRNA synthetase OS=Apostasia shenzhenica OX=1088818 GN=AXF42_Ash019903 PE=3 SV=1	1	2	2	2	2.3	124.61	1096	21.176	0.873306	1.08057	0.900412	1.14571	1.03202	1.06545	0.845403	1.05713
A0A2H9ZYX2	A0A2H9ZYX2	tr|A0A2H9ZYX2|A0A2H9ZYX2_9ASPA Protein mitoferrin-like 1, chloroplastic OS=Apostasia shenzhenica OX=1088818 GN=MFL1 PE=3 SV=1	1	1	1	1	1.1	88.759	804	7.5741	0.77035	1.11268	1.2381	0.878873	0	0	0	0
A0A2H9ZYX8	A0A2H9ZYX8	tr|A0A2H9ZYX8|A0A2H9ZYX8_9ASPA Uncharacterized protein OS=Apostasia shenzhenica OX=1088818 GN=AXF42_Ash019913 PE=4 SV=1	1	1	1	1	1.9	60.999	535	7.1117	1.36902	0.833201	0.9133	0.884484	0	0	0	0
A0A2H9ZYY2;A0A2I0A6C9	A0A2H9ZYY2	tr|A0A2H9ZYY2|A0A2H9ZYY2_9ASPA Phototropin-1A OS=Apostasia shenzhenica OX=1088818 GN=PHOT1A PE=4 SV=1	2	5	5	5	5.6	109.98	978	123.92	0.337031	1.27222	0.79483	1.59592	0.459718	1.25642	0.812908	1.47095
A0A2H9ZYY3	A0A2H9ZYY3	tr|A0A2H9ZYY3|A0A2H9ZYY3_9ASPA Putative glutamyl endopeptidase, chloroplastic OS=Apostasia shenzhenica OX=1088818 GN=GEP PE=4 SV=1	1	4	4	4	5.1	107.71	963	143.37	0.690385	1.09561	0.997195	1.21681	0.645389	1.12353	1.03687	1.19421
A0A2H9ZZ04	A0A2H9ZZ04	tr|A0A2H9ZZ04|A0A2H9ZZ04_9ASPA N-carbamoylputrescine amidase OS=Apostasia shenzhenica OX=1088818 GN=CPA PE=4 SV=1	1	1	1	1	4	33.591	301	7.5828	0.867434	1.108	1.07222	0.952345	0.975418	0.97953	0.989304	1.05575
A0A2I0A8S3;A0A2H9ZZ07;A0A2I0A8R6;A0A2I0ALD7	A0A2I0A8S3;A0A2H9ZZ07;A0A2I0A8R6;A0A2I0ALD7	tr|A0A2I0A8S3|A0A2I0A8S3_9ASPA Histone H2B OS=Apostasia shenzhenica OX=1088818 GN=H2B PE=3 SV=1;tr|A0A2H9ZZ07|A0A2H9ZZ07_9ASPA Histone H2B OS=Apostasia shenzhenica OX=1088818 GN=H2B PE=3 SV=1;tr|A0A2I0A8R6|A0A2I0A8R6_9ASPA Histone H2B OS=Apostasia shenzhen	4	6	6	3	36.8	17.113	155	104.75	1.06837	0.868103	1.17908	0.884447	1.13227	0.897578	1.13849	0.831662
A0A2H9ZZ08;A0A2I0A8S7	A0A2H9ZZ08;A0A2I0A8S7	tr|A0A2H9ZZ08|A0A2H9ZZ08_9ASPA Ras-related protein RABE1c OS=Apostasia shenzhenica OX=1088818 GN=RABE1C PE=4 SV=1;tr|A0A2I0A8S7|A0A2I0A8S7_9ASPA Ras-related protein RABE1c OS=Apostasia shenzhenica OX=1088818 GN=RABE1C PE=4 SV=1	2	9	9	8	46.8	24.186	216	147.39	0.932275	1.06819	1.01379	0.985742	0.947757	1.06684	1.02102	0.964378
A0A2H9ZZ10	A0A2H9ZZ10	tr|A0A2H9ZZ10|A0A2H9ZZ10_9ASPA Uncharacterized protein OS=Apostasia shenzhenica OX=1088818 GN=AXF42_Ash017415 PE=4 SV=1	1	4	4	4	6	91.799	810	72.12	0.678384	1.13629	0.883246	1.30208	0.85423	1.12513	0.880725	1.13992
A0A2H9ZZ16	A0A2H9ZZ16	tr|A0A2H9ZZ16|A0A2H9ZZ16_9ASPA UDP-glucuronic acid decarboxylase 6 OS=Apostasia shenzhenica OX=1088818 GN=UXS6 PE=4 SV=1	1	6	2	2	18.8	38.68	345	14.696	1.36601	1.08743	0.796806	0.749757	1.24519	0.976574	0.859551	0.918682
A0A2H9ZZ18	A0A2H9ZZ18	tr|A0A2H9ZZ18|A0A2H9ZZ18_9ASPA 5-oxoprolinase OS=Apostasia shenzhenica OX=1088818 GN=OXP1 PE=4 SV=1	1	5	5	5	5.2	137.39	1259	148.49	1.25136	0.889262	0.900664	0.958709	1.37135	0.818384	0.823559	0.986711
A0A2H9ZZ22	A0A2H9ZZ22	tr|A0A2H9ZZ22|A0A2H9ZZ22_9ASPA Serine/arginine-rich splicing factor RS2Z32 OS=Apostasia shenzhenica OX=1088818 GN=RS2Z32 PE=4 SV=1	1	2	2	2	7.2	31.174	277	16.015	0.924036	0.969615	1.02326	1.08309	0.964435	0.959209	1.07184	1.00451
A0A2H9ZZ24;A0A2I0A8Q8	A0A2H9ZZ24;A0A2I0A8Q8	tr|A0A2H9ZZ24|A0A2H9ZZ24_9ASPA Ubiquitin-conjugating enzyme E2 7 OS=Apostasia shenzhenica OX=1088818 GN=UBC7 PE=3 SV=1;tr|A0A2I0A8Q8|A0A2I0A8Q8_9ASPA Ubiquitin-conjugating enzyme E2 7 OS=Apostasia shenzhenica OX=1088818 GN=UBC7 PE=3 SV=1	2	2	2	2	16.1	18.739	168	14.222	1.03194	1.07287	0.84024	1.05495	0	0	0	0
A0A2H9ZZ25	A0A2H9ZZ25	tr|A0A2H9ZZ25|A0A2H9ZZ25_9ASPA Calcium-transporting ATPase 4, endoplasmic reticulum-type OS=Apostasia shenzhenica OX=1088818 GN=ECA4 PE=3 SV=1	1	5	1	1	5.2	116.22	1060	-2	0	0	0	0	1.02725	0.986253	1.14607	0.840429
A0A2H9ZZ76;A0A2I0ALJ4	A0A2H9ZZ76;A0A2I0ALJ4	tr|A0A2H9ZZ76|A0A2H9ZZ76_9ASPA Delta-1-pyrroline-5-carboxylate synthase OS=Apostasia shenzhenica OX=1088818 GN=P5CS PE=3 SV=1;tr|A0A2I0ALJ4|A0A2I0ALJ4_9ASPA Delta-1-pyrroline-5-carboxylate synthase OS=Apostasia shenzhenica OX=1088818 GN=P5CS PE=3 SV=1	2	2	2	2	3.2	77.205	713	16.898	1.17893	1.06733	0.830118	0.923616	1.13793	1.05523	0.841273	0.965572
A0A2H9ZZ81	A0A2H9ZZ81	tr|A0A2H9ZZ81|A0A2H9ZZ81_9ASPA Uncharacterized protein OS=Apostasia shenzhenica OX=1088818 GN=AXF42_Ash020482 PE=4 SV=1	1	1	1	1	3	33.971	298	7.4304	0.620505	1.16649	1.20268	1.01033	0.746764	1.10444	1.03789	1.11091
A0A2H9ZZ82	A0A2H9ZZ82	tr|A0A2H9ZZ82|A0A2H9ZZ82_9ASPA Histidine-containing phosphotransfer protein 1 OS=Apostasia shenzhenica OX=1088818 GN=AHP1 PE=4 SV=1	1	1	1	1	6.7	16.923	150	7.0976	1.69929	0.595969	1.2439	0.46084	0	0	0	0
A0A2H9ZZ84;A0A2I0AZF3	A0A2H9ZZ84;A0A2I0AZF3	tr|A0A2H9ZZ84|A0A2H9ZZ84_9ASPA 60S ribosomal protein L32-1 OS=Apostasia shenzhenica OX=1088818 GN=RPL32A PE=4 SV=1;tr|A0A2I0AZF3|A0A2I0AZF3_9ASPA 60S ribosomal protein L32-1 OS=Apostasia shenzhenica OX=1088818 GN=RPL32A PE=4 SV=1	2	2	2	2	12.8	15.741	133	13.501	1.06262	0.995681	1.08767	0.85402	1.12457	0.997049	1.07134	0.807039
A0A2H9ZZ87	A0A2H9ZZ87	tr|A0A2H9ZZ87|A0A2H9ZZ87_9ASPA Putative UDP-arabinopyranose mutase 2 OS=Apostasia shenzhenica OX=1088818 GN=UAM2 PE=4 SV=1	1	1	1	1	4.6	39.063	347	7.1086	0.867904	0.990156	1.06989	1.07205	0.929626	0.949999	1.00457	1.11581
A0A2H9ZZ98	A0A2H9ZZ98	tr|A0A2H9ZZ98|A0A2H9ZZ98_9ASPA Branched-chain-amino-acid aminotransferase-like protein 2 OS=Apostasia shenzhenica OX=1088818 GN=AXF42_Ash020479 PE=4 SV=1	1	3	3	3	7.4	61.955	557	94.635	1.56822	0.755009	0.933911	0.742859	1.66856	0.733625	0.834078	0.763734
A0A2H9ZZB3	A0A2H9ZZB3	tr|A0A2H9ZZB3|A0A2H9ZZB3_9ASPA Uncharacterized protein OS=Apostasia shenzhenica OX=1088818 GN=AXF42_Ash021049 PE=4 SV=1	1	1	1	1	2.1	47.405	431	6.0771	0.69279	1.1293	1.13635	1.04156	1.02361	1.00597	1.06284	0.907573
A0A2H9ZZB8	A0A2H9ZZB8	tr|A0A2H9ZZB8|A0A2H9ZZB8_9ASPA Uncharacterized protein OS=Apostasia shenzhenica OX=1088818 GN=AXF42_Ash021047 PE=4 SV=1	1	1	1	1	0.5	167.7	1533	6.7388	0.850086	1.1303	1.24997	0.769643	0.915319	1.03681	1.2113	0.83657
A0A2I0BHB9;A0A2I0A942;A0A2I0ANV6;A0A2I0BF76;A0A2I0AKT0;A0A2I0A420;A0A2H9ZZB9;A0A2I0B5Q3;A0A2I0B124;A0A2I0BEV4;A0A2I0B6I7	A0A2I0BHB9;A0A2I0A942;A0A2I0ANV6;A0A2I0BF76;A0A2I0AKT0;A0A2I0A420;A0A2H9ZZB9;A0A2I0B5Q3;A0A2I0B124;A0A2I0BEV4;A0A2I0B6I7	tr|A0A2I0BHB9|A0A2I0BHB9_9ASPA Transcription factor DIVARICATA OS=Apostasia shenzhenica OX=1088818 GN=DIVARICATA PE=4 SV=1;tr|A0A2I0A942|A0A2I0A942_9ASPA Transcription factor DIVARICATA OS=Apostasia shenzhenica OX=1088818 GN=DIVARICATA PE=4 SV=1;tr|A0A2I0A	11	1	1	1	5.4	22.659	203	6.9251	0.78102	1.14101	1.15063	0.927333	0.907872	1.1366	1.17105	0.784479
A0A2H9ZZH7	A0A2H9ZZH7	tr|A0A2H9ZZH7|A0A2H9ZZH7_9ASPA Uncharacterized protein OS=Apostasia shenzhenica OX=1088818 GN=AXF42_Ash018515 PE=4 SV=1	1	1	1	1	2.3	69.14	648	8.546	1.07465	1.02026	1.16193	0.743157	0	0	0	0
A0A2H9ZZI3;A0A2I0A8A2	A0A2H9ZZI3	tr|A0A2H9ZZI3|A0A2H9ZZI3_9ASPA Uncharacterized protein OS=Apostasia shenzhenica OX=1088818 GN=AXF42_Ash018484 PE=4 SV=1	2	9	9	9	13.3	93.21	814	179.21	1.19227	0.816464	1.00882	0.982447	0.891155	1.05028	1.06717	0.99139
A0A2H9ZZJ4	A0A2H9ZZJ4	tr|A0A2H9ZZJ4|A0A2H9ZZJ4_9ASPA L-galactono-1,4-lactone dehydrogenase 2, mitochondrial OS=Apostasia shenzhenica OX=1088818 GN=GLDH2 PE=4 SV=1	1	4	4	4	8.2	66.77	585	61.94	0.824819	1.15817	1.03249	0.984527	0.734869	1.19225	1.03981	1.03306
A0A2H9ZZK5	A0A2H9ZZK5	tr|A0A2H9ZZK5|A0A2H9ZZK5_9ASPA Uncharacterized protein OS=Apostasia shenzhenica OX=1088818 GN=AXF42_Ash018677 PE=4 SV=1	1	1	1	1	4.7	19.358	171	6.0881	1.18198	0.960758	0.779542	1.07772	1.12831	1.07177	0.679999	1.11992
A0A2H9ZZL2;A0A2I0B093	A0A2H9ZZL2;A0A2I0B093	tr|A0A2H9ZZL2|A0A2H9ZZL2_9ASPA Protein tesmin/TSO1-like CXC 5 OS=Apostasia shenzhenica OX=1088818 GN=TCX5 PE=4 SV=1;tr|A0A2I0B093|A0A2I0B093_9ASPA Protein tesmin/TSO1-like CXC 5 OS=Apostasia shenzhenica OX=1088818 GN=TCX5 PE=4 SV=1	2	1	1	1	1.5	59.859	549	5.8995	0	0	0	0	0	0	0	0
A0A2H9ZZL3	A0A2H9ZZL3	tr|A0A2H9ZZL3|A0A2H9ZZL3_9ASPA Ribokinase OS=Apostasia shenzhenica OX=1088818 GN=AXF42_Ash018683 PE=3 SV=1	1	1	1	1	1.6	40.468	381	6.2413	1.09298	1.0768	0.947695	0.882521	0	0	0	0
A0A2H9ZZL9	A0A2H9ZZL9	tr|A0A2H9ZZL9|A0A2H9ZZL9_9ASPA Trafficking protein particle complex subunit OS=Apostasia shenzhenica OX=1088818 GN=AXF42_Ash018676 PE=3 SV=1	1	1	1	1	6.7	21.86	195	27.163	1.22792	0.849624	0.96363	0.958829	1.15505	0.806429	0.95985	1.07867
A0A2H9ZZP0	A0A2H9ZZP0	tr|A0A2H9ZZP0|A0A2H9ZZP0_9ASPA Uncharacterized protein OS=Apostasia shenzhenica OX=1088818 GN=AXF42_Ash018695 PE=4 SV=1	1	1	1	1	1.1	104.08	938	5.9829	0	0	0	0	1.07736	0.933409	0.948373	1.04086
A0A2I0AWR4;A0A2H9ZZQ2	A0A2I0AWR4;A0A2H9ZZQ2	tr|A0A2I0AWR4|A0A2I0AWR4_9ASPA 40S ribosomal protein S20-2 OS=Apostasia shenzhenica OX=1088818 GN=RPS20B PE=3 SV=1;tr|A0A2H9ZZQ2|A0A2H9ZZQ2_9ASPA 40S ribosomal protein S20-1 OS=Apostasia shenzhenica OX=1088818 GN=RPS20A PE=3 SV=1	2	1	1	1	9.8	13.655	122	9.7452	1.16959	0.733199	1.19569	0.901521	1.24399	0.773607	1.239	0.743413
A0A2H9ZZR4	A0A2H9ZZR4	tr|A0A2H9ZZR4|A0A2H9ZZR4_9ASPA 3-phosphoshikimate 1-carboxyvinyltransferase OS=Apostasia shenzhenica OX=1088818 GN=AXF42_Ash018732 PE=3 SV=1	1	2	2	2	4.9	55.775	527	22.988	1.03799	1.03209	0.983702	0.946217	1.27995	0.889415	0.894159	0.936474
A0A2H9ZZT4	A0A2H9ZZT4	tr|A0A2H9ZZT4|A0A2H9ZZT4_9ASPA ADP-ribosylation factor 1 OS=Apostasia shenzhenica OX=1088818 GN=AXF42_Ash020989 PE=3 SV=1	1	2	2	2	21.8	20.922	188	131.02	0.97901	1.05263	1.03765	0.930707	0	0	0	0
A0A2H9ZZT5	A0A2H9ZZT5	tr|A0A2H9ZZT5|A0A2H9ZZT5_9ASPA GDP-mannose 4,6 dehydratase 2 OS=Apostasia shenzhenica OX=1088818 GN=MUR1 PE=3 SV=1	1	4	4	4	11.9	42.782	386	29.802	1.1238	1.00019	0.94332	0.93269	1.08868	1.05013	1.0114	0.849787
A0A2I0B8T9;A0A2H9ZZU7	A0A2I0B8T9;A0A2H9ZZU7	tr|A0A2I0B8T9|A0A2I0B8T9_9ASPA Putative sulfate transporter 3.5 OS=Apostasia shenzhenica OX=1088818 GN=SULTR3:5 PE=3 SV=1;tr|A0A2H9ZZU7|A0A2H9ZZU7_9ASPA Sulfate transporter 3.1 OS=Apostasia shenzhenica OX=1088818 GN=SULTR3:1 PE=3 SV=1	2	1	1	1	1.6	68.909	630	6.5313	1.3998	0.690893	1.44316	0.466146	0	0	0	0
A0A2H9ZZV3	A0A2H9ZZV3	tr|A0A2H9ZZV3|A0A2H9ZZV3_9ASPA ATP-sulfurylase 3, chloroplastic OS=Apostasia shenzhenica OX=1088818 GN=APS3 PE=4 SV=1	1	2	2	2	4.1	51.997	467	11.486	1.07985	0.912835	0.8007	1.20661	1.17885	1.01316	0.811203	0.99679
A0A2I0AC07;A0A2H9ZZV5	A0A2I0AC07;A0A2H9ZZV5	tr|A0A2I0AC07|A0A2I0AC07_9ASPA 40S ribosomal protein S13 OS=Apostasia shenzhenica OX=1088818 GN=RPS13 PE=3 SV=1;tr|A0A2H9ZZV5|A0A2H9ZZV5_9ASPA 40S ribosomal protein S13 OS=Apostasia shenzhenica OX=1088818 GN=RPS13 PE=3 SV=1	2	5	5	5	37.1	17.245	151	97.017	1.0787	0.990672	1.06169	0.868943	1.06818	0.974395	1.07935	0.87808
A0A2H9ZZV9	A0A2H9ZZV9	tr|A0A2H9ZZV9|A0A2H9ZZV9_9ASPA Aconitate hydratase, cytoplasmic OS=Apostasia shenzhenica OX=1088818 GN=AXF42_Ash021492 PE=4 SV=1	1	3	2	2	5	37.195	339	15.385	0.880579	0.986105	1.01301	1.1203	0.973877	0.930385	1.01336	1.08237
A0A2H9ZZW5	A0A2H9ZZW5	tr|A0A2H9ZZW5|A0A2H9ZZW5_9ASPA E3 ubiquitin protein ligase RIN2 OS=Apostasia shenzhenica OX=1088818 GN=RIN2 PE=4 SV=1	1	1	1	1	1.5	60.244	530	6.9639	0.466225	1.20248	1.30597	1.02532	0.562621	1.08318	1.40594	0.948261
A0A2H9ZZW8	A0A2H9ZZW8	tr|A0A2H9ZZW8|A0A2H9ZZW8_9ASPA Betaine aldehyde dehydrogenase 2, mitochondrial OS=Apostasia shenzhenica OX=1088818 GN=ALDH10A9 PE=3 SV=1	1	3	3	3	8.7	55.088	503	105.17	1.56679	0.804142	0.937652	0.691418	1.54306	0.821074	0.933732	0.702137
A0A2H9ZZX5	A0A2H9ZZX5	tr|A0A2H9ZZX5|A0A2H9ZZX5_9ASPA COP9 signalosome complex subunit 5b OS=Apostasia shenzhenica OX=1088818 GN=CSN5B PE=4 SV=1	1	2	2	2	6.3	40.688	364	56.709	1.03107	1.07974	1.0405	0.848692	1.08865	0.907564	1.06019	0.943593
A0A2H9ZZY0	A0A2H9ZZY0	tr|A0A2H9ZZY0|A0A2H9ZZY0_9ASPA Putative mannitol dehydrogenase OS=Apostasia shenzhenica OX=1088818 GN=CAD1 PE=4 SV=1	1	2	2	2	7.7	11.917	104	11.171	2.74374	0.275903	0.613192	0.367167	1.08556	0.683472	1.50992	0.721043
A0A2H9ZZZ0;A0A2I0B0K6	A0A2H9ZZZ0;A0A2I0B0K6	tr|A0A2H9ZZZ0|A0A2H9ZZZ0_9ASPA Pyrophosphate-energized vacuolar membrane proton pump OS=Apostasia shenzhenica OX=1088818 GN=AXF42_Ash016385 PE=3 SV=1;tr|A0A2I0B0K6|A0A2I0B0K6_9ASPA Pyrophosphate-energized vacuolar membrane proton pump OS=Apostasia shenzhen	2	8	8	7	9.5	80.194	766	137.57	1.17928	0.884288	1.1447	0.791724	1.18586	0.855316	1.18518	0.773648
A0A2H9ZZZ1	A0A2H9ZZZ1	tr|A0A2H9ZZZ1|A0A2H9ZZZ1_9ASPA Uncharacterized protein OS=Apostasia shenzhenica OX=1088818 GN=AXF42_Ash016381 PE=4 SV=1	1	1	1	1	1.8	50.656	449	6.7522	0.999296	1.10018	0.837109	1.06341	1.07931	1.0707	0.77913	1.07087
A0A2H9ZZZ3	A0A2H9ZZZ3	tr|A0A2H9ZZZ3|A0A2H9ZZZ3_9ASPA Putative cadmium/zinc-transporting ATPase HMA1, chloroplastic OS=Apostasia shenzhenica OX=1088818 GN=HMA1 PE=3 SV=1	1	1	1	1	1	87.076	815	6.2787	0.707731	1.08703	1.20639	0.998855	0.821797	1.04455	1.1107	1.02295
A0A2H9ZZZ6	A0A2H9ZZZ6	tr|A0A2H9ZZZ6|A0A2H9ZZZ6_9ASPA Calmodulin-like protein 9 OS=Apostasia shenzhenica OX=1088818 GN=CML9 PE=4 SV=1	1	1	1	1	7.8	17.424	153	26.577	0.950358	1.06399	1.00675	0.9789	1.10924	0.857546	1.029	1.00421
A0A2I0A000	A0A2I0A000	tr|A0A2I0A000|A0A2I0A000_9ASPA Putative methyltransferase PMT9 OS=Apostasia shenzhenica OX=1088818 GN=AXF42_Ash016391 PE=4 SV=1	1	1	1	1	1.7	68.62	603	8.9736	0.707933	1.2339	1.19589	0.862272	0.732458	1.23772	1.2103	0.819514
A0A2I0A005	A0A2I0A005	tr|A0A2I0A005|A0A2I0A005_9ASPA Pyrophosphate--fructose 6-phosphate 1-phosphotransferase subunit beta OS=Apostasia shenzhenica OX=1088818 GN=PFP-BETA PE=4 SV=1	1	6	6	4	18.2	46.051	423	140.95	0.852142	1.17516	1.04449	0.92821	0.861	1.16945	1.02363	0.945916
A0A2I0A017	A0A2I0A017	tr|A0A2I0A017|A0A2I0A017_9ASPA H/ACA ribonucleoprotein complex subunit 4 OS=Apostasia shenzhenica OX=1088818 GN=CBF5 PE=4 SV=1	1	4	4	4	7.4	71.666	651	41.82	1.08934	0.88619	1.08984	0.934633	1.11594	0.921904	1.07299	0.889167
A0A2I0A021;A0A2I0AJ71;A0A2I0AK99;A0A2H9ZRR3;A0A2I0A146;A0A2I0AJT4;A0A2I0AA33;A0A2I0ASJ4;A0A2I0AQ30;A0A2I0AA27	A0A2I0A021;A0A2I0AJ71;A0A2I0AK99;A0A2H9ZRR3;A0A2I0A146;A0A2I0AJT4;A0A2I0AA33;A0A2I0ASJ4;A0A2I0AQ30;A0A2I0AA27	tr|A0A2I0A021|A0A2I0A021_9ASPA Putative receptor-like protein kinase OS=Apostasia shenzhenica OX=1088818 GN=AXF42_Ash016416 PE=3 SV=1;tr|A0A2I0AJ71|A0A2I0AJ71_9ASPA Putative receptor-like protein kinase OS=Apostasia shenzhenica OX=1088818 GN=AXF42_Ash00678	10	2	2	2	3.7	54.336	491	13.837	1.1995	0.865882	1.22182	0.712799	1.13994	0.900777	1.23883	0.720453
A0A2I0A024	A0A2I0A024	tr|A0A2I0A024|A0A2I0A024_9ASPA Protease Do-like 9 OS=Apostasia shenzhenica OX=1088818 GN=DEGP9 PE=4 SV=1	1	1	1	1	1.5	63.896	584	5.9741	1.05919	0.92507	0.975389	1.04035	1.15674	0.89673	1.09595	0.850583
A0A2I0BCU8;A0A2I0AAX4;A0A2I0A032;A0A2I0B234;A0A2H9ZX41	A0A2I0BCU8;A0A2I0AAX4;A0A2I0A032;A0A2I0B234	tr|A0A2I0BCU8|A0A2I0BCU8_9ASPA ADP-ribosylation factor 1 OS=Apostasia shenzhenica OX=1088818 GN=AXF42_Ash020543 PE=3 SV=1;tr|A0A2I0AAX4|A0A2I0AAX4_9ASPA ADP-ribosylation factor 2 OS=Apostasia shenzhenica OX=1088818 GN=ARF PE=3 SV=1;tr|A0A2I0A032|A0A2I0A032	5	8	8	8	57.8	20.568	180	284.75	0.943173	1.08164	1.06953	0.905653	0.982984	1.07006	1.03659	0.910368
A0A2I0A035	A0A2I0A035	tr|A0A2I0A035|A0A2I0A035_9ASPA Protein translocase subunit SecA OS=Apostasia shenzhenica OX=1088818 GN=SECA1 PE=3 SV=1	1	2	2	2	2.1	114.75	1013	14.545	0.581216	1.19166	1.04418	1.18295	0.704348	1.09305	1.04767	1.15493
A0A2I0A040	A0A2I0A040	tr|A0A2I0A040|A0A2I0A040_9ASPA T-complex protein 1 subunit alpha OS=Apostasia shenzhenica OX=1088818 GN=CCT1 PE=3 SV=1	1	10	10	10	25	57.671	529	305.07	1.05402	0.991108	1.01795	0.936926	1.1912	0.909587	0.994875	0.904339
A0A2I0A042	A0A2I0A042	tr|A0A2I0A042|A0A2I0A042_9ASPA GTP-binding protein SAR1A OS=Apostasia shenzhenica OX=1088818 GN=SAR1A PE=3 SV=1	1	5	1	1	31	27.858	245	59.115	1.13208	0.906154	0.830612	1.13116	1.1504	0.893297	0.941238	1.01507
A0A2I0A049;A0A2I0AVN1	A0A2I0A049	tr|A0A2I0A049|A0A2I0A049_9ASPA ATP-citrate synthase alpha chain protein 2 OS=Apostasia shenzhenica OX=1088818 GN=ACLA-2 PE=4 SV=1	2	8	8	8	21	46.658	423	87.213	0.854725	1.07511	1.10649	0.96367	0.892473	1.0664	1.05576	0.98536
A0A2I0A055	A0A2I0A055	tr|A0A2I0A055|A0A2I0A055_9ASPA Putative pre-mRNA-splicing factor ATP-dependent RNA helicase OS=Apostasia shenzhenica OX=1088818 GN=AXF42_Ash016434 PE=4 SV=1	1	7	7	7	14.8	62.927	560	109.91	1.06533	0.936195	0.959871	1.0386	1.04683	0.914422	0.986117	1.05263
A0A2I0A059	A0A2I0A059	tr|A0A2I0A059|A0A2I0A059_9ASPA PsbP domain-containing protein 1, chloroplastic OS=Apostasia shenzhenica OX=1088818 GN=PPD1 PE=4 SV=1	1	1	1	1	5.9	28.867	253	11.359	0.93571	0.836329	1.08884	1.13912	0	0	0	0
A0A2I0A067;A0A2I0B593	A0A2I0A067;A0A2I0B593	tr|A0A2I0A067|A0A2I0A067_9ASPA 60S ribosomal protein L22-2 OS=Apostasia shenzhenica OX=1088818 GN=RPL22B PE=4 SV=1;tr|A0A2I0B593|A0A2I0B593_9ASPA 60S ribosomal protein L22-2 OS=Apostasia shenzhenica OX=1088818 GN=RPL22B PE=4 SV=1	2	4	4	4	37.2	14.3	129	36.898	1.20953	0.832753	1.04907	0.908642	1.23073	0.840725	1.03569	0.892856
A0A2I0A071	A0A2I0A071	tr|A0A2I0A071|A0A2I0A071_9ASPA Katanin p60 ATPase-containing subunit A1 OS=Apostasia shenzhenica OX=1088818 GN=AAA1 PE=4 SV=1	1	3	1	1	2.9	107.65	977	52.637	0.935468	1.08432	0.958831	1.02138	0.850163	1.14005	1.01195	0.99783
A0A2I0A072	A0A2I0A072	tr|A0A2I0A072|A0A2I0A072_9ASPA Biotin carboxylase 1, chloroplastic OS=Apostasia shenzhenica OX=1088818 GN=AXF42_Ash021661 PE=4 SV=1	1	3	3	3	47.5	13.069	118	94.64	0.948054	1.04676	0.899989	1.10519	0.953169	1.03685	0.931514	1.07847
A0A2I0A0A5	A0A2I0A0A5	tr|A0A2I0A0A5|A0A2I0A0A5_9ASPA Protein Dr1 like OS=Apostasia shenzhenica OX=1088818 GN=DR1 PE=4 SV=1	1	1	1	1	5.6	18.264	161	-2	0.930396	1.19734	0.856504	1.01576	0	0	0	0
A0A2I0A0F8;A0A2I0AV30	A0A2I0A0F8;A0A2I0AV30	tr|A0A2I0A0F8|A0A2I0A0F8_9ASPA Soluble inorganic pyrophosphatase OS=Apostasia shenzhenica OX=1088818 GN=PPA PE=3 SV=1;tr|A0A2I0AV30|A0A2I0AV30_9ASPA Soluble inorganic pyrophosphatase OS=Apostasia shenzhenica OX=1088818 GN=IPP PE=3 SV=1	2	3	3	3	13.9	22.94	202	56.803	1.43852	0.64869	0.848315	1.06447	1.32918	0.744242	0.965028	0.961548
A0A2I0A0H2	A0A2I0A0H2	tr|A0A2I0A0H2|A0A2I0A0H2_9ASPA Late embryogenesis abundant protein D-7 OS=Apostasia shenzhenica OX=1088818 GN=AXF42_Ash010734 PE=4 SV=1	1	1	1	1	8.6	13.076	128	6.6615	3.72915	0.0429192	0.102776	0.125156	3.80664	0	0.123155	0.0702009
A0A2I0A0H8	A0A2I0A0H8	tr|A0A2I0A0H8|A0A2I0A0H8_9ASPA Ketol-acid reductoisomerase, chloroplastic OS=Apostasia shenzhenica OX=1088818 GN=AXF42_Ash010723 PE=3 SV=1	1	3	3	1	7.9	64.719	595	40.775	1.00423	1.06242	1.01807	0.915279	0.796388	0.99337	1.21002	1.00023
A0A2I0A0I4	A0A2I0A0I4	tr|A0A2I0A0I4|A0A2I0A0I4_9ASPA Cytochrome c oxidase subunit 5b-2, mitochondrial OS=Apostasia shenzhenica OX=1088818 GN=COX5B-2 PE=4 SV=1	1	1	1	1	5.9	18.721	169	12.398	0.730479	1.2826	1.10244	0.884478	0.513248	1.53489	1.1011	0.850763
A0A2I0A0J2	A0A2I0A0J2	tr|A0A2I0A0J2|A0A2I0A0J2_9ASPA Proteasome endopeptidase complex OS=Apostasia shenzhenica OX=1088818 GN=PAB1 PE=3 SV=1	1	7	7	7	30	27.833	253	163.08	0.978099	0.974615	0.965986	1.0813	0.917631	1.02546	0.989082	1.06782
A0A2I0A0J9	A0A2I0A0J9	tr|A0A2I0A0J9|A0A2I0A0J9_9ASPA Endoplasmin like OS=Apostasia shenzhenica OX=1088818 GN=AXF42_Ash010750 PE=3 SV=1	1	7	3	3	10.2	91.63	803	105.24	1.24345	0.952161	0.790182	1.01421	1.29654	0.931033	0.798415	0.974016
A0A2I0A0K2	A0A2I0A0K2	tr|A0A2I0A0K2|A0A2I0A0K2_9ASPA Acetyl-CoA carboxylase 1 OS=Apostasia shenzhenica OX=1088818 GN=ACC1 PE=4 SV=1	1	22	22	22	10.5	289.04	2591	323.31	0.909223	0.993786	1.088	1.00899	0.908028	0.959106	1.09763	1.03523
A0A2I0A0K3	A0A2I0A0K3	tr|A0A2I0A0K3|A0A2I0A0K3_9ASPA Cullin-3B OS=Apostasia shenzhenica OX=1088818 GN=CUL3B PE=3 SV=1	1	2	2	2	2.6	85.457	734	11.617	1.18732	0.95051	0.889586	0.972583	1.01377	1.06481	1.02263	0.898784
A0A2I0A0M3	A0A2I0A0M3	tr|A0A2I0A0M3|A0A2I0A0M3_9ASPA Putative oxidoreductase OS=Apostasia shenzhenica OX=1088818 GN=AXF42_Ash010779 PE=4 SV=1	1	1	1	1	2.5	39.129	360	5.8691	0	0	0	0	0.995258	1.05777	0.981623	0.965348
A0A2I0A0M6	A0A2I0A0M6	tr|A0A2I0A0M6|A0A2I0A0M6_9ASPA Calmodulin-binding transcription activator 3 OS=Apostasia shenzhenica OX=1088818 GN=CMTA3 PE=4 SV=1	1	1	1	1	1.1	115.05	1019	7.3846	0.936893	0.976509	0.939	1.1476	0.972507	1.02464	0.97993	1.02292
A0A2I0A0M7;A0A2I0AV92	A0A2I0A0M7;A0A2I0AV92	tr|A0A2I0A0M7|A0A2I0A0M7_9ASPA Serine/arginine-rich splicing factor 33 OS=Apostasia shenzhenica OX=1088818 GN=SR33 PE=4 SV=1;tr|A0A2I0AV92|A0A2I0AV92_9ASPA Zinc finger CCCH domain-containing protein 25 OS=Apostasia shenzhenica OX=1088818 GN=AXF42_Ash016498	2	2	2	2	6.6	35.703	305	14.632	1.20211	0.850479	1.02872	0.918691	1.24447	0.834378	1.0026	0.918548
A0A2I0A0Q2	A0A2I0A0Q2	tr|A0A2I0A0Q2|A0A2I0A0Q2_9ASPA Putative TPR repeat-containing protein OS=Apostasia shenzhenica OX=1088818 GN=AXF42_Ash010818 PE=4 SV=1	1	1	1	1	1.4	89.986	807	7.5961	1.04202	0.964147	1.18891	0.804923	0	0	0	0
A0A2I0A0R9	A0A2I0A0R9	tr|A0A2I0A0R9|A0A2I0A0R9_9ASPA Remorin OS=Apostasia shenzhenica OX=1088818 GN=AXF42_Ash010823 PE=4 SV=1	1	1	1	1	1.8	67.417	612	-2	0	0	0	0	0	0	0	0
A0A2I0A0S0	A0A2I0A0S0	tr|A0A2I0A0S0|A0A2I0A0S0_9ASPA Ribosome production factor 2 like OS=Apostasia shenzhenica OX=1088818 GN=AXF42_Ash010838 PE=3 SV=1	1	2	2	2	3.4	82.585	733	19.226	1.05799	0.959155	1.038	0.944858	1.15327	0.947243	0.878676	1.02081
A0A2I0A0S4	A0A2I0A0S4	tr|A0A2I0A0S4|A0A2I0A0S4_9ASPA Uncharacterized protein OS=Apostasia shenzhenica OX=1088818 GN=AXF42_Ash010830 PE=4 SV=1	1	1	1	1	4.1	30.482	267	6.5949	0.997907	0.738313	1.02159	1.24219	0.977721	0.787031	0.996209	1.23904
A0A2I0A0T2	A0A2I0A0T2	tr|A0A2I0A0T2|A0A2I0A0T2_9ASPA Caltractin OS=Apostasia shenzhenica OX=1088818 GN=AXF42_Ash010821 PE=4 SV=1	1	1	1	1	9.9	19.418	171	52.496	0.95001	0.947344	1.12896	0.973683	1.05519	0.929373	1.11308	0.902351
A0A2I0A0T4;A0A2H9ZQS6	A0A2I0A0T4;A0A2H9ZQS6	tr|A0A2I0A0T4|A0A2I0A0T4_9ASPA Nuclear transcription factor Y subunit C-2 OS=Apostasia shenzhenica OX=1088818 GN=NFYC2 PE=4 SV=1;tr|A0A2H9ZQS6|A0A2H9ZQS6_9ASPA Nuclear transcription factor Y subunit C-2 OS=Apostasia shenzhenica OX=1088818 GN=NFYC2 PE=4 SV=	2	2	2	1	12	19.736	175	13.659	1.11345	0.916927	1.01343	0.956202	1.26602	0.889159	1.0059	0.838927
A0A2I0A0U5	A0A2I0A0U5	tr|A0A2I0A0U5|A0A2I0A0U5_9ASPA Formin-like protein 20 OS=Apostasia shenzhenica OX=1088818 GN=FH20 PE=4 SV=1	1	4	4	4	6.8	67.965	616	179.17	1.13258	0.976542	0.953763	0.937112	1.1417	0.895873	1.00689	0.955534
A0A2I0A0V0	A0A2I0A0V0	tr|A0A2I0A0V0|A0A2I0A0V0_9ASPA Hexosyltransferase OS=Apostasia shenzhenica OX=1088818 GN=GAUT4 PE=3 SV=1	1	1	1	1	1.9	73.843	643	7.5845	0	0	0	0	1.06306	1.00624	1.08808	0.842618
A0A2I0A0V8;A0A2I0A6L2	A0A2I0A0V8	tr|A0A2I0A0V8|A0A2I0A0V8_9ASPA Vacuolar protein sorting-associated protein 32 like 2 OS=Apostasia shenzhenica OX=1088818 GN=VPS32.2 PE=3 SV=1	2	8	8	2	37	24.276	219	125.29	0.948874	1.02426	1.07031	0.956559	1.11998	0.840724	1.06058	0.97871
A0A2I0ASZ0;A0A2I0A0V9	A0A2I0ASZ0;A0A2I0A0V9	tr|A0A2I0ASZ0|A0A2I0ASZ0_9ASPA ADP-ribosylation factor GTPase-activating protein AGD12 OS=Apostasia shenzhenica OX=1088818 GN=AGD12 PE=4 SV=1;tr|A0A2I0A0V9|A0A2I0A0V9_9ASPA ADP-ribosylation factor GTPase-activating protein AGD12 OS=Apostasia shenzhenica OX	2	1	1	1	3.6	37.053	333	16.587	0	0	0	0	0	0	0	0
A0A2I0A0W0	A0A2I0A0W0	tr|A0A2I0A0W0|A0A2I0A0W0_9ASPA Uncharacterized protein OS=Apostasia shenzhenica OX=1088818 GN=AXF42_Ash010868 PE=4 SV=1	1	1	1	1	5.8	35.339	310	6.0652	0	0	0	0	0.7688	1.07654	0.95891	1.19575
A0A2I0A0X5	A0A2I0A0X5	tr|A0A2I0A0X5|A0A2I0A0X5_9ASPA Monogalactosyldiacylglycerol synthase, chloroplastic OS=Apostasia shenzhenica OX=1088818 GN=AXF42_Ash010880 PE=4 SV=1	1	5	5	5	13.7	58.253	526	56.088	1.06286	0.988694	0.852075	1.09637	0.754055	1.11853	0.793274	1.33415
A0A2I0A0Y9	A0A2I0A0Y9	tr|A0A2I0A0Y9|A0A2I0A0Y9_9ASPA Putative 26S proteasome non-ATPase regulatory subunit 7 OS=Apostasia shenzhenica OX=1088818 GN=RPN8 PE=4 SV=1	1	3	2	2	14.7	38.435	339	60.951	1.00145	1.04376	0.982789	0.972002	1.09772	1.02059	1.00851	0.873182
A0A2I0A0Z1	A0A2I0A0Z1	tr|A0A2I0A0Z1|A0A2I0A0Z1_9ASPA Carboxypeptidase OS=Apostasia shenzhenica OX=1088818 GN=AXF42_Ash010889 PE=3 SV=1	1	3	3	3	4.2	53.75	476	45.872	0.820858	0.974237	1.22128	0.98363	0.703684	0.998751	1.2866	1.01097
A0A2I0A0Z2	A0A2I0A0Z2	tr|A0A2I0A0Z2|A0A2I0A0Z2_9ASPA Glutathione peroxidase OS=Apostasia shenzhenica OX=1088818 GN=GPX7 PE=3 SV=1	1	3	3	3	17.2	26.136	239	22.394	0.869786	0.88921	1.16652	1.07449	0.888905	0.973677	1.16891	0.968506
A0A2I0A100	A0A2I0A100	tr|A0A2I0A100|A0A2I0A100_9ASPA Leucine aminopeptidase 2, chloroplastic OS=Apostasia shenzhenica OX=1088818 GN=AXF42_Ash010903 PE=3 SV=1	1	6	6	4	14.5	55.106	525	175.08	0.937832	1.08275	0.959028	1.02039	0.900211	1.08488	0.982735	1.03217
A0A2I0A106	A0A2I0A106	tr|A0A2I0A106|A0A2I0A106_9ASPA Topless-related protein 1 OS=Apostasia shenzhenica OX=1088818 GN=TPR1 PE=4 SV=1	1	6	2	2	4.9	125.74	1141	11.967	0.882965	1.01686	1.06381	1.03637	0.908923	1.08715	1.03801	0.965925
A0A2I0A118	A0A2I0A118	tr|A0A2I0A118|A0A2I0A118_9ASPA V-type proton ATPase subunit G OS=Apostasia shenzhenica OX=1088818 GN=VATG PE=3 SV=1	1	2	2	2	8.2	12.347	110	13.061	1.08428	0.895397	1.08032	0.939994	1.13068	0.859048	1.05439	0.955887
A0A2I0A149	A0A2I0A149	tr|A0A2I0A149|A0A2I0A149_9ASPA Fructose-bisphosphate aldolase OS=Apostasia shenzhenica OX=1088818 GN=FBA3 PE=3 SV=1	1	4	4	3	15.9	42.417	389	150.21	0.77113	1.09123	1.06332	1.07431	0.954948	1.02158	1.00192	1.02155
A0A2I0A164	A0A2I0A164	tr|A0A2I0A164|A0A2I0A164_9ASPA U6 snRNA-associated Sm-like protein LSm8 OS=Apostasia shenzhenica OX=1088818 GN=LSM8 PE=3 SV=1	1	1	1	1	16.3	10.722	98	20.73	1.12089	1.0208	0.916812	0.941492	1.18611	0.872516	0.953108	0.988267
A0A2I0A172	A0A2I0A172	tr|A0A2I0A172|A0A2I0A172_9ASPA Peptidyl-prolyl cis-trans isomerase CYP38, chloroplastic OS=Apostasia shenzhenica OX=1088818 GN=CYP38 PE=4 SV=1	1	1	1	1	3.3	32.884	299	7.8119	0.794476	1.06692	0.946182	1.19242	0.786805	1.05109	1.05877	1.10334
A0A2I0A182;A0A2I0B7W0	A0A2I0A182;A0A2I0B7W0	tr|A0A2I0A182|A0A2I0A182_9ASPA RING-box protein 1a OS=Apostasia shenzhenica OX=1088818 GN=RBX1A PE=4 SV=1;tr|A0A2I0B7W0|A0A2I0B7W0_9ASPA RING-box protein 1a OS=Apostasia shenzhenica OX=1088818 GN=RBX1A PE=4 SV=1	2	1	1	1	12.1	13.111	116	18.975	0.981479	1.0976	1.04507	0.875856	0	0	0	0
A0A2I0A187	A0A2I0A187	tr|A0A2I0A187|A0A2I0A187_9ASPA Formate dehydrogenase, mitochondrial OS=Apostasia shenzhenica OX=1088818 GN=AXF42_Ash014201 PE=3 SV=1	1	6	6	6	20.4	42.321	383	60.226	1.08349	0.774014	1.33343	0.809073	0.907108	1.07601	1.20904	0.807839
A0A2I0A191;A0A2I0B802	A0A2I0A191;A0A2I0B802	tr|A0A2I0A191|A0A2I0A191_9ASPA Uridine kinase-like protein 3 OS=Apostasia shenzhenica OX=1088818 GN=UKL3 PE=4 SV=1;tr|A0A2I0B802|A0A2I0B802_9ASPA Uridine kinase-like protein 1, chloroplastic OS=Apostasia shenzhenica OX=1088818 GN=UKL1 PE=4 SV=1	2	2	2	2	3.8	73.731	654	29.769	1.1141	0.916354	0.940626	1.02892	1.03321	0.957921	0.93167	1.0772
A0A2I0A193	A0A2I0A193	tr|A0A2I0A193|A0A2I0A193_9ASPA Pantothenate kinase 2 OS=Apostasia shenzhenica OX=1088818 GN=AXF42_Ash014213 PE=3 SV=1	1	5	5	5	6.2	99.954	902	47.034	1.01142	1.01001	0.920335	1.05823	0.787702	1.21014	0.959009	1.04315
A0A2I0A195;A0A2I0AJM0	A0A2I0A195;A0A2I0AJM0	tr|A0A2I0A195|A0A2I0A195_9ASPA Isoflavone reductase-like protein OS=Apostasia shenzhenica OX=1088818 GN=AXF42_Ash014222 PE=4 SV=1;tr|A0A2I0AJM0|A0A2I0AJM0_9ASPA Isoflavone reductase like OS=Apostasia shenzhenica OX=1088818 GN=AXF42_Ash012030 PE=4 SV=1	2	1	1	1	3.3	32.988	306	7.0438	0.526215	1.03952	1.844	0.590266	0	0	0	0
A0A2I0A196	A0A2I0A196	tr|A0A2I0A196|A0A2I0A196_9ASPA Uncharacterized protein OS=Apostasia shenzhenica OX=1088818 GN=AXF42_Ash014217 PE=4 SV=1	1	1	1	1	3.6	38.009	331	6.9119	0.872634	1.08681	0.975088	1.06547	0.899905	1.06828	1.04514	0.986675
A0A2I0A198;A0A2I0AME5	A0A2I0A198;A0A2I0AME5	tr|A0A2I0A198|A0A2I0A198_9ASPA Iron-sulfur cluster assembly protein OS=Apostasia shenzhenica OX=1088818 GN=ISU1 PE=3 SV=1;tr|A0A2I0AME5|A0A2I0AME5_9ASPA Iron-sulfur cluster assembly protein OS=Apostasia shenzhenica OX=1088818 GN=ISU1 PE=3 SV=1	2	1	1	1	5.5	17.903	165	7.5371	1.26192	0.939541	0.884673	0.913865	1.07429	0.94442	0.894416	1.08687
A0A2I0A1A1	A0A2I0A1A1	tr|A0A2I0A1A1|A0A2I0A1A1_9ASPA Protein RER1 OS=Apostasia shenzhenica OX=1088818 GN=RER1B PE=3 SV=1	1	1	1	1	4.2	22.132	192	5.8863	0.556048	1.26495	1.21734	0.961664	0.407195	1.19115	1.57054	0.831113
A0A2I0A1B6	A0A2I0A1B6	tr|A0A2I0A1B6|A0A2I0A1B6_9ASPA 26S protease regulatory subunit S10B like B OS=Apostasia shenzhenica OX=1088818 GN=RPT4B PE=3 SV=1	1	8	1	1	29.9	33.987	301	6.1502	0.804599	0.942543	1.16256	1.0903	0.925787	0.942458	1.092	1.03975
A0A2I0A1B8	A0A2I0A1B8	tr|A0A2I0A1B8|A0A2I0A1B8_9ASPA Tubulin alpha chain OS=Apostasia shenzhenica OX=1088818 GN=TUBA3 PE=3 SV=1	1	14	2	1	45	49.471	449	59.749	1.16232	0.960113	0.970907	0.906662	1.51312	0.777817	0.889455	0.819613
A0A2I0A1C8	A0A2I0A1C8	tr|A0A2I0A1C8|A0A2I0A1C8_9ASPA Uncharacterized protein OS=Apostasia shenzhenica OX=1088818 GN=AXF42_Ash014255 PE=3 SV=1	1	3	1	1	2.8	179.58	1583	12.874	1.08658	1.10171	1.00383	0.807881	0	0	0	0
A0A2I0A1D0	A0A2I0A1D0	tr|A0A2I0A1D0|A0A2I0A1D0_9ASPA Uncharacterized protein OS=Apostasia shenzhenica OX=1088818 GN=AXF42_Ash014238 PE=4 SV=1	1	1	1	1	2.9	44.426	416	8.5489	1.06149	0.996554	0.905634	1.03633	0	0	0	0
A0A2I0A1D4;A0A2I0B0T1	A0A2I0A1D4;A0A2I0B0T1	tr|A0A2I0A1D4|A0A2I0A1D4_9ASPA 40S ribosomal protein S28 OS=Apostasia shenzhenica OX=1088818 GN=RPS28 PE=3 SV=1;tr|A0A2I0B0T1|A0A2I0B0T1_9ASPA 40S ribosomal protein S28-1 OS=Apostasia shenzhenica OX=1088818 GN=RPS28A PE=3 SV=1	2	2	2	2	29.2	7.3946	65	11.78	0.901662	1.17406	0.847422	1.07686	0	0	0	0
A0A2I0A1E4	A0A2I0A1E4	tr|A0A2I0A1E4|A0A2I0A1E4_9ASPA Uncharacterized protein OS=Apostasia shenzhenica OX=1088818 GN=AXF42_Ash014260 PE=4 SV=1	1	1	1	1	4.8	32.924	293	37.494	0.848174	1.05643	1.08646	1.00894	0.923924	1.04122	1.06059	0.974269
A0A2I0A1F1;A0A2I0B0S3	A0A2I0A1F1	tr|A0A2I0A1F1|A0A2I0A1F1_9ASPA Phospholipid-transporting ATPase OS=Apostasia shenzhenica OX=1088818 GN=ALA3 PE=3 SV=1	2	3	3	3	3.3	126.03	1109	37.607	0.955331	0.881821	1.3203	0.842547	0.892179	1.05017	1.16123	0.896427
A0A2I0A1F3	A0A2I0A1F3	tr|A0A2I0A1F3|A0A2I0A1F3_9ASPA Uncharacterized protein OS=Apostasia shenzhenica OX=1088818 GN=AXF42_Ash014274 PE=4 SV=1	1	1	1	1	0.5	262.71	2273	18.942	0.728272	1.29061	1.05703	0.924088	0.849861	1.23928	1.004	0.906859
A0A2I0A1F4	A0A2I0A1F4	tr|A0A2I0A1F4|A0A2I0A1F4_9ASPA 1,2-dihydroxy-3-keto-5-methylthiopentene dioxygenase OS=Apostasia shenzhenica OX=1088818 GN=ARD2 PE=3 SV=1	1	2	2	2	11.9	23.737	202	20.947	1.42353	0.776075	0.98467	0.815721	1.59584	0.663678	0.991194	0.749282
A0A2I0A1I1	A0A2I0A1I1	tr|A0A2I0A1I1|A0A2I0A1I1_9ASPA Nudix hydrolase 3 OS=Apostasia shenzhenica OX=1088818 GN=NUDT3 PE=4 SV=1	1	1	1	1	1.8	86.981	767	8.6372	1.22229	0.883297	0.85735	1.03707	0	0	0	0
A0A2I0A1K5	A0A2I0A1K5	tr|A0A2I0A1K5|A0A2I0A1K5_9ASPA DNA repair protein RAD23-1 OS=Apostasia shenzhenica OX=1088818 GN=RAD23-1 PE=4 SV=1	1	3	3	3	7.5	41.727	387	94.547	0.852279	1.05633	0.830604	1.26079	1.0071	0.927639	0.780092	1.28517
A0A2I0A1N7	A0A2I0A1N7	tr|A0A2I0A1N7|A0A2I0A1N7_9ASPA NADPH--cytochrome P450 reductase OS=Apostasia shenzhenica OX=1088818 GN=CPR PE=3 SV=1	1	3	1	1	4.4	74.983	676	7.1178	0.802131	1.20544	0.935806	1.05663	0.882747	1.13818	0.844542	1.13454
A0A2I0A1P5;A0A2I0AT20	A0A2I0A1P5	tr|A0A2I0A1P5|A0A2I0A1P5_9ASPA Plasma membrane ATPase OS=Apostasia shenzhenica OX=1088818 GN=PMA4 PE=3 SV=1	2	21	21	5	30.6	93.34	852	323.31	1.10317	0.973599	1.1248	0.798431	1.14595	0.927794	1.1492	0.777056
A0A2I0A1Q6	A0A2I0A1Q6	tr|A0A2I0A1Q6|A0A2I0A1Q6_9ASPA Glucose-6-phosphate 1-epimerase OS=Apostasia shenzhenica OX=1088818 GN=AXF42_Ash016657 PE=3 SV=1	1	2	2	2	7	35.156	313	14.642	2.29206	0.621206	0.55083	0.535903	2.15251	0.654933	0.604268	0.588288
A0A2I0A1R2;A0A2I0AEP4	A0A2I0A1R2	tr|A0A2I0A1R2|A0A2I0A1R2_9ASPA Putative carboxylesterase 2 OS=Apostasia shenzhenica OX=1088818 GN=CXE2 PE=4 SV=1	2	3	3	3	8.6	33.941	313	21.817	0.695951	1.09997	1.08324	1.12084	0.629257	1.13927	1.08534	1.14613
A0A2I0A1S4;A0A2I0B4Z4	A0A2I0A1S4;A0A2I0B4Z4	tr|A0A2I0A1S4|A0A2I0A1S4_9ASPA CDPK-related protein kinase OS=Apostasia shenzhenica OX=1088818 GN=CRK PE=4 SV=1;tr|A0A2I0B4Z4|A0A2I0B4Z4_9ASPA CDPK-related kinase 1 OS=Apostasia shenzhenica OX=1088818 GN=CRK1 PE=4 SV=1	2	2	2	1	4.5	67.73	603	10.964	1.1342	0.789418	1.13932	0.937068	1.25797	0.97016	1.04134	0.730529
A0A2I0A1S7	A0A2I0A1S7	tr|A0A2I0A1S7|A0A2I0A1S7_9ASPA NADH dehydrogenase C1, chloroplastic/mitochondrial OS=Apostasia shenzhenica OX=1088818 GN=NDC1 PE=4 SV=1	1	1	1	1	3.3	38.661	361	6.3093	0	0	0	0	1.16218	0.884239	1.10344	0.850131
A0A2I0A1U9	A0A2I0A1U9	tr|A0A2I0A1U9|A0A2I0A1U9_9ASPA UDP-sugar pyrophosphorylase OS=Apostasia shenzhenica OX=1088818 GN=USP PE=4 SV=1	1	3	3	3	4.6	73.404	656	21.759	0.749844	1.22527	1.04458	0.980298	0.847331	1.17133	0.872053	1.10929
A0A2I0A1V4	A0A2I0A1V4	tr|A0A2I0A1V4|A0A2I0A1V4_9ASPA Putative polyadenylate-binding protein OS=Apostasia shenzhenica OX=1088818 GN=AXF42_Ash004070 PE=4 SV=1	1	2	1	1	6.8	28.745	250	6.5693	1.19111	0.784883	1.06857	0.955438	1.13787	1.0236	1.0387	0.79983
A0A2I0A1V8	A0A2I0A1V8	tr|A0A2I0A1V8|A0A2I0A1V8_9ASPA Eukaryotic translation initiation factor 3 subunit I OS=Apostasia shenzhenica OX=1088818 GN=TIF3I1 PE=3 SV=1	1	5	5	5	16.6	35.84	326	110.75	1.03132	0.997186	1.03175	0.939742	0.998087	0.981997	1.07075	0.949162
A0A2I0A1W3	A0A2I0A1W3	tr|A0A2I0A1W3|A0A2I0A1W3_9ASPA Serine/threonine-protein kinase SAPK2 OS=Apostasia shenzhenica OX=1088818 GN=SAPK2 PE=3 SV=1	1	1	1	1	2.9	43.443	384	7.2772	0.939046	0.869129	1.32838	0.863446	0.916628	0.870897	1.41657	0.795905
A0A2I0A1X3	A0A2I0A1X3	tr|A0A2I0A1X3|A0A2I0A1X3_9ASPA Annexin OS=Apostasia shenzhenica OX=1088818 GN=ANN1 PE=3 SV=1	1	2	2	2	8.9	35.506	314	13.885	1.31392	0.934917	0.964422	0.786746	1.3421	0.927244	0.979607	0.751046
A0A2I0A1Y0	A0A2I0A1Y0	tr|A0A2I0A1Y0|A0A2I0A1Y0_9ASPA Acyl-coenzyme A oxidase OS=Apostasia shenzhenica OX=1088818 GN=ACX2 PE=3 SV=1	1	4	4	4	8.2	77.378	694	49.56	0.78118	1.11616	1.11314	0.989524	1.06351	0.973479	1.07795	0.885058
A0A2I0A1Z0	A0A2I0A1Z0	tr|A0A2I0A1Z0|A0A2I0A1Z0_9ASPA Proteasome subunit alpha type OS=Apostasia shenzhenica OX=1088818 GN=PAE1 PE=3 SV=1	1	8	2	2	32.5	30.13	271	43.263	0.760394	1.05245	1.11158	1.07557	0.767104	1.01895	1.09633	1.11762
A0A2I0AJT7;A0A2I0A1Z6	A0A2I0AJT7;A0A2I0A1Z6	tr|A0A2I0AJT7|A0A2I0AJT7_9ASPA Cytochrome c oxidase subunit 5C OS=Apostasia shenzhenica OX=1088818 GN=COX5C PE=3 SV=1;tr|A0A2I0A1Z6|A0A2I0A1Z6_9ASPA Cytochrome c oxidase subunit 5C OS=Apostasia shenzhenica OX=1088818 GN=COX5C PE=3 SV=1	2	3	3	3	35.9	7.1564	64	18.235	0.732388	1.0862	1.22772	0.953694	0.880675	1.02142	1.04021	1.0577
A0A2I0A1Z7	A0A2I0A1Z7	tr|A0A2I0A1Z7|A0A2I0A1Z7_9ASPA Uncharacterized protein OS=Apostasia shenzhenica OX=1088818 GN=AXF42_Ash004106 PE=4 SV=1	1	3	3	3	13.6	28.799	258	32.146	2.46911	0.434557	0.561136	0.535194	2.57502	0.416194	0.498974	0.509811
A0A2I0A209	A0A2I0A209	tr|A0A2I0A209|A0A2I0A209_9ASPA 60S ribosomal protein L27a-3 OS=Apostasia shenzhenica OX=1088818 GN=RPL27AC PE=3 SV=1	1	5	5	5	25.5	16.5	149	40.842	1.3117	0.818123	1.16206	0.708116	1.1751	0.878191	1.16501	0.781704
A0A2I0A211	A0A2I0A211	tr|A0A2I0A211|A0A2I0A211_9ASPA Uncharacterized protein OS=Apostasia shenzhenica OX=1088818 GN=AXF42_Ash004132 PE=4 SV=1	1	3	3	3	9.1	40.056	363	37.132	1.34807	0.882382	0.902377	0.867167	1.46667	0.767481	0.885163	0.880683
A0A2I0A221	A0A2I0A221	tr|A0A2I0A221|A0A2I0A221_9ASPA PHD finger protein ALFIN-LIKE 5 OS=Apostasia shenzhenica OX=1088818 GN=AL5 PE=4 SV=1	1	1	1	1	4.4	28.31	252	8.1078	1.42755	0.890721	0.945084	0.736649	1.10209	1.05673	1.10535	0.735826
A0A2I0A224;A0A2I0BD44	A0A2I0A224;A0A2I0BD44	tr|A0A2I0A224|A0A2I0A224_9ASPA Subtilisin-like protease OS=Apostasia shenzhenica OX=1088818 GN=ARA12 PE=4 SV=1;tr|A0A2I0BD44|A0A2I0BD44_9ASPA Subtilisin-like protease OS=Apostasia shenzhenica OX=1088818 GN=ARA12 PE=4 SV=1	2	2	2	2	2.7	81.435	776	49.563	1.07601	0.837771	1.22868	0.857537	1.08975	0.84529	1.18799	0.876975
A0A2I0A237	A0A2I0A237	tr|A0A2I0A237|A0A2I0A237_9ASPA Calcium-transporting ATPase OS=Apostasia shenzhenica OX=1088818 GN=ECA3 PE=3 SV=1	1	2	2	2	1.7	110.39	1011	11.99	1.04553	1.09596	0.969479	0.889027	0.722008	1.18027	1.17894	0.918778
A0A2I0A245	A0A2I0A245	tr|A0A2I0A245|A0A2I0A245_9ASPA Formate--tetrahydrofolate ligase OS=Apostasia shenzhenica OX=1088818 GN=AXF42_Ash004134 PE=3 SV=1	1	5	5	5	8.8	67.866	636	57.149	0.800944	1.16614	1.13666	0.896256	0.809515	1.16764	1.15082	0.872023
A0A2I0A246	A0A2I0A246	tr|A0A2I0A246|A0A2I0A246_9ASPA 4-hydroxy-3-methylbut-2-enyl diphosphate reductase, chloroplastic OS=Apostasia shenzhenica OX=1088818 GN=ISPH PE=3 SV=1	1	4	4	4	8.4	51.733	465	25.304	0.642974	1.23455	0.85319	1.26929	0.651844	1.14475	0.933456	1.26996
A0A2I0A255	A0A2I0A255	tr|A0A2I0A255|A0A2I0A255_9ASPA Chaperone protein dnaJ 1, mitochondrial OS=Apostasia shenzhenica OX=1088818 GN=ATJ1 PE=3 SV=1	1	1	1	1	2.4	44.032	416	12.628	0.8153	1.06056	1.00767	1.11647	0.774753	1.03202	0.916055	1.27717
A0A2I0A256	A0A2I0A256	tr|A0A2I0A256|A0A2I0A256_9ASPA Uncharacterized protein OS=Apostasia shenzhenica OX=1088818 GN=AXF42_Ash004169 PE=4 SV=1	1	2	2	2	6.7	47.025	415	53.439	0.907211	1.0302	1.02003	1.04256	0.987255	0.935882	1.00738	1.06948
A0A2I0A263	A0A2I0A263	tr|A0A2I0A263|A0A2I0A263_9ASPA Serine hydroxymethyltransferase OS=Apostasia shenzhenica OX=1088818 GN=AXF42_Ash004167 PE=3 SV=1	1	3	3	3	8.2	55.523	501	77.913	0.839686	1.09051	1.02625	1.04356	0.868846	1.0428	1.03316	1.05519
A0A2I0A264	A0A2I0A264	tr|A0A2I0A264|A0A2I0A264_9ASPA Serine hydroxymethyltransferase OS=Apostasia shenzhenica OX=1088818 GN=SHM4 PE=3 SV=1	1	7	7	2	19.3	51.759	471	249.38	1.11623	0.946737	0.965004	0.972028	1.13313	0.935788	0.964447	0.96663
A0A2I0A273	A0A2I0A273	tr|A0A2I0A273|A0A2I0A273_9ASPA Ras-related protein RIC1 OS=Apostasia shenzhenica OX=1088818 GN=RIC1 PE=4 SV=1	1	5	2	2	33.2	22.553	202	23.394	0.829947	1.10193	1.07105	0.997071	1.09654	1.05417	0.83048	1.01881
A0A2I0A283;A0A2I0B0D7	A0A2I0A283;A0A2I0B0D7	tr|A0A2I0A283|A0A2I0A283_9ASPA Uncharacterized protein OS=Apostasia shenzhenica OX=1088818 GN=AXF42_Ash004203 PE=3 SV=1;tr|A0A2I0B0D7|A0A2I0B0D7_9ASPA Uncharacterized protein OS=Apostasia shenzhenica OX=1088818 GN=AXF42_Ash006143 PE=3 SV=1	2	5	5	5	26.2	22.682	206	77.847	0.97988	0.950015	1.05553	1.01458	0.995186	0.928087	1.064	1.01272
A0A2I0A2B4	A0A2I0A2B4	tr|A0A2I0A2B4|A0A2I0A2B4_9ASPA Protein transport protein SEC23 OS=Apostasia shenzhenica OX=1088818 GN=AXF42_Ash004208 PE=3 SV=1	1	1	1	1	2.2	85.952	787	29.625	0	0	0	0	0.577108	1.29439	1.33992	0.788578
A0A2I0A2C2	A0A2I0A2C2	tr|A0A2I0A2C2|A0A2I0A2C2_9ASPA Branched-chain-amino-acid aminotransferase OS=Apostasia shenzhenica OX=1088818 GN=BCAT5 PE=3 SV=1	1	1	1	1	2.3	43.824	399	6.7101	0.679171	0.756135	2.13323	0.43146	0.507272	0.703819	2.37517	0.413735
A0A2I0A2D2	A0A2I0A2D2	tr|A0A2I0A2D2|A0A2I0A2D2_9ASPA Protein Mut11 OS=Apostasia shenzhenica OX=1088818 GN=Mut11 PE=4 SV=1	1	1	1	1	2.7	36.201	333	6.5238	0.851988	1.13717	1.21099	0.799855	0	0	0	0
A0A2I0A2E3	A0A2I0A2E3	tr|A0A2I0A2E3|A0A2I0A2E3_9ASPA Acidic leucine-rich nuclear phosphoprotein 32-related protein OS=Apostasia shenzhenica OX=1088818 GN=AXF42_Ash004250 PE=4 SV=1	1	1	1	1	1.6	55.757	503	6.2208	1.36868	0.83673	0.988866	0.805726	1.35139	0.861352	0.94727	0.839983
A0A2I0A2G2	A0A2I0A2G2	tr|A0A2I0A2G2|A0A2I0A2G2_9ASPA Ureide permease 1 OS=Apostasia shenzhenica OX=1088818 GN=UPS1 PE=4 SV=1	1	1	1	1	1.4	99.973	897	6.9165	1.17385	0.892738	0.874294	1.05912	0	0	0	0
A0A2I0A2H1;A0A2I0ANB0;A0A2I0ADV1	A0A2I0A2H1;A0A2I0ANB0;A0A2I0ADV1	tr|A0A2I0A2H1|A0A2I0A2H1_9ASPA UDP-arabinopyranose mutase 1 OS=Apostasia shenzhenica OX=1088818 GN=UAM1 PE=4 SV=1;tr|A0A2I0ANB0|A0A2I0ANB0_9ASPA UDP-arabinopyranose mutase 1 OS=Apostasia shenzhenica OX=1088818 GN=UAM1 PE=4 SV=1;tr|A0A2I0ADV1|A0A2I0ADV1_9AS	3	5	5	5	15.5	43.003	381	110.05	1.00799	1.07277	0.88885	1.03039	0.942548	1.09452	0.9755	0.987436
A0A2I0A2H5	A0A2I0A2H5	tr|A0A2I0A2H5|A0A2I0A2H5_9ASPA Protein RIK OS=Apostasia shenzhenica OX=1088818 GN=AXF42_Ash004280 PE=4 SV=1	1	1	1	1	1.7	76.275	708	6.9327	1.07872	1.02267	0.939487	0.95912	1.18335	0.96867	0.871974	0.976003
A0A2I0A2K1	A0A2I0A2K1	tr|A0A2I0A2K1|A0A2I0A2K1_9ASPA Uncharacterized protein OS=Apostasia shenzhenica OX=1088818 GN=AXF42_Ash004284 PE=4 SV=1	1	2	2	2	4.4	45.919	411	13.743	1.02819	0.983477	0.867205	1.12113	1.00204	1.01307	0.899492	1.0854
A0A2I0A2L0	A0A2I0A2L0	tr|A0A2I0A2L0|A0A2I0A2L0_9ASPA UDP-glucose 4-epimerase GEPI48 OS=Apostasia shenzhenica OX=1088818 GN=AXF42_Ash004327 PE=3 SV=1	1	1	1	1	3.1	38.779	350	9.4532	0.744586	1.19453	0.872966	1.18791	0.557544	1.30603	0.873158	1.26326
A0A2I0A2M7	A0A2I0A2M7	tr|A0A2I0A2M7|A0A2I0A2M7_9ASPA Elongation factor 1-delta OS=Apostasia shenzhenica OX=1088818 GN=AXF42_Ash004354 PE=3 SV=1	1	2	2	2	4.2	62.17	570	86.52	0.786055	1.13071	0.941297	1.14194	0.628536	1.28595	0.940789	1.14472
A0A2I0A2Q2;A0A2I0AI61	A0A2I0A2Q2	tr|A0A2I0A2Q2|A0A2I0A2Q2_9ASPA Vacuolar-sorting receptor 3 OS=Apostasia shenzhenica OX=1088818 GN=VSR3 PE=4 SV=1	2	5	3	3	8.5	76.516	685	69.117	0.750144	1.15485	1.05877	1.03624	0.817533	1.14104	0.992666	1.04876
A0A2I0ADM0;A0A2I0A2Q3	A0A2I0ADM0;A0A2I0A2Q3	tr|A0A2I0ADM0|A0A2I0ADM0_9ASPA 40S ribosomal protein S3a OS=Apostasia shenzhenica OX=1088818 GN=RPS3A PE=3 SV=1;tr|A0A2I0A2Q3|A0A2I0A2Q3_9ASPA 40S ribosomal protein S3a OS=Apostasia shenzhenica OX=1088818 GN=RPS3A PE=3 SV=1	2	8	8	8	29.9	29.935	261	200.15	1.24821	0.846015	1.02131	0.884471	1.18577	0.887362	1.03628	0.890581
A0A2I0A2Q7	A0A2I0A2Q7	tr|A0A2I0A2Q7|A0A2I0A2Q7_9ASPA Pollen-specific protein SF3 OS=Apostasia shenzhenica OX=1088818 GN=SF3 PE=4 SV=1	1	1	1	1	4.1	21.607	195	6.2289	0.947777	1.09812	1.1958	0.758308	0	0	0	0
A0A2I0A2R8	A0A2I0A2R8	tr|A0A2I0A2R8|A0A2I0A2R8_9ASPA Alpha-glucosidase OS=Apostasia shenzhenica OX=1088818 GN=AXF42_Ash004393 PE=3 SV=1	1	3	3	3	3.8	88.755	783	33.02	1.17796	0.883614	0.9804	0.958025	1.40215	0.822322	0.859244	0.916283
A0A2I0A2S1	A0A2I0A2S1	tr|A0A2I0A2S1|A0A2I0A2S1_9ASPA Dicarboxylate transporter 1, chloroplastic OS=Apostasia shenzhenica OX=1088818 GN=DIT1 PE=4 SV=1	1	1	1	1	1.7	62.145	584	7.1297	0.833488	0.752654	1.03722	1.37664	0	0	0	0
A0A2I0A2S8	A0A2I0A2S8	tr|A0A2I0A2S8|A0A2I0A2S8_9ASPA Peptide alpha-N-acetyltransferase OS=Apostasia shenzhenica OX=1088818 GN=AXF42_Ash004404 PE=4 SV=1	1	1	1	1	6.3	21.984	189	9.3715	1.26973	0.877107	1.06181	0.791353	0	0	0	0
A0A2I0A2T2	A0A2I0A2T2	tr|A0A2I0A2T2|A0A2I0A2T2_9ASPA Ubiquitin-NEDD8-like protein RUB2 OS=Apostasia shenzhenica OX=1088818 GN=RUB2 PE=4 SV=1	1	5	1	1	37.3	17.095	153	7.1217	1.00771	1.13878	0.871836	0.981676	0	0	0	0
A0A2I0A2T5	A0A2I0A2T5	tr|A0A2I0A2T5|A0A2I0A2T5_9ASPA Sugar transport protein 13 OS=Apostasia shenzhenica OX=1088818 GN=STP13 PE=3 SV=1	1	1	1	1	1.4	82.766	774	6.5293	1.0253	1.18165	1.23293	0.560115	0.919517	1.25432	1.18908	0.637081
A0A2I0A2T8	A0A2I0A2T8	tr|A0A2I0A2T8|A0A2I0A2T8_9ASPA Adenylosuccinate synthetase, chloroplastic OS=Apostasia shenzhenica OX=1088818 GN=PURA PE=3 SV=1	1	2	2	2	7.1	50.916	466	118.35	0.79467	0.9778	0.914163	1.31337	0.862333	0.997648	0.963715	1.1763
A0A2I0A2U2;A0A2I0AWQ3;A0A2I0ARQ5	A0A2I0A2U2;A0A2I0AWQ3;A0A2I0ARQ5	tr|A0A2I0A2U2|A0A2I0A2U2_9ASPA Calcium-dependent protein kinase 8 OS=Apostasia shenzhenica OX=1088818 GN=CPK8 PE=4 SV=1;tr|A0A2I0AWQ3|A0A2I0AWQ3_9ASPA Calcium-dependent protein kinase 8 OS=Apostasia shenzhenica OX=1088818 GN=CPK8 PE=4 SV=1;tr|A0A2I0ARQ5|A0	3	4	4	4	5.8	60.317	536	22.979	0.525117	1.18242	1.37983	0.912632	0.417181	1.21509	1.28104	1.08668
A0A2I0A2V3	A0A2I0A2V3	tr|A0A2I0A2V3|A0A2I0A2V3_9ASPA 26S protease regulatory subunit 10B like A OS=Apostasia shenzhenica OX=1088818 GN=RPT4A PE=3 SV=1	1	14	13	6	41.5	49.4	439	323.31	0.924359	1.01603	0.997361	1.06225	0.969675	1.00744	0.973298	1.04959
A0A2I0A2V7	A0A2I0A2V7	tr|A0A2I0A2V7|A0A2I0A2V7_9ASPA Carotenoid 9,10(9,10)-cleavage dioxygenase OS=Apostasia shenzhenica OX=1088818 GN=CCD PE=3 SV=1	1	3	3	3	5.4	61.073	541	114.33	0.726337	1.10267	0.961201	1.2098	1.02866	0.750853	0.927446	1.29304
A0A2I0A2V8	A0A2I0A2V8	tr|A0A2I0A2V8|A0A2I0A2V8_9ASPA Uncharacterized protein OS=Apostasia shenzhenica OX=1088818 GN=AXF42_Ash004427 PE=4 SV=1	1	1	1	1	1.1	84.86	749	8.2653	0	0	0	0	1.26168	0.940815	0.870874	0.926633
A0A2I0A2Y3	A0A2I0A2Y3	tr|A0A2I0A2Y3|A0A2I0A2Y3_9ASPA Oryzain alpha chain OS=Apostasia shenzhenica OX=1088818 GN=AXF42_Ash019216 PE=3 SV=1	1	2	2	2	2	49.738	458	10.929	1.06713	0.886841	1.2281	0.817925	1.03004	0.877242	1.19463	0.898079
A0A2I0A301	A0A2I0A301	tr|A0A2I0A301|A0A2I0A301_9ASPA Mannose-1-phosphate guanylyltransferase 1 OS=Apostasia shenzhenica OX=1088818 GN=CYT1 PE=4 SV=1	1	4	4	4	7	82.57	730	25.442	0.994538	1.01482	1.01785	0.972796	1.01148	1.05665	0.956147	0.97572
A0A2I0A309	A0A2I0A309	tr|A0A2I0A309|A0A2I0A309_9ASPA Chlorophyll a-b binding protein, chloroplastic OS=Apostasia shenzhenica OX=1088818 GN=LHCB5 PE=3 SV=1	1	3	3	3	17.2	30.902	290	146.3	0.338317	0.737468	0.75573	2.16849	0.505862	0.822934	0.553181	2.11802
A0A2I0A317	A0A2I0A317	tr|A0A2I0A317|A0A2I0A317_9ASPA Uncharacterized protein OS=Apostasia shenzhenica OX=1088818 GN=AXF42_Ash019229 PE=4 SV=1	1	2	2	2	3.1	83.692	737	21.548	0.888554	1.17192	1.0734	0.866126	0.866879	1.06868	1.13927	0.92517
A0A2I0A321	A0A2I0A321	tr|A0A2I0A321|A0A2I0A321_9ASPA Fructokinase-2 OS=Apostasia shenzhenica OX=1088818 GN=FRK2 PE=3 SV=1	1	4	4	2	16.2	35.157	327	67.805	1.07599	1.00579	1.05912	0.859088	1.03203	1.02545	1.04965	0.892869
A0A2I0A324	A0A2I0A324	tr|A0A2I0A324|A0A2I0A324_9ASPA PTI1-like tyrosine-protein kinase 3 OS=Apostasia shenzhenica OX=1088818 GN=PTI13 PE=4 SV=1	1	5	2	1	16.7	40.882	371	7.6183	0.993937	1.11804	1.04577	0.842252	0.78969	1.2079	1.04274	0.959664
A0A2I0A328;REV__A0A2I0AZE0;A0A2I0AUT1	A0A2I0A328	tr|A0A2I0A328|A0A2I0A328_9ASPA Carboxyvinyl-carboxyphosphonate phosphorylmutase, chloroplastic OS=Apostasia shenzhenica OX=1088818 GN=AXF42_Ash019239 PE=4 SV=1	3	3	3	3	14.5	23.264	220	80.488	0.768956	0.93856	1.3509	0.941584	0.733444	0.949829	1.40431	0.912416
A0A2I0A331	A0A2I0A331	tr|A0A2I0A331|A0A2I0A331_9ASPA Auxin-binding protein ABP20 OS=Apostasia shenzhenica OX=1088818 GN=ABP20 PE=3 SV=1	1	2	2	2	4.8	24.156	229	13.891	1.01802	0.620904	0.940917	1.42016	0.553837	1.3088	0.569339	1.56802
A0A2I0A333;A0A2I0AJR7	A0A2I0A333;A0A2I0AJR7	tr|A0A2I0A333|A0A2I0A333_9ASPA GTP-binding nuclear protein OS=Apostasia shenzhenica OX=1088818 GN=RAN-A1 PE=3 SV=1;tr|A0A2I0AJR7|A0A2I0AJR7_9ASPA GTP-binding nuclear protein OS=Apostasia shenzhenica OX=1088818 GN=RAN3 PE=3 SV=1	2	12	12	12	52	25.169	221	166.95	0.86985	1.04949	1.11004	0.970621	1.03507	0.961376	1.02467	0.978883
A0A2I0A347	A0A2I0A347	tr|A0A2I0A347|A0A2I0A347_9ASPA Uncharacterized protein OS=Apostasia shenzhenica OX=1088818 GN=AXF42_Ash017505 PE=4 SV=1	1	2	2	2	2.6	94.212	845	12.39	1.09354	0.946724	0.979451	0.980281	0	0	0	0
A0A2I0A353	A0A2I0A353	tr|A0A2I0A353|A0A2I0A353_9ASPA Elongation factor 1-alpha C OS=Apostasia shenzhenica OX=1088818 GN=TEF-C PE=4 SV=1	1	4	4	4	8.7	48.86	435	26.853	1.02842	0.970578	1.00956	0.991438	1.03072	0.949387	1.05129	0.968603
A0A2I0A357	A0A2I0A357	tr|A0A2I0A357|A0A2I0A357_9ASPA IAA-amino acid hydrolase ILR1-like 6 OS=Apostasia shenzhenica OX=1088818 GN=ILL6 PE=4 SV=1	1	2	2	2	6.3	53.245	491	47.97	0.88175	1.07516	0.813799	1.22929	1.00324	0.983319	0.830449	1.18299
A0A2I0A361	A0A2I0A361	tr|A0A2I0A361|A0A2I0A361_9ASPA Flavonoid 3-monooxygenase OS=Apostasia shenzhenica OX=1088818 GN=CYP75B1 PE=3 SV=1	1	2	2	2	5.4	58.873	520	14.667	0.929545	1.04468	1.1882	0.837576	0.884159	1.03415	1.25018	0.831509
A0A2I0A374	A0A2I0A374	tr|A0A2I0A374|A0A2I0A374_9ASPA Glutaredoxin-like protein OS=Apostasia shenzhenica OX=1088818 GN=AXF42_Ash017536 PE=3 SV=1	1	1	1	1	9.2	11.672	109	5.8672	0.959642	1.05714	0.834697	1.14852	0.875242	1.06751	0.934452	1.12279
A0A2I0A381	A0A2I0A381	tr|A0A2I0A381|A0A2I0A381_9ASPA Acylaminoacyl-peptidase OS=Apostasia shenzhenica OX=1088818 GN=AXF42_Ash017551 PE=4 SV=1	1	2	2	2	3.4	70.312	639	13.184	0	0	0	0	0.674917	1.25253	0.966776	1.10578
A0A2I0A396	A0A2I0A396	tr|A0A2I0A396|A0A2I0A396_9ASPA Uncharacterized protein OS=Apostasia shenzhenica OX=1088818 GN=AXF42_Ash017555 PE=4 SV=1	1	5	5	5	6.2	90.401	813	107.8	0.796965	1.06722	0.982127	1.15369	0.900384	0.965285	1.04817	1.08616
A0A2I0A3A1	A0A2I0A3A1	tr|A0A2I0A3A1|A0A2I0A3A1_9ASPA Eukaryotic peptide chain release factor subunit 1-3 OS=Apostasia shenzhenica OX=1088818 GN=ERF1-3 PE=4 SV=1	1	5	1	1	12.6	48.852	437	12.82	0.80829	1.14573	0.934458	1.11152	0.845581	1.15168	0.988607	1.01413
A0A2I0A3B6	A0A2I0A3B6	tr|A0A2I0A3B6|A0A2I0A3B6_9ASPA Pentatricopeptide repeat-containing protein OS=Apostasia shenzhenica OX=1088818 GN=PCMP-H28 PE=4 SV=1	1	1	1	1	2.1	81.225	723	6.0149	0.889393	0.504831	2.15681	0.448965	0.902485	0.467144	2.1664	0.463972
A0A2I0A3C0	A0A2I0A3C0	tr|A0A2I0A3C0|A0A2I0A3C0_9ASPA Cullin-associated NEDD8-dissociated protein 1 OS=Apostasia shenzhenica OX=1088818 GN=CAND1 PE=4 SV=1	1	10	10	10	9.8	134.95	1220	148.33	0.912697	1.09497	1.03976	0.952573	0.951454	1.05831	1.01374	0.976498
A0A2I0A3C2	A0A2I0A3C2	tr|A0A2I0A3C2|A0A2I0A3C2_9ASPA Uncharacterized protein OS=Apostasia shenzhenica OX=1088818 GN=AXF42_Ash017574 PE=4 SV=1	1	1	1	1	1.3	85.997	765	6.4445	0.795291	1.09641	1.00644	1.10185	0.890975	1.02638	1.11069	0.971949
A0A2I0A3E0	A0A2I0A3E0	tr|A0A2I0A3E0|A0A2I0A3E0_9ASPA Stromal 70 kDa heat shock-related protein, chloroplastic OS=Apostasia shenzhenica OX=1088818 GN=HSP70 PE=3 SV=1	1	26	26	13	39.1	75.204	706	323.31	0.792159	1.00782	0.930613	1.26941	0.827933	0.965591	0.920075	1.2864
A0A2I0A3G2	A0A2I0A3G2	tr|A0A2I0A3G2|A0A2I0A3G2_9ASPA Uncharacterized protein OS=Apostasia shenzhenica OX=1088818 GN=AXF42_Ash019602 PE=4 SV=1	1	1	1	1	5.8	28.044	259	11.004	0.800148	1.03701	1.22224	0.940605	0.863297	1.04137	1.22038	0.874952
A0A2I0A3H7	A0A2I0A3H7	tr|A0A2I0A3H7|A0A2I0A3H7_9ASPA DNA polymerase alpha subunit B OS=Apostasia shenzhenica OX=1088818 GN=AXF42_Ash021104 PE=3 SV=1	1	1	1	1	1.5	66.65	594	5.9883	0	0	0	0	1.68471	0.80639	0.795836	0.713066
A0A2I0A3H8	A0A2I0A3H8	tr|A0A2I0A3H8|A0A2I0A3H8_9ASPA Dynamin-related protein 1E OS=Apostasia shenzhenica OX=1088818 GN=DRP1E PE=3 SV=1	1	10	10	5	17	67.917	607	83.783	0.848256	1.23764	0.856104	1.058	0.85945	1.21585	0.844986	1.07971
A0A2I0A3I2;A0A2I0ACZ3	A0A2I0A3I2;A0A2I0ACZ3	tr|A0A2I0A3I2|A0A2I0A3I2_9ASPA Ubiquitin-conjugating enzyme E2 variant 1C OS=Apostasia shenzhenica OX=1088818 GN=UEV1C PE=4 SV=1;tr|A0A2I0ACZ3|A0A2I0ACZ3_9ASPA Ubiquitin-conjugating enzyme E2 variant 1C OS=Apostasia shenzhenica OX=1088818 GN=UEV1C PE=4 SV=	2	6	6	3	42.9	16.689	147	168.56	1.15829	1.0606	0.837309	0.943808	1.186	1.0464	0.827866	0.939736
A0A2I0A3I9	A0A2I0A3I9	tr|A0A2I0A3I9|A0A2I0A3I9_9ASPA Uncharacterized protein OS=Apostasia shenzhenica OX=1088818 GN=AXF42_Ash019640 PE=4 SV=1	1	2	2	2	3.8	79.04	710	38.676	1.27431	0.961382	0.833839	0.930473	1.54291	0.799707	0.634499	1.02288
A0A2I0A3J0	A0A2I0A3J0	tr|A0A2I0A3J0|A0A2I0A3J0_9ASPA UMP-CMP kinase OS=Apostasia shenzhenica OX=1088818 GN=PYR6 PE=3 SV=1	1	2	1	1	4.7	30.991	274	15.972	2.71215	0.264873	0.47282	0.550152	2.55457	0.363718	0.45888	0.622827
A0A2I0A3J6	A0A2I0A3J6	tr|A0A2I0A3J6|A0A2I0A3J6_9ASPA Callose synthase 10 OS=Apostasia shenzhenica OX=1088818 GN=CALS10 PE=4 SV=1	1	3	3	2	3.6	140.9	1231	113.19	1.09923	0.971863	1.17019	0.758717	1.14935	0.907867	1.16823	0.774547
A0A2I0B341;A0A2I0A3K4;A0A2I0BGF2	A0A2I0B341;A0A2I0A3K4;A0A2I0BGF2	tr|A0A2I0B341|A0A2I0B341_9ASPA Uncharacterized protein OS=Apostasia shenzhenica OX=1088818 GN=AXF42_Ash015097 PE=4 SV=1;tr|A0A2I0A3K4|A0A2I0A3K4_9ASPA Uncharacterized protein OS=Apostasia shenzhenica OX=1088818 GN=AXF42_Ash020372 PE=4 SV=1;tr|A0A2I0BGF2|A0	3	1	1	1	1.2	110.07	985	7.3682	0	0	0	0	0	0	0	0
A0A2I0A3L7	A0A2I0A3L7	tr|A0A2I0A3L7|A0A2I0A3L7_9ASPA Septum site-determining protein minD like, chloroplastic OS=Apostasia shenzhenica OX=1088818 GN=MIND1 PE=4 SV=1	1	1	1	1	3.2	36.648	339	6.4966	0.991426	0.991449	1.08358	0.933542	0	0	0	0
A0A2I0A3M1	A0A2I0A3M1	tr|A0A2I0A3M1|A0A2I0A3M1_9ASPA Omega-hydroxypalmitate O-feruloyl transferase OS=Apostasia shenzhenica OX=1088818 GN=AXF42_Ash020376 PE=4 SV=1	1	1	1	1	1.5	104.9	935	61.192	1.18903	0.893992	1.08223	0.83475	1.19712	0.812683	1.12322	0.866974
A0A2I0A3S8	A0A2I0A3S8	tr|A0A2I0A3S8|A0A2I0A3S8_9ASPA Isocitrate dehydrogenase [NADP] OS=Apostasia shenzhenica OX=1088818 GN=CICDH PE=3 SV=1	1	4	1	1	10.7	45.976	410	8.9825	0.506477	1.08597	1.26156	1.14599	0.582422	1.07022	1.26693	1.08043
A0A2I0A3U0	A0A2I0A3U0	tr|A0A2I0A3U0|A0A2I0A3U0_9ASPA Trihelix transcription factor GT-2 OS=Apostasia shenzhenica OX=1088818 GN=GT-2 PE=4 SV=1	1	1	1	1	1.3	75.682	701	6.135	0.82077	1.07472	1.06325	1.04126	0.95933	1.01479	0.987727	1.03815
A0A2I0A3U9	A0A2I0A3U9	tr|A0A2I0A3U9|A0A2I0A3U9_9ASPA UDP-glucose:glycoprotein glucosyltransferase OS=Apostasia shenzhenica OX=1088818 GN=UGGT PE=4 SV=1	1	2	2	2	2.6	67.582	606	12.156	1.0866	0.965591	0.949662	0.998149	0	0	0	0
A0A2I0A3V9	A0A2I0A3V9	tr|A0A2I0A3V9|A0A2I0A3V9_9ASPA Acyl-coenzyme A oxidase OS=Apostasia shenzhenica OX=1088818 GN=ACX1 PE=3 SV=1	1	6	6	6	10.2	74.204	664	294.82	0.475802	1.27304	1.05485	1.1963	0.360701	1.35964	1.07365	1.20601
A0A2I0A3Y2	A0A2I0A3Y2	tr|A0A2I0A3Y2|A0A2I0A3Y2_9ASPA 29 kDa ribonucleoprotein, chloroplastic OS=Apostasia shenzhenica OX=1088818 GN=RBP29 PE=4 SV=1	1	1	1	1	6	18.954	166	6.7642	0.907929	1.11617	0.808261	1.16764	1.09512	1.04699	0.831053	1.02683
A0A2I0A3Z3	A0A2I0A3Z3	tr|A0A2I0A3Z3|A0A2I0A3Z3_9ASPA Enoyl-CoA hydratase 2, peroxisomal OS=Apostasia shenzhenica OX=1088818 GN=ECH2 PE=4 SV=1	1	1	1	1	5.1	34.84	313	7.0757	0.643698	1.11985	1.30024	0.936221	0.815427	1.06558	1.36929	0.749705
A0A2I0A407	A0A2I0A407	tr|A0A2I0A407|A0A2I0A407_9ASPA Eukaryotic translation initiation factor 4G OS=Apostasia shenzhenica OX=1088818 GN=AXF42_Ash013367 PE=4 SV=1	1	3	3	3	1.7	205.25	1888	34.972	1.02019	0.989543	0.925733	1.06453	1.19029	0.911363	0.933848	0.964494
A0A2I0A408	A0A2I0A408	tr|A0A2I0A408|A0A2I0A408_9ASPA Ubiquitin carboxyl-terminal hydrolase OS=Apostasia shenzhenica OX=1088818 GN=AXF42_Ash013374 PE=3 SV=1	1	1	1	1	4.3	25.892	233	6.7138	1.09392	0.891938	0.976443	1.0377	1.06487	0.851881	1.03031	1.05293
A0A2I0A444	A0A2I0A444	tr|A0A2I0A444|A0A2I0A444_9ASPA Chaperone protein ClpB3, chloroplastic OS=Apostasia shenzhenica OX=1088818 GN=CLPB3 PE=3 SV=1	1	20	20	15	24.6	110.64	983	320.37	0.764318	1.05494	0.993834	1.18691	0.797875	1.05809	0.995922	1.14812
A0A2I0A473	A0A2I0A473	tr|A0A2I0A473|A0A2I0A473_9ASPA Beta-glucosidase 6 OS=Apostasia shenzhenica OX=1088818 GN=BGLU6 PE=3 SV=1	1	2	2	2	4.8	54.384	483	21.023	0.972266	1.11795	0.884105	1.02568	0.945669	1.04296	0.973653	1.03771
A0A2I0A479	A0A2I0A479	tr|A0A2I0A479|A0A2I0A479_9ASPA Glutamate N-acetyltransferase / amino-acid N-acetyltransferase OS=Apostasia shenzhenica OX=1088818 GN=AXF42_Ash013444 PE=4 SV=1	1	1	1	1	2.4	50.267	452	6.1327	0.992352	1.11442	0.823515	1.06971	0	0	0	0
A0A2I0A484	A0A2I0A484	tr|A0A2I0A484|A0A2I0A484_9ASPA Pentatricopeptide repeat-containing protein OS=Apostasia shenzhenica OX=1088818 GN=AXF42_Ash013438 PE=4 SV=1	1	1	1	1	1.8	67.715	609	7.4032	1.00054	0.9936	1.06171	0.944148	1.1551	0.963628	0.9593	0.921974
A0A2I0A491	A0A2I0A491	tr|A0A2I0A491|A0A2I0A491_9ASPA ATP synthase subunit gamma OS=Apostasia shenzhenica OX=1088818 GN=ATPC PE=3 SV=1	1	3	3	3	12.6	30.16	277	82.293	0.885972	1.08069	0.960315	1.07302	0.840314	1.10446	0.927904	1.12732
A0A2I0A4A2;A0A2I0A2E8	A0A2I0A4A2;A0A2I0A2E8	tr|A0A2I0A4A2|A0A2I0A4A2_9ASPA Protein transport protein Sec61 subunit alpha OS=Apostasia shenzhenica OX=1088818 GN=AXF42_Ash013464 PE=3 SV=1;tr|A0A2I0A2E8|A0A2I0A2E8_9ASPA Protein transport protein Sec61 subunit alpha OS=Apostasia shenzhenica OX=1088818 G	2	5	5	5	10.5	52.21	475	56.339	1.03264	1.02392	1.08144	0.862001	1.02235	0.98922	1.07472	0.913711
A0A2I0A4C1	A0A2I0A4C1	tr|A0A2I0A4C1|A0A2I0A4C1_9ASPA Patellin-6 OS=Apostasia shenzhenica OX=1088818 GN=PATL6 PE=4 SV=1	1	1	1	1	3.9	32.74	279	9.8572	0.33594	1.66897	0.953708	1.04138	0	1.92973	0.960299	1.10997
A0A2I0A4C3	A0A2I0A4C3	tr|A0A2I0A4C3|A0A2I0A4C3_9ASPA Translation initiation factor IF-2, chloroplastic OS=Apostasia shenzhenica OX=1088818 GN=infB PE=4 SV=1	1	4	4	4	2.5	167.51	1516	31.927	1.09521	0.998449	0.924366	0.981969	1.37407	0.814487	0.887116	0.924327
A0A2I0A4E0	A0A2I0A4E0	tr|A0A2I0A4E0|A0A2I0A4E0_9ASPA Cytochrome c oxidase subunit 6a, mitochondrial OS=Apostasia shenzhenica OX=1088818 GN=COX6A PE=4 SV=1	1	1	1	1	10.9	12.451	110	9.1929	0	0	0	0	0.948303	0.595372	0.860784	1.59554
A0A2I0A4J3	A0A2I0A4J3	tr|A0A2I0A4J3|A0A2I0A4J3_9ASPA L-galactose dehydrogenase OS=Apostasia shenzhenica OX=1088818 GN=LGALDH PE=4 SV=1	1	1	1	1	3.4	34.94	323	23.885	1.17371	0.938487	1.07929	0.80851	1.05397	0.899522	1.32127	0.725239
A0A2I0A4J4	A0A2I0A4J4	tr|A0A2I0A4J4|A0A2I0A4J4_9ASPA Mitochondrial Rho GTPase OS=Apostasia shenzhenica OX=1088818 GN=ARAC3 PE=3 SV=1	1	6	6	6	10.1	71.574	645	113.67	1.13551	0.944932	0.957159	0.962396	1.17739	0.895268	0.953501	0.973837
A0A2I0A4K8	A0A2I0A4K8	tr|A0A2I0A4K8|A0A2I0A4K8_9ASPA Beta-(1,2)-xylosyltransferase OS=Apostasia shenzhenica OX=1088818 GN=XYLT PE=4 SV=1	1	1	1	1	1.7	57.452	519	6.7273	1.0143	1.16809	0.966115	0.851499	1.10636	1.01272	0.974488	0.906428
A0A2I0A4L7	A0A2I0A4L7	tr|A0A2I0A4L7|A0A2I0A4L7_9ASPA Heat shock protein 81-3 OS=Apostasia shenzhenica OX=1088818 GN=HSP81-3 PE=3 SV=1	1	33	33	9	42.8	80.212	701	323.31	0.980947	1.02819	0.931458	1.05941	0.982049	1.03318	0.91767	1.0671
A0A2I0A4M0	A0A2I0A4M0	tr|A0A2I0A4M0|A0A2I0A4M0_9ASPA Protein aspartic protease in guard cell 2 OS=Apostasia shenzhenica OX=1088818 GN=ASPG2 PE=3 SV=1	1	1	1	1	1.9	49.146	465	7.2424	0.450302	0.689531	2.78412	0.0760428	0.597982	0.73226	2.38544	0.28432
A0A2I0A4M4	A0A2I0A4M4	tr|A0A2I0A4M4|A0A2I0A4M4_9ASPA Peroxisome biogenesis protein 5 OS=Apostasia shenzhenica OX=1088818 GN=PEX5 PE=4 SV=1	1	1	1	1	1.2	85.209	756	6.6862	0.874909	1.02655	0.962418	1.13613	0.754556	1.09288	0.980211	1.17235
A0A2I0A4N3	A0A2I0A4N3	tr|A0A2I0A4N3|A0A2I0A4N3_9ASPA Calcineurin B-like protein 3 OS=Apostasia shenzhenica OX=1088818 GN=CBL3 PE=4 SV=1	1	5	5	5	28.8	26.025	226	93.2	0.668042	1.18262	1.21517	0.934165	0.726579	1.16571	1.21386	0.893856
A0A2I0A4N4	A0A2I0A4N4	tr|A0A2I0A4N4|A0A2I0A4N4_9ASPA Uncharacterized protein OS=Apostasia shenzhenica OX=1088818 GN=AXF42_Ash013716 PE=4 SV=1	1	4	4	4	2.8	154.38	1386	29.443	0.741208	1.1286	1.04102	1.08917	0.903792	1.05804	0.96751	1.07066
A0A2I0A4N7	A0A2I0A4N7	tr|A0A2I0A4N7|A0A2I0A4N7_9ASPA Enhancer of mRNA-decapping protein 4 OS=Apostasia shenzhenica OX=1088818 GN=VCS PE=4 SV=1	1	2	2	2	1.8	159.99	1472	26.023	1.21268	0.922011	0.917761	0.947552	1.24175	0.907291	0.921107	0.929847
A0A2I0A4S2	A0A2I0A4S2	tr|A0A2I0A4S2|A0A2I0A4S2_9ASPA Adenylyltransferase and sulfurtransferase MOCS3 OS=Apostasia shenzhenica OX=1088818 GN=MOCS3-2 PE=3 SV=1	1	1	1	1	3	51.339	473	8.6636	1.08603	1.07907	0.935045	0.899853	1.04789	1.09754	0.940859	0.913707
A0A2I0A4S4	A0A2I0A4S4	tr|A0A2I0A4S4|A0A2I0A4S4_9ASPA Root phototropism protein 2 OS=Apostasia shenzhenica OX=1088818 GN=RPT2 PE=3 SV=1	1	1	1	1	1.8	61.201	568	7.6332	0.620993	1.18639	0.999365	1.19325	0.630394	1.13934	1.01937	1.2109
A0A2I0A4V9	A0A2I0A4V9	tr|A0A2I0A4V9|A0A2I0A4V9_9ASPA Regulatory-associated protein of TOR 1 OS=Apostasia shenzhenica OX=1088818 GN=RAPTOR1 PE=4 SV=1	1	1	1	1	0.7	184.3	1682	6.0865	0	0	0	0	1.13726	1.03887	1.15619	0.667682
A0A2I0A4W5	A0A2I0A4W5	tr|A0A2I0A4W5|A0A2I0A4W5_9ASPA Ferritin OS=Apostasia shenzhenica OX=1088818 GN=AXF42_Ash013804 PE=3 SV=1	1	1	1	1	5.7	29.551	264	36.769	0.71226	1.19706	1.09671	0.993972	0.656994	1.18412	1.14031	1.01858
A0A2I0A4W7	A0A2I0A4W7	tr|A0A2I0A4W7|A0A2I0A4W7_9ASPA PRA1 family protein OS=Apostasia shenzhenica OX=1088818 GN=PRA1B4 PE=3 SV=1	1	1	1	1	5.9	26.697	253	6.602	1.23218	0.833356	0.95516	0.979308	0	0	0	0
A0A2I0A4X1	A0A2I0A4X1	tr|A0A2I0A4X1|A0A2I0A4X1_9ASPA Uncharacterized protein OS=Apostasia shenzhenica OX=1088818 GN=AXF42_Ash013807 PE=4 SV=1	1	2	2	2	2.2	88.209	781	12.553	1.12972	1.02787	0.98477	0.857635	1.05666	1.08558	1.0182	0.839569
A0A2I0A4X5	A0A2I0A4X5	tr|A0A2I0A4X5|A0A2I0A4X5_9ASPA Clathrin heavy chain OS=Apostasia shenzhenica OX=1088818 GN=AXF42_Ash013813 PE=3 SV=1	1	45	45	10	29.8	195.77	1727	323.31	0.883072	1.08691	1.09755	0.932466	0.904085	1.07883	1.08011	0.936973
A0A2I0A4Y0	A0A2I0A4Y0	tr|A0A2I0A4Y0|A0A2I0A4Y0_9ASPA Cinnamoyl-CoA reductase 1 OS=Apostasia shenzhenica OX=1088818 GN=CCR1 PE=4 SV=1	1	2	2	2	6.1	35.904	326	15.167	0.869897	1.17003	1.12189	0.838185	0.919063	1.16545	1.0566	0.858883
A0A2I0A4Z1	A0A2I0A4Z1	tr|A0A2I0A4Z1|A0A2I0A4Z1_9ASPA Protein SRG1 OS=Apostasia shenzhenica OX=1088818 GN=SRG1 PE=3 SV=1	1	1	1	1	2.2	40.113	363	6.7395	1.12704	1.11982	1.30201	0.451134	1.0214	1.22223	1.27522	0.481158
A0A2I0A4Z2	A0A2I0A4Z2	tr|A0A2I0A4Z2|A0A2I0A4Z2_9ASPA 26S protease regulatory subunit 6B like OS=Apostasia shenzhenica OX=1088818 GN=AXF42_Ash013822 PE=3 SV=1	1	1	1	1	1.8	55.704	501	6.045	0.974527	1.04968	1.00969	0.966105	0	0	0	0
A0A2I0A4Z3	A0A2I0A4Z3	tr|A0A2I0A4Z3|A0A2I0A4Z3_9ASPA Glucose-6-phosphate 1-epimerase OS=Apostasia shenzhenica OX=1088818 GN=AXF42_Ash017957 PE=3 SV=1	1	3	3	3	13.1	35.021	313	98.159	1.64099	0.855649	0.781587	0.721772	1.29481	0.950263	0.907669	0.847263
A0A2I0A4Z5	A0A2I0A4Z5	tr|A0A2I0A4Z5|A0A2I0A4Z5_9ASPA Uncharacterized protein OS=Apostasia shenzhenica OX=1088818 GN=AXF42_Ash017955 PE=4 SV=1	1	1	1	1	9	18.767	166	7.892	0.930887	1.08885	1.00417	0.976094	0.952109	1.07969	1.04111	0.92709
A0A2I0A506	A0A2I0A506	tr|A0A2I0A506|A0A2I0A506_9ASPA Oryzain alpha chain OS=Apostasia shenzhenica OX=1088818 GN=AXF42_Ash017968 PE=3 SV=1	1	1	1	1	2.6	49.543	458	11.693	0.967396	0.941702	1.20334	0.887561	0.890109	0.927528	1.25311	0.929256
A0A2I0A510	A0A2I0A510	tr|A0A2I0A510|A0A2I0A510_9ASPA Uncharacterized protein OS=Apostasia shenzhenica OX=1088818 GN=AXF42_Ash017962 PE=4 SV=1	1	22	22	22	12	273.93	2343	237	1.1707	0.939261	0.948753	0.941285	1.20875	0.905164	0.969084	0.917003
A0A2I0A512	A0A2I0A512	tr|A0A2I0A512|A0A2I0A512_9ASPA E3 ubiquitin-protein ligase MARCH6 OS=Apostasia shenzhenica OX=1088818 GN=AXF42_Ash017966 PE=4 SV=1	1	1	1	1	0.8	122.29	1091	6.655	0.68653	1.17209	1.06941	1.07196	0	0	0	0
A0A2I0A514	A0A2I0A514	tr|A0A2I0A514|A0A2I0A514_9ASPA Uncharacterized protein OS=Apostasia shenzhenica OX=1088818 GN=AXF42_Ash017970 PE=4 SV=1	1	2	2	2	2.4	93.839	841	11.937	0	0	0	0	1.06955	0.917452	1.05985	0.953148
A0A2I0A515	A0A2I0A515	tr|A0A2I0A515|A0A2I0A515_9ASPA Uncharacterized protein OS=Apostasia shenzhenica OX=1088818 GN=AXF42_Ash017971 PE=4 SV=1	1	1	1	1	2.8	31.706	285	5.9226	1.17703	0.865721	0.810057	1.14719	0	0	0	0
A0A2I0A519	A0A2I0A519	tr|A0A2I0A519|A0A2I0A519_9ASPA Uncharacterized protein OS=Apostasia shenzhenica OX=1088818 GN=AXF42_Ash017972 PE=4 SV=1	1	1	1	1	5.8	25.922	224	27.977	1.19495	0.885175	1.10798	0.811893	1.02292	0.959527	1.0992	0.918345
A0A2I0A520	A0A2I0A520	tr|A0A2I0A520|A0A2I0A520_9ASPA Methylthioribose kinase OS=Apostasia shenzhenica OX=1088818 GN=MTK PE=3 SV=1	1	4	4	4	11.3	48.182	423	46.171	0.828123	0.978203	1.14285	1.05082	1.16214	0.858368	0.956844	1.02265
A0A2I0A525	A0A2I0A525	tr|A0A2I0A525|A0A2I0A525_9ASPA Uncharacterized protein OS=Apostasia shenzhenica OX=1088818 GN=AXF42_Ash017988 PE=4 SV=1	1	3	3	3	12.3	26.013	228	18.081	1.05878	0.872502	1.07304	0.995676	0.930602	0.918124	1.27733	0.873941
A0A2I0A533	A0A2I0A533	tr|A0A2I0A533|A0A2I0A533_9ASPA Tropinone reductase-like 3 OS=Apostasia shenzhenica OX=1088818 GN=AXF42_Ash017979 PE=4 SV=1	1	2	2	2	10.8	26.573	249	15.987	0.613228	1.06469	1.0988	1.22328	0.9923	0.972829	1.0313	1.00357
A0A2I0A538	A0A2I0A538	tr|A0A2I0A538|A0A2I0A538_9ASPA Pyruvate dehydrogenase E1 component subunit alpha OS=Apostasia shenzhenica OX=1088818 GN=E1 ALPHA PE=4 SV=1	1	7	7	7	13.4	45.41	411	65.545	1.00287	1.04178	0.945737	1.00961	1.07816	0.971582	0.957922	0.992333
A0A2I0A542	A0A2I0A542	tr|A0A2I0A542|A0A2I0A542_9ASPA Acetolactate synthase OS=Apostasia shenzhenica OX=1088818 GN=ALS1 PE=3 SV=1	1	1	1	1	2	72.246	660	16.2	1.08697	0.993265	0.830817	1.08895	1.15277	1.07209	0.825052	0.95009
A0A2I0A545	A0A2I0A545	tr|A0A2I0A545|A0A2I0A545_9ASPA Glucan endo-1,3-beta-glucosidase 6 OS=Apostasia shenzhenica OX=1088818 GN=AXF42_Ash017999 PE=3 SV=1	1	1	1	1	2.5	56.479	514	6.4208	1.22921	0.736433	1.33516	0.699197	1.33925	0.687291	1.29822	0.675246
A0A2I0A548	A0A2I0A548	tr|A0A2I0A548|A0A2I0A548_9ASPA Cleavage and polyadenylation specificity factor CPSF30 OS=Apostasia shenzhenica OX=1088818 GN=CPSF30 PE=4 SV=1	1	1	1	1	1.4	71.652	648	7.6108	0.965078	1.05777	0.94879	1.02837	0	0	0	0
A0A2I0A583	A0A2I0A583	tr|A0A2I0A583|A0A2I0A583_9ASPA Eukaryotic translation initiation factor 5A OS=Apostasia shenzhenica OX=1088818 GN=AXF42_Ash021230 PE=3 SV=1	1	4	1	0	30.8	17.383	159	5.8544	0	0	0	0	1.20264	0.914475	1.11047	0.772413
A0A2I0A5B4	A0A2I0A5B4	tr|A0A2I0A5B4|A0A2I0A5B4_9ASPA Hexosyltransferase OS=Apostasia shenzhenica OX=1088818 GN=GAUT9 PE=3 SV=1	1	1	1	1	1.7	59.425	523	6.0988	0.865905	1.0961	1.19254	0.84545	0.93754	1.09647	1.22178	0.744209
A0A2I0A5D7	A0A2I0A5D7	tr|A0A2I0A5D7|A0A2I0A5D7_9ASPA Protein disulfide-isomerase 5-4 OS=Apostasia shenzhenica OX=1088818 GN=PDIL5-4 PE=4 SV=1	1	1	1	1	3.6	43.66	386	6.7251	0.88665	1.00432	1.03946	1.06957	0.753355	0.99501	1.16264	1.08899
A0A2I0A5E3	A0A2I0A5E3	tr|A0A2I0A5E3|A0A2I0A5E3_9ASPA Methyl-CpG-binding domain-containing protein 8 OS=Apostasia shenzhenica OX=1088818 GN=MBD8 PE=4 SV=1	1	1	1	1	1.1	113.38	1032	6.3297	0.95555	1.17015	1.0306	0.843695	0.949504	1.12594	1.14863	0.775925
A0A2I0A5G5;A0A2I0A1X4	A0A2I0A5G5	tr|A0A2I0A5G5|A0A2I0A5G5_9ASPA Cytochrome c oxidase subunit 6b-1 OS=Apostasia shenzhenica OX=1088818 GN=COX6B-1 PE=4 SV=1	2	3	3	3	8.4	30.82	273	17.282	1.04973	0.937398	0.929706	1.08316	1.0624	0.920694	0.913854	1.10305
A0A2I0A5M0	A0A2I0A5M0	tr|A0A2I0A5M0|A0A2I0A5M0_9ASPA Mitochondrial outer membrane import complex protein METAXIN OS=Apostasia shenzhenica OX=1088818 GN=MTX1 PE=4 SV=1	1	1	1	1	3.3	34.481	304	7.0939	1.23614	0.955724	0.871192	0.936944	1.21507	0.908686	0.890649	0.985592
A0A2I0A5M2	A0A2I0A5M2	tr|A0A2I0A5M2|A0A2I0A5M2_9ASPA Leucine aminopeptidase 2, chloroplastic OS=Apostasia shenzhenica OX=1088818 GN=AXF42_Ash007496 PE=3 SV=1	1	6	4	4	13.7	60.897	578	54.266	0.978628	0.934615	0.885401	1.20136	0.99435	0.803508	0.854088	1.34806
A0A2I0A5M3	A0A2I0A5M3	tr|A0A2I0A5M3|A0A2I0A5M3_9ASPA Glutaredoxin-C8 OS=Apostasia shenzhenica OX=1088818 GN=GRXC8 PE=4 SV=1	1	1	1	1	8.6	15.056	140	14.806	0.598738	1.06961	1.22647	1.10518	0	0	0	0
A0A2I0AT25;A0A2I0A5M6	A0A2I0AT25;A0A2I0A5M6	tr|A0A2I0AT25|A0A2I0AT25_9ASPA 60S ribosomal protein L23 OS=Apostasia shenzhenica OX=1088818 GN=RPL23A PE=3 SV=1;tr|A0A2I0A5M6|A0A2I0A5M6_9ASPA 60S ribosomal protein L23 OS=Apostasia shenzhenica OX=1088818 GN=RPL23A PE=3 SV=1	2	4	4	4	30.9	14.873	139	33.274	0.968611	1.0243	1.06296	0.944134	0.964807	1.00657	1.03331	0.995313
A0A2I0A5M7	A0A2I0A5M7	tr|A0A2I0A5M7|A0A2I0A5M7_9ASPA Putative CCR4-associated factor 1 like 7 OS=Apostasia shenzhenica OX=1088818 GN=CAF1-7 PE=4 SV=1	1	1	1	1	3.2	31.417	282	6.1779	1.10135	1.06104	0.790168	1.04745	1.09172	1.06451	0.799968	1.04381
A0A2I0A5N1;A0A2I0B7F1;A0A2I0B7G6;A0A2I0BFE2	A0A2I0A5N1;A0A2I0B7F1;A0A2I0B7G6;A0A2I0BFE2	tr|A0A2I0A5N1|A0A2I0A5N1_9ASPA Ubiquitin-NEDD8-like protein RUB2 OS=Apostasia shenzhenica OX=1088818 GN=RUB2 PE=4 SV=1;tr|A0A2I0B7F1|A0A2I0B7F1_9ASPA Ubiquitin OS=Apostasia shenzhenica OX=1088818 GN=AXF42_Ash016993 PE=4 SV=1;tr|A0A2I0B7G6|A0A2I0B7G6_9ASPA	4	7	2	0	45.5	17.187	154	42.743	1.20286	0.975949	0.854159	0.96703	1.35361	0.848843	0.778976	1.01857
A0A2I0A5N5	A0A2I0A5N5	tr|A0A2I0A5N5|A0A2I0A5N5_9ASPA RNA polymerase II transcription factor B subunit 2 OS=Apostasia shenzhenica OX=1088818 GN=AXF42_Ash007497 PE=3 SV=1	1	1	1	1	2	51.881	451	9.6267	1.27526	0.908447	1.01023	0.806061	1.15922	0.925682	0.928479	0.986619
A0A2I0A5N7;A0A2I0B7Z5	A0A2I0A5N7	tr|A0A2I0A5N7|A0A2I0A5N7_9ASPA Uncharacterized protein OS=Apostasia shenzhenica OX=1088818 GN=WIN2 PE=3 SV=1	2	4	4	1	17.9	31.104	290	34.112	1.00702	1.03654	0.900935	1.0555	1.09385	0.960791	0.941381	1.00398
A0A2I0A5N8	A0A2I0A5N8	tr|A0A2I0A5N8|A0A2I0A5N8_9ASPA Uncharacterized protein OS=Apostasia shenzhenica OX=1088818 GN=AXF42_Ash007523 PE=4 SV=1	1	1	1	1	5.9	18.361	169	7.3276	0.72753	1.09862	1.02195	1.1519	0.874178	0.954974	1.05172	1.11913
A0A2I0A5Q2	A0A2I0A5Q2	tr|A0A2I0A5Q2|A0A2I0A5Q2_9ASPA Putative GDP-L-fucose synthase 1 OS=Apostasia shenzhenica OX=1088818 GN=AXF42_Ash007526 PE=3 SV=1	1	2	2	2	7.3	37.636	341	15.026	0.799696	1.21439	0.95877	1.02715	0.777376	1.26148	0.897417	1.06373
A0A2I0A5Q7	A0A2I0A5Q7	tr|A0A2I0A5Q7|A0A2I0A5Q7_9ASPA Riboflavin kinase OS=Apostasia shenzhenica OX=1088818 GN=AXF42_Ash007525 PE=4 SV=1	1	1	1	1	5.7	25.59	228	6.4147	1.19602	0.949281	0.834092	1.02061	0	0	0	0
A0A2I0AN78;A0A2I0A5R3	A0A2I0AN78;A0A2I0A5R3	tr|A0A2I0AN78|A0A2I0AN78_9ASPA Cyclic nucleotide-gated ion channel 9 OS=Apostasia shenzhenica OX=1088818 GN=CNGC9 PE=4 SV=1;tr|A0A2I0A5R3|A0A2I0A5R3_9ASPA Putative cyclic nucleotide-gated ion channel 5 OS=Apostasia shenzhenica OX=1088818 GN=CNGC5 PE=4 SV=1	2	1	1	1	1.8	83.421	728	10.302	0.812524	1.10419	1.04114	1.04215	0.776454	1.16096	1.04806	1.01452
A0A2I0A5S5;A0A2I0BE31	A0A2I0A5S5;A0A2I0BE31	tr|A0A2I0A5S5|A0A2I0A5S5_9ASPA DnaJ protein like OS=Apostasia shenzhenica OX=1088818 GN=DNAJ1 PE=3 SV=1;tr|A0A2I0BE31|A0A2I0BE31_9ASPA DnaJ protein like OS=Apostasia shenzhenica OX=1088818 GN=DNAJ1 PE=3 SV=1	2	7	2	2	16	46.823	419	18.951	0.700532	1.23367	0.781714	1.28408	0.729129	1.17093	0.842303	1.25764
A0A2I0A5T4;A0A2I0BE58	A0A2I0A5T4	tr|A0A2I0A5T4|A0A2I0A5T4_9ASPA Syntaxin-131 OS=Apostasia shenzhenica OX=1088818 GN=SYP131 PE=4 SV=1	2	5	5	5	24.8	28.455	250	126.44	0.846997	1.10617	1.27203	0.774795	0.892716	1.05067	1.21679	0.839832
A0A2I0A5U9	A0A2I0A5U9	tr|A0A2I0A5U9|A0A2I0A5U9_9ASPA Uncharacterized protein OS=Apostasia shenzhenica OX=1088818 GN=AXF42_Ash007570 PE=4 SV=1	1	4	4	4	4.2	96.256	875	27.033	1.17848	0.939795	0.928555	0.953167	1.13393	0.965721	0.929806	0.970546
A0A2I0A5V0	A0A2I0A5V0	tr|A0A2I0A5V0|A0A2I0A5V0_9ASPA Ubiquitin carboxyl-terminal hydrolase 12 OS=Apostasia shenzhenica OX=1088818 GN=UBP12 PE=3 SV=1	1	9	4	4	8	141.14	1211	57.136	1.25432	0.903014	0.914971	0.927695	1.10824	0.964233	0.924062	1.00347
A0A2I0AQT3;A0A2I0A5X5;A0A2I0B252;A0A2I0AZ62;A0A2I0B293;A0A2I0A6J9;A0A2H9ZWY1;A0A2H9ZWS3;A0A2I0A8R4;A0A2I0B210;A0A2I0B628;A0A2I0ASL5;A0A2H9ZSC8;A0A2I0BDG0;A0A2H9ZWF7;A0A2I0AQ17;A0A2I0B029;A0A2I0B394;A0A2I0AAN1	A0A2I0AQT3;A0A2I0A5X5;A0A2I0B252;A0A2I0AZ62;A0A2I0B293;A0A2I0A6J9;A0A2H9ZWY1;A0A2H9ZWS3;A0A2I0A8R4;A0A2I0B210;A0A2I0B628;A0A2I0ASL5;A0A2H9ZSC8;A0A2I0BDG0;A0A2H9ZWF7;A0A2I0AQ17;A0A2I0B029;A0A2I0B394;A0A2I0AAN1	tr|A0A2I0AQT3|A0A2I0AQT3_9ASPA Putative receptor-like protein kinase OS=Apostasia shenzhenica OX=1088818 GN=AXF42_Ash012454 PE=3 SV=1;tr|A0A2I0A5X5|A0A2I0A5X5_9ASPA Putative receptor-like protein kinase OS=Apostasia shenzhenica OX=1088818 GN=AXF42_Ash00760	19	2	2	2	3.7	45.454	409	13.073	0.772733	1.09518	1.30999	0.822095	0	0	0	0
A0A2I0A5Y7	A0A2I0A5Y7	tr|A0A2I0A5Y7|A0A2I0A5Y7_9ASPA Mitochondrial outer membrane porin OS=Apostasia shenzhenica OX=1088818 GN=VDAC1 PE=4 SV=1	1	2	1	1	7.7	30.761	285	30.782	0.913885	1.05746	0.949722	1.07894	1.02359	1.01587	0.924311	1.03623
A0A2I0A5Z0	A0A2I0A5Z0	tr|A0A2I0A5Z0|A0A2I0A5Z0_9ASPA Hypersensitive-induced response protein 1 OS=Apostasia shenzhenica OX=1088818 GN=HIR1 PE=4 SV=1	1	3	2	2	12.6	31.399	286	14.68	0	0	0	0	0.941224	1.13679	0.905609	1.01638
A0A2I0A602	A0A2I0A602	tr|A0A2I0A602|A0A2I0A602_9ASPA SNF1-related protein kinase regulatory subunit gamma-1-like OS=Apostasia shenzhenica OX=1088818 GN=CBSCBS2 PE=4 SV=1	1	1	1	1	2	50.413	461	5.9546	1.54409	0.697157	0.995938	0.762818	0	0	0	0
A0A2I0A606	A0A2I0A606	tr|A0A2I0A606|A0A2I0A606_9ASPA U1 small nuclear ribonucleoprotein A OS=Apostasia shenzhenica OX=1088818 GN=U1A PE=4 SV=1	1	1	1	1	3.3	27.13	240	5.9232	0.57965	1.17661	1.12281	1.12093	0.787336	1.20364	0.977474	1.03155
A0A2I0A610;A0A2I0AQ57	A0A2I0A610;A0A2I0AQ57	tr|A0A2I0A610|A0A2I0A610_9ASPA Elongation factor Tu, plastid OS=Apostasia shenzhenica OX=1088818 GN=tufA PE=4 SV=1;tr|A0A2I0AQ57|A0A2I0AQ57_9ASPA Elongation factor Tu, plastid OS=Apostasia shenzhenica OX=1088818 GN=tufA PE=4 SV=1	2	4	4	4	11.8	51.116	468	72.237	0.928765	1.06789	1.08777	0.915579	1.02087	0.998375	1.06922	0.911542
A0A2I0A612	A0A2I0A612	tr|A0A2I0A612|A0A2I0A612_9ASPA Serine/threonine-protein phosphatase OS=Apostasia shenzhenica OX=1088818 GN=AXF42_Ash007629 PE=3 SV=1	1	1	1	1	2.9	38.287	348	7.1759	1.0365	1.01481	0.979891	0.968791	1.13928	0.992299	0.985455	0.882964
A0A2I0A614;A0A2I0ASH0	A0A2I0A614;A0A2I0ASH0	tr|A0A2I0A614|A0A2I0A614_9ASPA 60S ribosomal protein L18-2 OS=Apostasia shenzhenica OX=1088818 GN=RPL18B PE=4 SV=1;tr|A0A2I0ASH0|A0A2I0ASH0_9ASPA 60S ribosomal protein L18-2 OS=Apostasia shenzhenica OX=1088818 GN=RPL18B PE=4 SV=1	2	4	4	4	19	26.069	232	88.298	0.741732	1.10569	1.23708	0.9155	0.771975	1.0558	1.20959	0.962637
A0A2I0A630;A0A2I0AQ32	A0A2I0A630;A0A2I0AQ32	tr|A0A2I0A630|A0A2I0A630_9ASPA 40S ribosomal protein S4 OS=Apostasia shenzhenica OX=1088818 GN=RPS4 PE=3 SV=1;tr|A0A2I0AQ32|A0A2I0AQ32_9ASPA 40S ribosomal protein S4 OS=Apostasia shenzhenica OX=1088818 GN=RPS4 PE=3 SV=1	2	7	7	7	27.6	28.003	250	87.662	1.15198	0.902178	1.03421	0.911638	1.05654	0.996307	1.04984	0.897316
A0A2I0A636	A0A2I0A636	tr|A0A2I0A636|A0A2I0A636_9ASPA 60S ribosomal export protein NMD3 OS=Apostasia shenzhenica OX=1088818 GN=AXF42_Ash007662 PE=3 SV=1	1	2	2	2	4.4	58.852	517	15.153	1.32411	0.881595	0.835849	0.958448	1.3344	1.01035	0.748128	0.907127
A0A2I0A637;A0A2I0AUJ0;A0A2I0ATA9;A0A2I0A638	A0A2I0A637;A0A2I0AUJ0;A0A2I0ATA9;A0A2I0A638	tr|A0A2I0A637|A0A2I0A637_9ASPA Inorganic phosphate transporter 1-4 OS=Apostasia shenzhenica OX=1088818 GN=PHT1-4 PE=4 SV=1;tr|A0A2I0AUJ0|A0A2I0AUJ0_9ASPA Inorganic phosphate transporter 1-6 OS=Apostasia shenzhenica OX=1088818 GN=PHT1-6 PE=4 SV=1;tr|A0A2I0A	4	2	2	2	4.5	59.084	538	57.613	0.796387	1.37758	1.14405	0.681981	0.808589	1.21398	1.21183	0.765597
A0A2I0A659	A0A2I0A659	tr|A0A2I0A659|A0A2I0A659_9ASPA Thioredoxin M1, chloroplastic OS=Apostasia shenzhenica OX=1088818 GN=AXF42_Ash007680 PE=4 SV=1	1	1	1	1	8.4	20.496	190	7.1524	0.898313	0.975501	0.782384	1.3438	1.09661	0.919391	0.873694	1.11031
A0A2I0A670	A0A2I0A670	tr|A0A2I0A670|A0A2I0A670_9ASPA Cytochrome b559 subunit alpha OS=Apostasia shenzhenica OX=1088818 GN=psbE PE=3 SV=1	1	3	3	3	37.3	9.3995	83	45.621	0.30861	0.80756	0.682631	2.2012	0.281005	0.908772	0.472416	2.33781
A0A2I0A672;A0A2I0AJC6	A0A2I0A672	tr|A0A2I0A672|A0A2I0A672_9ASPA Callose synthase 3 OS=Apostasia shenzhenica OX=1088818 GN=CALS3 PE=4 SV=1	2	3	3	2	2.4	208.48	1797	42.311	0.997148	1.00293	1.15806	0.841854	1.09068	0.959686	1.1488	0.800831
A0A2I0A675	A0A2I0A675	tr|A0A2I0A675|A0A2I0A675_9ASPA Cold shock domain-containing protein 3 OS=Apostasia shenzhenica OX=1088818 GN=CSP3 PE=4 SV=1	1	1	1	1	10	20.477	220	83.776	0.935801	0.870103	1.21641	0.977685	0.957393	0.900775	1.19321	0.94862
A0A2I0A676	A0A2I0A676	tr|A0A2I0A676|A0A2I0A676_9ASPA Ferredoxin--NADP reductase, chloroplastic OS=Apostasia shenzhenica OX=1088818 GN=PETH PE=3 SV=1	1	2	2	2	6.4	39.95	358	57.144	0.774203	0.824469	1.02163	1.3797	0.5168	1.04371	0.987106	1.45239
A0A2I0A692;A0A2I0BF90;A0A2I0B237	A0A2I0A692;A0A2I0BF90	tr|A0A2I0A692|A0A2I0A692_9ASPA Membrane steroid-binding protein 2 OS=Apostasia shenzhenica OX=1088818 GN=MSBP2 PE=4 SV=1;tr|A0A2I0BF90|A0A2I0BF90_9ASPA Membrane steroid-binding protein 2 OS=Apostasia shenzhenica OX=1088818 GN=MSBP2 PE=3 SV=1	3	5	5	5	18.5	37.725	346	323.31	0.701595	1.13386	0.81587	1.34867	0.619429	1.20875	0.764106	1.40772
A0A2I0A695	A0A2I0A695	tr|A0A2I0A695|A0A2I0A695_9ASPA 26S proteasome non-ATPase regulatory subunit 4 OS=Apostasia shenzhenica OX=1088818 GN=MBP1 PE=4 SV=1	1	1	1	1	5	35.448	338	85.591	0.760248	1.25097	0.848646	1.14014	0.732089	1.26788	0.838606	1.16142
A0A2I0A697	A0A2I0A697	tr|A0A2I0A697|A0A2I0A697_9ASPA FACT complex subunit SSRP1 OS=Apostasia shenzhenica OX=1088818 GN=SSRP1 PE=3 SV=1	1	2	2	2	3.6	71.565	646	12.736	1.25035	0.909242	0.909293	0.931116	1.31657	0.891885	0.861906	0.929643
A0A2I0A6A6	A0A2I0A6A6	tr|A0A2I0A6A6|A0A2I0A6A6_9ASPA Omega-6 fatty acid desaturase, endoplasmic reticulum isozyme 2 OS=Apostasia shenzhenica OX=1088818 GN=FAD2-2 PE=4 SV=1	1	3	3	3	6.3	45.062	394	31.059	0.749293	1.42213	0.876557	0.952015	0.994399	1.35707	0.806212	0.842322
A0A2I0A6E4	A0A2I0A6E4	tr|A0A2I0A6E4|A0A2I0A6E4_9ASPA Protein argonaute MEL1 OS=Apostasia shenzhenica OX=1088818 GN=MEL1 PE=4 SV=1	1	1	1	1	1.4	96.829	869	7.3232	0.829673	1.14165	1.19665	0.832024	1.1259	0.993499	0.958675	0.921921
A0A2I0A6F9	A0A2I0A6F9	tr|A0A2I0A6F9|A0A2I0A6F9_9ASPA Putative aarF domain-containing protein kinase OS=Apostasia shenzhenica OX=1088818 GN=AXF42_Ash010576 PE=4 SV=1	1	4	4	4	7.8	60.092	536	26.511	0.748531	0.970808	1.27864	1.00202	0.766254	1.00836	1.17774	1.04765
A0A2I0A6G9	A0A2I0A6G9	tr|A0A2I0A6G9|A0A2I0A6G9_9ASPA V-type proton ATPase subunit OS=Apostasia shenzhenica OX=1088818 GN=VHA-D2 PE=3 SV=1	1	2	2	2	2.6	40.645	351	11.829	0.689909	1.19086	1.14933	0.969896	0.947938	0.950112	1.10477	0.997176
A0A2I0A6I1	A0A2I0A6I1	tr|A0A2I0A6I1|A0A2I0A6I1_9ASPA 26S protease regulatory subunit 6B like OS=Apostasia shenzhenica OX=1088818 GN=RPT3 PE=3 SV=1	1	15	14	14	44.3	48.596	433	323.31	0.888288	1.09703	0.999198	1.01548	0.9055	1.0584	1.01108	1.02502
A0A2I0A6I8	A0A2I0A6I8	tr|A0A2I0A6I8|A0A2I0A6I8_9ASPA 2,3-bisphosphoglycerate-independent phosphoglycerate mutase OS=Apostasia shenzhenica OX=1088818 GN=PGM1 PE=4 SV=1	1	14	14	14	27.8	61.025	558	323.31	0.909393	1.05724	0.997905	1.03546	0.915297	1.10042	0.954101	1.03018
A0A2I0A6K6;A0A2I0ABI7	A0A2I0A6K6;A0A2I0ABI7	tr|A0A2I0A6K6|A0A2I0A6K6_9ASPA Ethanolamine-phosphate cytidylyltransferase OS=Apostasia shenzhenica OX=1088818 GN=AXF42_Ash010607 PE=4 SV=1;tr|A0A2I0ABI7|A0A2I0ABI7_9ASPA Ethanolamine-phosphate cytidylyltransferase OS=Apostasia shenzhenica OX=1088818 GN=AX	2	3	3	3	5.3	48.258	432	31.559	1.1155	0.982509	0.984743	0.917253	1.02164	0.968295	1.04947	0.9606
A0A2I0A6L8	A0A2I0A6L8	tr|A0A2I0A6L8|A0A2I0A6L8_9ASPA Calcium and calcium/calmodulin-dependent serine/threonine-protein kinase OS=Apostasia shenzhenica OX=1088818 GN=CCAMK PE=4 SV=1	1	1	1	1	2.2	57.323	511	7.6608	1.11603	1.07508	0.993107	0.815776	1.18289	0.990952	0.935955	0.890198
A0A2I0A6M1	A0A2I0A6M1	tr|A0A2I0A6M1|A0A2I0A6M1_9ASPA Hydroxymethylglutaryl-CoA lyase, mitochondrial OS=Apostasia shenzhenica OX=1088818 GN=HMGCL PE=4 SV=1	1	1	1	1	1.8	56.305	514	5.9741	1.26187	0.789628	0.811142	1.13736	0	0	0	0
A0A2I0A6N5	A0A2I0A6N5	tr|A0A2I0A6N5|A0A2I0A6N5_9ASPA Vacuolar protein sorting-associated protein 32 like 1 OS=Apostasia shenzhenica OX=1088818 GN=VPS32.1 PE=3 SV=1	1	7	1	1	33.5	25.263	227	-2	0.966831	0.948261	1.17574	0.909172	0	0	0	0
A0A2I0A6P0	A0A2I0A6P0	tr|A0A2I0A6P0|A0A2I0A6P0_9ASPA Putative LRR receptor-like serine/threonine-protein kinase OS=Apostasia shenzhenica OX=1088818 GN=AXF42_Ash010651 PE=3 SV=1	1	1	1	1	1.3	138.41	1284	63.329	1.50243	0.781715	0.912041	0.803811	1.42066	0.912465	0.865662	0.801213
A0A2I0A6P7	A0A2I0A6P7	tr|A0A2I0A6P7|A0A2I0A6P7_9ASPA Small nuclear ribonucleoprotein Sm D1 OS=Apostasia shenzhenica OX=1088818 GN=AXF42_Ash010660 PE=3 SV=1	1	2	2	2	27.2	12.607	114	115.7	1.14494	0.961352	0.96981	0.923903	0.972667	1.0007	0.97072	1.05591
A0A2I0A6Q0	A0A2I0A6Q0	tr|A0A2I0A6Q0|A0A2I0A6Q0_9ASPA 6-phosphofructokinase 2 OS=Apostasia shenzhenica OX=1088818 GN=PFK2 PE=4 SV=1	1	1	1	1	7.5	15.696	146	7.4115	2.40525	0.433307	0.51369	0.647751	2.57787	0.436365	0.483651	0.502115
A0A2I0A6R3	A0A2I0A6R3	tr|A0A2I0A6R3|A0A2I0A6R3_9ASPA Uncharacterized protein OS=Apostasia shenzhenica OX=1088818 GN=AXF42_Ash010667 PE=4 SV=1	1	1	1	1	3.3	42.354	368	9.0531	0	0	0	0	1.68344	0.683677	0.754282	0.878598
A0A2I0A6R4	A0A2I0A6R4	tr|A0A2I0A6R4|A0A2I0A6R4_9ASPA COP9 signalosome complex subunit 6a OS=Apostasia shenzhenica OX=1088818 GN=CSN6A PE=4 SV=1	1	1	1	1	3.6	37.301	332	42.441	1.13962	1.07752	0.894969	0.88789	1.16612	0.968639	0.950891	0.914352
A0A2I0A6S1	A0A2I0A6S1	tr|A0A2I0A6S1|A0A2I0A6S1_9ASPA ABC transporter E family member 2 OS=Apostasia shenzhenica OX=1088818 GN=ABCE2 PE=4 SV=1	1	11	11	11	24.8	68.281	605	310.24	0.924772	1.0824	0.984905	1.00792	0.871613	1.06508	0.984324	1.07898
A0A2I0A6U0	A0A2I0A6U0	tr|A0A2I0A6U0|A0A2I0A6U0_9ASPA Strictosidine synthase 3 OS=Apostasia shenzhenica OX=1088818 GN=SS3 PE=4 SV=1	1	2	2	2	4.1	46.805	417	10.923	0.828233	1.00501	1.22549	0.941261	0	0	0	0
A0A2I0A6U3;A0A2I0B8A3	A0A2I0A6U3	tr|A0A2I0A6U3|A0A2I0A6U3_9ASPA Beta-xylosidase/alpha-L-arabinofuranosidase 2 OS=Apostasia shenzhenica OX=1088818 GN=Xyl2 PE=4 SV=1	2	3	3	2	5.1	69.947	632	33.935	0.903192	1.31918	0.828174	0.949457	0.864455	1.30027	0.858145	0.977126
A0A2I0A6V9	A0A2I0A6V9	tr|A0A2I0A6V9|A0A2I0A6V9_9ASPA 5-nucleotidase OS=Apostasia shenzhenica OX=1088818 GN=AXF42_Ash010695 PE=4 SV=1	1	1	1	1	3.7	27.401	244	9.6775	1.20092	1.01327	0.968016	0.81779	0	0	0	0
A0A2I0A6W8	A0A2I0A6W8	tr|A0A2I0A6W8|A0A2I0A6W8_9ASPA Uncharacterized protein OS=Apostasia shenzhenica OX=1088818 GN=AXF42_Ash002655 PE=4 SV=1	1	2	2	2	6.7	24.49	210	25.458	0	0	0	0	0.556746	1.27517	1.0302	1.13789
A0A2I0A6Y7	A0A2I0A6Y7	tr|A0A2I0A6Y7|A0A2I0A6Y7_9ASPA Sphinganine C(4)-monooxygenase 2 OS=Apostasia shenzhenica OX=1088818 GN=SBH2 PE=3 SV=1	1	1	1	1	2.9	31.473	274	6.3964	1.45118	0.643168	0.995926	0.909729	0.950292	0.733835	1.02468	1.29119
A0A2I0A6Z0	A0A2I0A6Z0	tr|A0A2I0A6Z0|A0A2I0A6Z0_9ASPA Uncharacterized protein OS=Apostasia shenzhenica OX=1088818 GN=AXF42_Ash002679 PE=4 SV=1	1	1	1	1	3.6	34.254	303	5.9015	1.54625	0.904628	0.651028	0.898089	0	0	0	0
A0A2I0A6Z9	A0A2I0A6Z9	tr|A0A2I0A6Z9|A0A2I0A6Z9_9ASPA Developmentally regulated G-protein 1 OS=Apostasia shenzhenica OX=1088818 GN=DRG1 PE=4 SV=1	1	4	4	4	14.7	41.183	368	136.4	1.12561	1.04466	0.934026	0.895703	0.975461	1.079	0.964121	0.981417
A0A2I0A707	A0A2I0A707	tr|A0A2I0A707|A0A2I0A707_9ASPA CDK5RAP3-like protein OS=Apostasia shenzhenica OX=1088818 GN=AXF42_Ash002692 PE=4 SV=1	1	1	1	1	1.6	64.806	574	9.0512	0	0	0	0	0.932916	1.09615	0.989267	0.981663
A0A2I0A731	A0A2I0A731	tr|A0A2I0A731|A0A2I0A731_9ASPA Heat shock protein 81-3 OS=Apostasia shenzhenica OX=1088818 GN=HSP81-3 PE=3 SV=1	1	27	5	2	38.9	80.156	700	64.712	1.00798	1.06225	0.983254	0.94651	1.01126	1.03726	0.971265	0.980213
A0A2I0A733	A0A2I0A733	tr|A0A2I0A733|A0A2I0A733_9ASPA WPP domain-interacting protein 1 OS=Apostasia shenzhenica OX=1088818 GN=WIP1 PE=4 SV=1	1	1	1	1	2	65.067	597	9.0161	1.15707	1.03701	0.808464	0.997459	1.2804	0.867197	0.957687	0.894715
A0A2I0A746	A0A2I0A746	tr|A0A2I0A746|A0A2I0A746_9ASPA Malate dehydrogenase, chloroplastic OS=Apostasia shenzhenica OX=1088818 GN=AXF42_Ash002731 PE=4 SV=1	1	3	3	3	7.2	44.086	416	32.974	0.905735	1.07817	0.891371	1.12473	0.811014	1.14285	0.915666	1.13047
A0A2I0BEQ1;A0A2I0A749	A0A2I0BEQ1;A0A2I0A749	tr|A0A2I0BEQ1|A0A2I0BEQ1_9ASPA Mitogen-activated protein kinase kinase 4 OS=Apostasia shenzhenica OX=1088818 GN=MKK4 PE=3 SV=1;tr|A0A2I0A749|A0A2I0A749_9ASPA Mitogen-activated protein kinase kinase 4 OS=Apostasia shenzhenica OX=1088818 GN=MKK4 PE=3 SV=1	2	1	1	1	3.8	37.516	340	6.7871	0	0	0	0	1.5787	0.672668	0.893929	0.8547
A0A2I0A760	A0A2I0A760	tr|A0A2I0A760|A0A2I0A760_9ASPA Putative xyloglucan endotransglucosylase/hydrolase protein 23 OS=Apostasia shenzhenica OX=1088818 GN=XTH23 PE=4 SV=1	1	1	1	1	3.3	46.814	428	10.802	1.02816	0.848313	1.45313	0.670397	0.961823	0.997939	1.26808	0.772156
A0A2I0A762	A0A2I0A762	tr|A0A2I0A762|A0A2I0A762_9ASPA Uncharacterized protein OS=Apostasia shenzhenica OX=1088818 GN=WIN2 PE=3 SV=1	1	4	1	1	18	30.973	289	5.9186	1.35448	0.924121	0.857578	0.863823	1.26412	0.925263	0.908218	0.9024
A0A2I0A767	A0A2I0A767	tr|A0A2I0A767|A0A2I0A767_9ASPA Adenylyl cyclase-associated protein OS=Apostasia shenzhenica OX=1088818 GN=AXF42_Ash002730 PE=3 SV=1	1	1	1	1	2	43.649	395	7.142	1.25069	0.841363	1.03991	0.868043	1.07835	0.888144	1.11944	0.914068
A0A2I0A774	A0A2I0A774	tr|A0A2I0A774|A0A2I0A774_9ASPA Xyloglucan endotransglucosylase/hydrolase OS=Apostasia shenzhenica OX=1088818 GN=XTH23 PE=3 SV=1	1	1	1	1	3.2	31.913	283	6.2194	1.33829	0.733325	1.56602	0.362366	1.4197	0.722417	1.39999	0.457899
A0A2I0A785	A0A2I0A785	tr|A0A2I0A785|A0A2I0A785_9ASPA NADPH--cytochrome P450 reductase OS=Apostasia shenzhenica OX=1088818 GN=CPR PE=4 SV=1	1	5	5	3	8.7	72.643	655	31.765	0.678089	1.14244	1.09625	1.08322	0.755915	1.12231	1.082	1.03977
A0A2I0A789	A0A2I0A789	tr|A0A2I0A789|A0A2I0A789_9ASPA Transcription initiation factor IIA subunit 2 OS=Apostasia shenzhenica OX=1088818 GN=TFIIAy PE=3 SV=1	1	2	2	2	13.1	12.155	107	11.82	1.1721	0.901124	1.06511	0.861661	1.28499	0.819215	1.0022	0.893592
A0A2I0A798	A0A2I0A798	tr|A0A2I0A798|A0A2I0A798_9ASPA Eukaryotic initiation factor 4A-8 OS=Apostasia shenzhenica OX=1088818 GN=AXF42_Ash002781 PE=3 SV=1	1	14	14	1	41.2	45.034	396	323.31	1.01888	1.04005	1.00302	0.938054	0.991864	1.05835	0.979485	0.970297
A0A2I0A799;A0A2I0BDD9	A0A2I0A799;A0A2I0BDD9	tr|A0A2I0A799|A0A2I0A799_9ASPA L-arabinokinase OS=Apostasia shenzhenica OX=1088818 GN=ARA1 PE=4 SV=1;tr|A0A2I0BDD9|A0A2I0BDD9_9ASPA L-arabinokinase OS=Apostasia shenzhenica OX=1088818 GN=ARA1 PE=4 SV=1	2	7	7	7	6.8	109.31	991	76.763	0.935138	0.9334	0.926475	1.20499	0.96942	0.835917	1.02972	1.16494
A0A2I0A7A6	A0A2I0A7A6	tr|A0A2I0A7A6|A0A2I0A7A6_9ASPA Putative aarF domain-containing protein kinase OS=Apostasia shenzhenica OX=1088818 GN=AXF42_Ash002782 PE=4 SV=1	1	1	1	1	1.6	104.79	938	6.8833	0.745731	1.19853	1.1754	0.880341	0	0	0	0
A0A2I0A7A9;A0A2I0BDF8	A0A2I0A7A9	tr|A0A2I0A7A9|A0A2I0A7A9_9ASPA Serine/threonine-protein kinase HT1 OS=Apostasia shenzhenica OX=1088818 GN=HT1 PE=4 SV=1	2	5	5	4	13.6	45.38	413	45.098	1.09396	1.08739	0.990031	0.828626	0.858614	1.04545	1.14075	0.95519
A0A2I0A7D0;A0A2I0BDH2	A0A2I0A7D0;A0A2I0BDH2	tr|A0A2I0A7D0|A0A2I0A7D0_9ASPA Oryzain alpha chain OS=Apostasia shenzhenica OX=1088818 GN=AXF42_Ash002815 PE=3 SV=1;tr|A0A2I0BDH2|A0A2I0BDH2_9ASPA Oryzain alpha chain OS=Apostasia shenzhenica OX=1088818 GN=AXF42_Ash017366 PE=3 SV=1	2	1	1	1	2.2	48.256	446	13.293	0.897645	0.960112	1.36005	0.782192	0.531204	1.11793	1.11729	1.23357
A0A2I0A7D2	A0A2I0A7D2	tr|A0A2I0A7D2|A0A2I0A7D2_9ASPA 26S protease regulatory subunit 7 OS=Apostasia shenzhenica OX=1088818 GN=RPT1 PE=3 SV=1	1	16	16	16	36	49.621	444	323.31	0.960316	1.0537	0.962318	1.02366	0.889277	1.05688	1.00802	1.04582
A0A2I0A7E0	A0A2I0A7E0	tr|A0A2I0A7E0|A0A2I0A7E0_9ASPA Uncharacterized protein OS=Apostasia shenzhenica OX=1088818 GN=AXF42_Ash002800 PE=4 SV=1	1	1	1	1	1	108	957	6.1466	0	0	0	0	1.60583	0.611217	1.09239	0.690563
A0A2I0A7E7;A0A2H9ZX67	A0A2I0A7E7;A0A2H9ZX67	tr|A0A2I0A7E7|A0A2I0A7E7_9ASPA Nucleobase-ascorbate transporter 6 OS=Apostasia shenzhenica OX=1088818 GN=NAT6 PE=4 SV=1;tr|A0A2H9ZX67|A0A2H9ZX67_9ASPA Nucleobase-ascorbate transporter 6 OS=Apostasia shenzhenica OX=1088818 GN=NAT6 PE=4 SV=1	2	2	2	2	4.3	58.192	533	38.321	0.754392	1.01443	1.34035	0.890833	0.995089	0.976392	1.28393	0.744585
A0A2I0A7E9	A0A2I0A7E9	tr|A0A2I0A7E9|A0A2I0A7E9_9ASPA Uncharacterized protein OS=Apostasia shenzhenica OX=1088818 GN=AXF42_Ash002838 PE=4 SV=1	1	1	1	1	8.6	23.022	220	61.456	0.861283	1.12549	1.01516	0.998065	0.89556	1.04166	1.05655	1.00624
A0A2I0A7G3	A0A2I0A7G3	tr|A0A2I0A7G3|A0A2I0A7G3_9ASPA Proteasome subunit alpha type OS=Apostasia shenzhenica OX=1088818 GN=PAC1 PE=3 SV=1	1	3	3	3	17.9	27.357	251	37.544	1.43324	0.694455	0.869896	1.00241	1.27982	0.657883	1.00242	1.05988
A0A2I0A7G4	A0A2I0A7G4	tr|A0A2I0A7G4|A0A2I0A7G4_9ASPA Uncharacterized protein OS=Apostasia shenzhenica OX=1088818 GN=AXF42_Ash002855 PE=4 SV=1	1	1	1	1	14.3	14.043	126	8.7475	1.59607	0.78422	0.825609	0.794104	0	0	0	0
A0A2I0A7G7	A0A2I0A7G7	tr|A0A2I0A7G7|A0A2I0A7G7_9ASPA Uncharacterized protein OS=Apostasia shenzhenica OX=1088818 GN=AXF42_Ash002858 PE=4 SV=1	1	1	1	1	2.1	52.301	475	7.149	1.28887	1.06905	0.991509	0.650574	0	0	0	0
A0A2I0AAT5;A0A2I0A7H7	A0A2I0AAT5;A0A2I0A7H7	tr|A0A2I0AAT5|A0A2I0AAT5_9ASPA PTI1-like tyrosine-protein kinase OS=Apostasia shenzhenica OX=1088818 GN=AXF42_Ash001635 PE=3 SV=1;tr|A0A2I0A7H7|A0A2I0A7H7_9ASPA PTI1-like tyrosine-protein kinase OS=Apostasia shenzhenica OX=1088818 GN=AXF42_Ash002867 PE=4 S	2	1	1	1	2.6	39.21	351	6.1691	0	0	0	0	0.609118	1.14267	1.50773	0.740483
A0A2I0A7H8	A0A2I0A7H8	tr|A0A2I0A7H8|A0A2I0A7H8_9ASPA Ubiquitin carboxyl-terminal hydrolase 3 OS=Apostasia shenzhenica OX=1088818 GN=UBP3 PE=3 SV=1	1	1	1	1	2.4	37.562	330	5.9232	0.883447	1.06156	0.993514	1.06147	0.919091	1.06392	1.00484	1.01214
A0A2I0A7J5	A0A2I0A7J5	tr|A0A2I0A7J5|A0A2I0A7J5_9ASPA tRNA-specific adenosine deaminase, chloroplastic OS=Apostasia shenzhenica OX=1088818 GN=TADA PE=4 SV=1	1	1	1	1	9.7	20.088	186	70.502	0.489656	1.09666	1.56152	0.85217	0.51703	1.11622	1.6096	0.757147
A0A2I0A7J8	A0A2I0A7J8	tr|A0A2I0A7J8|A0A2I0A7J8_9ASPA Uncharacterized protein OS=Apostasia shenzhenica OX=1088818 GN=AXF42_Ash002873 PE=4 SV=1	1	1	1	1	0.8	143.38	1269	9.545	1.16301	1.0636	0.80092	0.972472	1.28608	1.00403	0.8843	0.825591
A0A2I0A7K0	A0A2I0A7K0	tr|A0A2I0A7K0|A0A2I0A7K0_9ASPA Uncharacterized protein OS=Apostasia shenzhenica OX=1088818 GN=AXF42_Ash002885 PE=4 SV=1	1	1	1	1	3.5	80.477	742	27.119	0.498042	1.27672	1.31402	0.911218	0.481065	1.27129	1.35185	0.895803
A0A2I0A7K3;A0A2I0A2N1	A0A2I0A7K3;A0A2I0A2N1	tr|A0A2I0A7K3|A0A2I0A7K3_9ASPA 40S ribosomal protein S29 OS=Apostasia shenzhenica OX=1088818 GN=RPS29 PE=3 SV=1;tr|A0A2I0A2N1|A0A2I0A2N1_9ASPA 40S ribosomal protein S29 OS=Apostasia shenzhenica OX=1088818 GN=RPS29 PE=4 SV=1	2	2	2	2	36.8	6.4084	57	24.433	0.7728	1.03277	1.45559	0.738836	0.857435	0.958068	1.4658	0.718697
A0A2I0A7K9	A0A2I0A7K9	tr|A0A2I0A7K9|A0A2I0A7K9_9ASPA Uncharacterized protein OS=Apostasia shenzhenica OX=1088818 GN=AXF42_Ash002898 PE=4 SV=1	1	1	1	1	5.4	16.516	147	6.389	1.14431	0.971341	1.04446	0.839895	0.805921	1.27127	1.09542	0.827389
A0A2I0A7L0	A0A2I0A7L0	tr|A0A2I0A7L0|A0A2I0A7L0_9ASPA S-adenosylmethionine synthase OS=Apostasia shenzhenica OX=1088818 GN=SAMS PE=3 SV=1	1	10	1	1	32.4	51.069	466	45.76	0.731242	1.30621	0.694935	1.26761	0.743861	1.26301	0.738194	1.25494
A0A2I0A7N5	A0A2I0A7N5	tr|A0A2I0A7N5|A0A2I0A7N5_9ASPA FACT complex subunit SPT16 OS=Apostasia shenzhenica OX=1088818 GN=SPT16 PE=4 SV=1	1	7	7	7	5.6	121.47	1080	87.166	1.27554	0.927197	0.852901	0.944361	1.3135	0.893335	0.886434	0.906731
A0A2I0A7N9	A0A2I0A7N9	tr|A0A2I0A7N9|A0A2I0A7N9_9ASPA Uncharacterized protein OS=Apostasia shenzhenica OX=1088818 GN=AXF42_Ash002928 PE=4 SV=1	1	4	4	4	28.2	12.341	110	22.757	1.19264	0.829729	0.927218	1.05041	2.13595	0.485794	0.627317	0.750938
A0A2I0A7Q2;A0A2H9ZTY3;A0A2H9ZR54;A0A2I0AVV0;A0A2I0AR70	A0A2I0A7Q2	tr|A0A2I0A7Q2|A0A2I0A7Q2_9ASPA Non-specific serine/threonine protein kinase OS=Apostasia shenzhenica OX=1088818 GN=CIPK32 PE=3 SV=1	5	3	3	3	6.5	49.006	433	18.036	1.09433	0.91539	1.29055	0.699731	1.18692	0.857579	1.22048	0.73502
A0A2I0A7T4	A0A2I0A7T4	tr|A0A2I0A7T4|A0A2I0A7T4_9ASPA Putative aarF domain-containing protein kinase OS=Apostasia shenzhenica OX=1088818 GN=AXF42_Ash002951 PE=4 SV=1	1	5	5	5	7	87.344	768	37.523	0.590637	1.24715	0.848505	1.3137	0.616359	1.2378	0.907201	1.23864
A0A2I0BCR7;A0A2I0A8H3;A0A2I0A7T9	A0A2I0BCR7;A0A2I0A8H3;A0A2I0A7T9	tr|A0A2I0BCR7|A0A2I0BCR7_9ASPA Putative inactive receptor kinase OS=Apostasia shenzhenica OX=1088818 GN=AXF42_Ash020521 PE=4 SV=1;tr|A0A2I0A8H3|A0A2I0A8H3_9ASPA Putative inactive receptor kinase OS=Apostasia shenzhenica OX=1088818 GN=AXF42_Ash008070 PE=4 S	3	1	1	1	2.2	69.432	632	11.637	1.11506	0.960764	1.1015	0.822673	0.688416	1.05385	1.47055	0.78719
A0A2I0A7U0;A0A2I0B9S1;A0A2I0ARS0	A0A2I0A7U0	tr|A0A2I0A7U0|A0A2I0A7U0_9ASPA Pleiotropic drug resistance protein 7 OS=Apostasia shenzhenica OX=1088818 GN=PDR7 PE=3 SV=1	3	7	7	3	5.3	162.56	1437	58.513	0.551037	1.27925	1.13113	1.03859	0.69532	1.24959	1.09626	0.958826
A0A2I0A7V1	A0A2I0A7V1	tr|A0A2I0A7V1|A0A2I0A7V1_9ASPA Transcriptional corepressor LEUNIG OS=Apostasia shenzhenica OX=1088818 GN=LUG PE=4 SV=1	1	1	1	1	1	95.817	878	6.3906	0	0	0	0	0.756656	1.71317	0.762202	0.767968
A0A2I0A7V2;A0A2I0BEU5;A0A2I0A3W6	A0A2I0A7V2	tr|A0A2I0A7V2|A0A2I0A7V2_9ASPA 26S protease regulatory subunit 8 like A OS=Apostasia shenzhenica OX=1088818 GN=RPT6A PE=3 SV=1	3	16	16	15	48.4	45.342	403	323.31	0.853293	1.10239	1.04858	0.995737	0.822633	1.14226	1.04009	0.995017
A0A2I0A7V8	A0A2I0A7V8	tr|A0A2I0A7V8|A0A2I0A7V8_9ASPA Mg-protoporphyrin IX chelatase OS=Apostasia shenzhenica OX=1088818 GN=CHLI PE=3 SV=1	1	3	3	3	10.2	43.319	394	83.409	0.569848	1.0827	1.16138	1.18607	0.54776	1.11769	1.09464	1.23991
A0A2I0A7W3	A0A2I0A7W3	tr|A0A2I0A7W3|A0A2I0A7W3_9ASPA Uncharacterized protein OS=Apostasia shenzhenica OX=1088818 GN=AXF42_Ash002993 PE=4 SV=1	1	1	1	1	10.3	15.361	146	51.838	0.904933	1.05903	0.998136	1.0379	1.17779	0.959469	0.838937	1.0238
A0A2I0A7W8	A0A2I0A7W8	tr|A0A2I0A7W8|A0A2I0A7W8_9ASPA Uncharacterized protein OS=Apostasia shenzhenica OX=1088818 GN=AXF42_Ash003005 PE=3 SV=1	1	1	1	1	1.5	64.828	592	6.7407	1.04116	1.05832	1.00658	0.893951	0	0	0	0
A0A2I0A7X6	A0A2I0A7X6	tr|A0A2I0A7X6|A0A2I0A7X6_9ASPA Structural maintenance of chromosomes protein OS=Apostasia shenzhenica OX=1088818 GN=SMC3 PE=3 SV=1	1	5	5	5	4.3	142.52	1238	30.503	1.02496	0.945811	1.13043	0.898797	0.955221	0.930906	1.2538	0.860069
A0A2I0A7Y2	A0A2I0A7Y2	tr|A0A2I0A7Y2|A0A2I0A7Y2_9ASPA Uncharacterized protein OS=Apostasia shenzhenica OX=1088818 GN=AXF42_Ash003018 PE=4 SV=1	1	2	2	2	5.2	36.876	329	14.543	0.928873	1.06569	0.905094	1.10034	0.856611	1.06172	0.898691	1.18298
A0A2I0A7Z9	A0A2I0A7Z9	tr|A0A2I0A7Z9|A0A2I0A7Z9_9ASPA Ras-related protein RIC2 OS=Apostasia shenzhenica OX=1088818 GN=RIC2 PE=4 SV=1	1	5	1	1	23	24.007	217	6.8602	0.926622	1.0415	1.02278	1.0091	0.98529	1.07697	1.04956	0.888175
A0A2I0A806	A0A2I0A806	tr|A0A2I0A806|A0A2I0A806_9ASPA Vacuolar protein sorting-associated protein 32 like 2 OS=Apostasia shenzhenica OX=1088818 GN=VPS32.2 PE=3 SV=1	1	2	2	2	3.4	26.688	237	10.801	0.666403	1.11018	1.17687	1.04654	1.12958	0.872837	0.986179	1.0114
A0A2I0A808	A0A2I0A808	tr|A0A2I0A808|A0A2I0A808_9ASPA Uncharacterized protein OS=Apostasia shenzhenica OX=1088818 GN=AXF42_Ash003034 PE=4 SV=1	1	2	2	2	5.5	53.36	491	14.359	0.472873	1.135	0.955132	1.43699	0.536338	1.26	0.738224	1.46544
A0A2I0A809;A0A2I0AP44	A0A2I0A809;A0A2I0AP44	tr|A0A2I0A809|A0A2I0A809_9ASPA Putative rhamnose biosynthetic enzyme 1 OS=Apostasia shenzhenica OX=1088818 GN=RHM1 PE=4 SV=1;tr|A0A2I0AP44|A0A2I0AP44_9ASPA Putative rhamnose biosynthetic enzyme 1 OS=Apostasia shenzhenica OX=1088818 GN=RHM1 PE=4 SV=1	2	4	2	2	7.9	75.639	672	26.899	1.0279	1.00884	1.14324	0.820021	1.19214	0.976278	1.03282	0.798761
A0A2I0A827	A0A2I0A827	tr|A0A2I0A827|A0A2I0A827_9ASPA Photosystem II 22 kDa protein, chloroplastic OS=Apostasia shenzhenica OX=1088818 GN=PSBS PE=4 SV=1	1	3	3	3	16.3	28.213	270	137.27	0.425499	0.818401	1.16761	1.58849	0.344247	1.08408	0.657062	1.91461
A0A2I0A830	A0A2I0A830	tr|A0A2I0A830|A0A2I0A830_9ASPA 60S ribosomal protein L3 OS=Apostasia shenzhenica OX=1088818 GN=RPL3 PE=3 SV=1	1	8	8	8	17.5	44.648	389	86.74	0.985014	0.846413	1.22067	0.947904	0.960138	0.953633	1.20437	0.881857
A0A2I0A837;A0A2I0BAD8	A0A2I0A837	tr|A0A2I0A837|A0A2I0A837_9ASPA Transportin-1 OS=Apostasia shenzhenica OX=1088818 GN=TRN1 PE=4 SV=1	2	5	5	5	6.5	104.31	934	90.336	0.963852	1.04427	1.01068	0.981194	0.971653	1.02124	0.997387	1.00972
A0A2I0A842	A0A2I0A842	tr|A0A2I0A842|A0A2I0A842_9ASPA IAA-amino acid hydrolase ILR1-like 3 OS=Apostasia shenzhenica OX=1088818 GN=ILL3 PE=4 SV=1	1	2	1	1	5.6	51.103	466	9.4812	0.626353	1.38085	1.27236	0.720441	0.645918	1.31063	1.37233	0.671121
A0A2I0A846	A0A2I0A846	tr|A0A2I0A846|A0A2I0A846_9ASPA Ultraviolet-B receptor UVR8 OS=Apostasia shenzhenica OX=1088818 GN=UVR8 PE=4 SV=1	1	1	1	1	0.8	117.47	1077	6.7067	0	0	0	0	1.00185	1.11868	1.0192	0.860277
A0A2I0A848	A0A2I0A848	tr|A0A2I0A848|A0A2I0A848_9ASPA Uncharacterized protein OS=Apostasia shenzhenica OX=1088818 GN=AXF42_Ash003074 PE=4 SV=1	1	4	4	4	9.3	53.743	508	52.184	1.42537	0.886832	0.826802	0.860993	1.47329	0.868659	0.815121	0.842932
A0A2I0A857	A0A2I0A857	tr|A0A2I0A857|A0A2I0A857_9ASPA 40S ribosomal protein S10 OS=Apostasia shenzhenica OX=1088818 GN=RPS10 PE=4 SV=1	1	4	4	4	21.7	22.33	198	47.676	0.986608	1.00137	1.12947	0.882555	1.06371	0.984332	1.09288	0.85908
A0A2I0A860;A0A2I0ANJ1;A0A2I0B1L6	A0A2I0A860;A0A2I0ANJ1;A0A2I0B1L6	tr|A0A2I0A860|A0A2I0A860_9ASPA Putative methyltransferase PMT26 OS=Apostasia shenzhenica OX=1088818 GN=AXF42_Ash003106 PE=4 SV=1;tr|A0A2I0ANJ1|A0A2I0ANJ1_9ASPA Putative methyltransferase PMT26 OS=Apostasia shenzhenica OX=1088818 GN=AXF42_Ash002408 PE=4 SV=	3	2	2	2	2.9	79.885	696	27.203	1.88498	0.70708	0.83106	0.576882	1.98159	0.653452	0.867489	0.497465
A0A2I0A868;A0A2H9ZXH7	A0A2I0A868	tr|A0A2I0A868|A0A2I0A868_9ASPA Patellin-3 OS=Apostasia shenzhenica OX=1088818 GN=PATL3 PE=4 SV=1	2	3	3	3	7.3	58.955	534	99.312	0.944138	0.85036	1.43189	0.773611	0.834752	0.831782	1.59652	0.736949
A0A2I0B7F0;A0A2I0A880	A0A2I0B7F0;A0A2I0A880	tr|A0A2I0B7F0|A0A2I0B7F0_9ASPA Polyadenylate-binding protein RBP45B OS=Apostasia shenzhenica OX=1088818 GN=RBP45B PE=4 SV=1;tr|A0A2I0A880|A0A2I0A880_9ASPA Polyadenylate-binding protein RBP45 OS=Apostasia shenzhenica OX=1088818 GN=RBP45 PE=4 SV=1	2	1	1	1	2.1	46.973	426	6.2832	0	0	0	0	1.24837	0.871668	0.952845	0.927117
A0A2I0A884	A0A2I0A884	tr|A0A2I0A884|A0A2I0A884_9ASPA Dirigent protein OS=Apostasia shenzhenica OX=1088818 GN=PI206 PE=3 SV=1	1	1	1	1	5.7	22.326	210	6.2134	1.32034	0.90545	0.789073	0.985134	1.30727	0.911667	0.825437	0.955627
A0A2I0A892	A0A2I0A892	tr|A0A2I0A892|A0A2I0A892_9ASPA Xyloglucan galactosyltransferase KATAMARI1 like OS=Apostasia shenzhenica OX=1088818 GN=AXF42_Ash007991 PE=4 SV=1	1	1	1	1	2	64.736	564	6.1984	1.63996	0.822665	0.849103	0.688276	0	0	0	0
A0A2I0A893	A0A2I0A893	tr|A0A2I0A893|A0A2I0A893_9ASPA Acetylornithine aminotransferase, mitochondrial OS=Apostasia shenzhenica OX=1088818 GN=AG118 PE=3 SV=1	1	2	2	2	6.9	50.157	467	66.395	1.088	0.966163	1.04221	0.903621	1.19364	0.87028	1.1211	0.814979
A0A2I0A8A0	A0A2I0A8A0	tr|A0A2I0A8A0|A0A2I0A8A0_9ASPA Adenosine deaminase OS=Apostasia shenzhenica OX=1088818 GN=AXF42_Ash007997 PE=4 SV=1	1	1	1	1	2.4	42.263	376	6.7959	0.86778	0.98256	1.04367	1.10599	0.806983	1.00116	1.1548	1.03706
A0A2I0A8B5	A0A2I0A8B5	tr|A0A2I0A8B5|A0A2I0A8B5_9ASPA Protein translation factor SUI1 like 2 OS=Apostasia shenzhenica OX=1088818 GN=AXF42_Ash008005 PE=4 SV=1	1	2	1	1	30.1	12.536	113	6.9761	1.14089	1.07685	0.993059	0.789206	1.28991	1.01725	0.9026	0.790238
A0A2I0A8B8	A0A2I0A8B8	tr|A0A2I0A8B8|A0A2I0A8B8_9ASPA Lactoylglutathione lyase OS=Apostasia shenzhenica OX=1088818 GN=GLX-I PE=4 SV=1	1	3	3	3	10.4	33.674	299	34.008	1.55949	0.717387	0.810147	0.912981	1.35813	0.736118	0.935351	0.9704
A0A2I0A8C8	A0A2I0A8C8	tr|A0A2I0A8C8|A0A2I0A8C8_9ASPA Eukaryotic peptide chain release factor subunit 1-3 OS=Apostasia shenzhenica OX=1088818 GN=ERF1-3 PE=4 SV=1	1	6	6	2	16.1	48.982	436	75.226	0.90588	1.1558	0.911534	1.02678	0.962249	1.10675	0.957897	0.973107
A0A2I0A8D2	A0A2I0A8D2	tr|A0A2I0A8D2|A0A2I0A8D2_9ASPA Outer envelope protein 64, chloroplastic OS=Apostasia shenzhenica OX=1088818 GN=OEP64 PE=4 SV=1	1	3	3	3	4.7	66.884	619	18.937	1.03297	0.97665	0.98266	1.00772	1.12421	0.88965	0.939269	1.04687
A0A2I0A8D6	A0A2I0A8D6	tr|A0A2I0A8D6|A0A2I0A8D6_9ASPA Uncharacterized protein OS=Apostasia shenzhenica OX=1088818 GN=AXF42_Ash008004 PE=4 SV=1	1	3	3	3	19.4	22.709	211	51.473	0.963956	0.940628	0.958366	1.13705	1.13926	0.741908	1.08376	1.03508
A0A2I0A8E5	A0A2I0A8E5	tr|A0A2I0A8E5|A0A2I0A8E5_9ASPA Bifunctional aspartokinase/homoserine dehydrogenase 1, chloroplastic OS=Apostasia shenzhenica OX=1088818 GN=AKHSDH1 PE=4 SV=1	1	1	1	1	5.1	21.337	195	7.1174	0.988176	1.08585	0.972527	0.95345	0	0	0	0
A0A2I0A8F1;A0A2I0AXP8	A0A2I0A8F1;A0A2I0AXP8	tr|A0A2I0A8F1|A0A2I0A8F1_9ASPA Transcription factor Pur-alpha 1 OS=Apostasia shenzhenica OX=1088818 GN=PURA1 PE=4 SV=1;tr|A0A2I0AXP8|A0A2I0AXP8_9ASPA Transcription factor Pur-alpha 1 OS=Apostasia shenzhenica OX=1088818 GN=PURA1 PE=4 SV=1	2	7	7	7	28.3	31.6	283	150.56	0.858959	1.00362	0.850114	1.28731	0.926778	0.995818	0.837317	1.24009
A0A2I0A8F4	A0A2I0A8F4	tr|A0A2I0A8F4|A0A2I0A8F4_9ASPA Dihydrolipoamide acetyltransferase component of pyruvate dehydrogenase complex OS=Apostasia shenzhenica OX=1088818 GN=LTA3 PE=3 SV=1	1	1	1	1	1.8	53.292	490	5.8667	0.951015	1.08828	0.999225	0.961485	1.04818	0.973634	1.02555	0.952632
A0A2I0A8F7	A0A2I0A8F7	tr|A0A2I0A8F7|A0A2I0A8F7_9ASPA Protein MOR1 OS=Apostasia shenzhenica OX=1088818 GN=MOR1 PE=4 SV=1	1	1	1	1	0.6	233.54	2114	9.0444	2.32514	0.579931	0.54369	0.551236	2.02136	0.686781	0.700004	0.591857
A0A2I0A8F9	A0A2I0A8F9	tr|A0A2I0A8F9|A0A2I0A8F9_9ASPA Cysteine desulfurase 2, chloroplastic OS=Apostasia shenzhenica OX=1088818 GN=NFS2 PE=4 SV=1	1	3	3	3	6.4	53.123	486	43.46	0.636744	1.15849	1.09894	1.10582	0.723437	1.08006	1.22696	0.969544
A0A2I0A8G1	A0A2I0A8G1	tr|A0A2I0A8G1|A0A2I0A8G1_9ASPA 4,5-DOPA dioxygenase extradiol-like protein OS=Apostasia shenzhenica OX=1088818 GN=AXF42_Ash008034 PE=4 SV=1	1	2	2	2	8	29.167	261	12.331	0.998566	1.0239	1.10666	0.870876	0	0	0	0
A0A2I0A8G3	A0A2I0A8G3	tr|A0A2I0A8G3|A0A2I0A8G3_9ASPA 50S ribosomal protein L17, chloroplastic OS=Apostasia shenzhenica OX=1088818 GN=RPL17 PE=3 SV=1	1	2	2	2	19	13.528	116	11.72	1.20574	0.823269	0.835793	1.13519	1.334	0.907364	0.93009	0.828542
A0A2I0A8G8	A0A2I0A8G8	tr|A0A2I0A8G8|A0A2I0A8G8_9ASPA Hexosyltransferase OS=Apostasia shenzhenica OX=1088818 GN=GAUT7 PE=3 SV=1	1	1	1	1	1.8	52.671	454	6.1756	1.11683	1.11483	1.00251	0.765822	1.16118	0.994649	1.00586	0.838312
A0A2I0A8I3;A0A2I0B1X1	A0A2I0A8I3;A0A2I0B1X1	tr|A0A2I0A8I3|A0A2I0A8I3_9ASPA Vacuolar-sorting receptor 1 OS=Apostasia shenzhenica OX=1088818 GN=VSR1 PE=4 SV=1;tr|A0A2I0B1X1|A0A2I0B1X1_9ASPA Vacuolar-sorting receptor 1 OS=Apostasia shenzhenica OX=1088818 GN=VSR1 PE=4 SV=1	2	7	7	5	10.7	64.586	578	44.783	0.959369	1.07563	1.0003	0.964704	0.85283	1.13769	1.07157	0.937905
A0A2I0A8L8	A0A2I0A8L8	tr|A0A2I0A8L8|A0A2I0A8L8_9ASPA Protein transport protein Sec61 subunit beta OS=Apostasia shenzhenica OX=1088818 GN=AXF42_Ash008128 PE=3 SV=1	1	2	2	2	25.9	10.727	108	16.124	1.01842	1.03757	1.03737	0.906632	0.946293	1.02164	1.14402	0.88805
A0A2I0A8M3	A0A2I0A8M3	tr|A0A2I0A8M3|A0A2I0A8M3_9ASPA Ferritin OS=Apostasia shenzhenica OX=1088818 GN=AXF42_Ash008111 PE=3 SV=1	1	1	1	1	4.5	28.976	264	8.7573	1.70569	0.676517	0.813825	0.803965	1.86281	0.604629	0.729166	0.803397
A0A2I0A8M5	A0A2I0A8M5	tr|A0A2I0A8M5|A0A2I0A8M5_9ASPA Ubiquitin-activating enzyme E1 1 OS=Apostasia shenzhenica OX=1088818 GN=UBA1 PE=3 SV=1	1	6	6	4	6.8	120.22	1079	51.245	1.11595	0.97171	0.948986	0.963358	1.10754	0.927512	0.972874	0.992076
A0A2I0A8N2	A0A2I0A8N2	tr|A0A2I0A8N2|A0A2I0A8N2_9ASPA UPF0051 protein ABCI8, chloroplastic OS=Apostasia shenzhenica OX=1088818 GN=ABCI8 PE=4 SV=1	1	4	4	4	7.7	60.076	543	24.179	1.06484	1.06863	0.906467	0.96007	0.956881	1.05884	0.988402	0.995878
A0A2I0A8P3	A0A2I0A8P3	tr|A0A2I0A8P3|A0A2I0A8P3_9ASPA Vacuolar protein sorting-associated protein 2 like 1 OS=Apostasia shenzhenica OX=1088818 GN=VPS2.1 PE=3 SV=1	1	2	2	2	7.3	28.024	247	12.149	1.12767	0.82922	0.986056	1.05705	0	0	0	0
A0A2I0B5T5;A0A2I0A8Q4	A0A2I0B5T5;A0A2I0A8Q4	tr|A0A2I0B5T5|A0A2I0B5T5_9ASPA Cold shock protein 1 OS=Apostasia shenzhenica OX=1088818 GN=CSP1 PE=4 SV=1;tr|A0A2I0A8Q4|A0A2I0A8Q4_9ASPA Cold shock protein 1 OS=Apostasia shenzhenica OX=1088818 GN=CSP1 PE=4 SV=1	2	1	1	1	5.5	26.483	238	6.9593	1.41811	0.898786	0.914744	0.768358	0	0	0	0
A0A2I0A8R2	A0A2I0A8R2	tr|A0A2I0A8R2|A0A2I0A8R2_9ASPA Histone H2A OS=Apostasia shenzhenica OX=1088818 GN=AXF42_Ash008156 PE=3 SV=1	1	3	1	1	15.5	15.739	148	5.982	1.31733	0.61982	1.18809	0.874761	1.09925	0.902453	1.38131	0.616989
A0A2I0A8S0;A0A2I0B5T3	A0A2I0A8S0;A0A2I0B5T3	tr|A0A2I0A8S0|A0A2I0A8S0_9ASPA 60S ribosomal protein L36 OS=Apostasia shenzhenica OX=1088818 GN=RPL36B PE=3 SV=1;tr|A0A2I0B5T3|A0A2I0B5T3_9ASPA 60S ribosomal protein L36 OS=Apostasia shenzhenica OX=1088818 GN=RPL36B PE=3 SV=1	2	4	4	4	17.4	13.197	115	26.48	1.4981	0.723018	1.03592	0.742962	1.21436	0.880823	1.15405	0.75077
A0A2I0A8S4	A0A2I0A8S4	tr|A0A2I0A8S4|A0A2I0A8S4_9ASPA Guanosine nucleotide diphosphate dissociation inhibitor OS=Apostasia shenzhenica OX=1088818 GN=AXF42_Ash008163 PE=3 SV=1	1	6	5	5	11.7	49.479	444	30.37	1.73483	0.779639	0.72317	0.762365	2.12586	0.57816	0.631132	0.66485
A0A2I0A8T3	A0A2I0A8T3	tr|A0A2I0A8T3|A0A2I0A8T3_9ASPA Ribulose bisphosphate carboxylase/oxygenase activase 2, chloroplastic OS=Apostasia shenzhenica OX=1088818 GN=RCA2 PE=4 SV=1	1	4	4	4	16	48.254	438	189.15	0.703958	0.728112	1.16687	1.40106	0.5652	0.815572	1.15032	1.46891
A0A2I0A8T8	A0A2I0A8T8	tr|A0A2I0A8T8|A0A2I0A8T8_9ASPA Uncharacterized protein OS=Apostasia shenzhenica OX=1088818 GN=AXF42_Ash008190 PE=4 SV=1	1	3	3	3	7.3	53.203	468	61.361	1.17786	0.81377	1.13226	0.876104	1.34256	0.79642	0.979763	0.881257
A0A2I0A8T9	A0A2I0A8T9	tr|A0A2I0A8T9|A0A2I0A8T9_9ASPA Uncharacterized protein OS=Apostasia shenzhenica OX=1088818 GN=AXF42_Ash008185 PE=4 SV=1	1	1	1	1	1.3	72.888	630	6.2475	1.52627	0.814949	0.922879	0.7359	1.32582	0.865246	1.17304	0.635894
A0A2I0A8U9	A0A2I0A8U9	tr|A0A2I0A8U9|A0A2I0A8U9_9ASPA Serine--tRNA ligase OS=Apostasia shenzhenica OX=1088818 GN=AXF42_Ash008195 PE=4 SV=1	1	1	1	1	5.8	15.741	138	6.1139	0.999895	1.02751	1.04386	0.928735	0	0	0	0
A0A2I0A8V3	A0A2I0A8V3	tr|A0A2I0A8V3|A0A2I0A8V3_9ASPA Mitochondrial uncoupling protein 1 OS=Apostasia shenzhenica OX=1088818 GN=PUMP1 PE=3 SV=1	1	4	4	4	15.1	31.588	298	116.47	0.834198	0.973768	0.86732	1.32472	0.852371	0.965295	0.902964	1.27937
A0A2I0A8V4	A0A2I0A8V4	tr|A0A2I0A8V4|A0A2I0A8V4_9ASPA Squalene synthase OS=Apostasia shenzhenica OX=1088818 GN=AXF42_Ash008209 PE=4 SV=1	1	1	1	1	2.7	46.9	409	18.116	0.576523	1.28661	1.19484	0.942032	0.658309	1.24018	1.20562	0.895895
A0A2I0A8V6	A0A2I0A8V6	tr|A0A2I0A8V6|A0A2I0A8V6_9ASPA Serine--tRNA ligase OS=Apostasia shenzhenica OX=1088818 GN=AXF42_Ash008196 PE=4 SV=1	1	2	2	2	9	29.955	268	68.306	1.08984	0.994062	0.948262	0.967834	1.10957	1.0366	0.935035	0.918793
A0A2I0A8W8	A0A2I0A8W8	tr|A0A2I0A8W8|A0A2I0A8W8_9ASPA Uncharacterized protein OS=Apostasia shenzhenica OX=1088818 GN=AXF42_Ash008194 PE=4 SV=1	1	2	2	2	9.4	33.229	307	16.283	0.62649	1.09917	0.802234	1.47211	0.514971	1.2464	0.680561	1.55807
A0A2I0A8X0	A0A2I0A8X0	tr|A0A2I0A8X0|A0A2I0A8X0_9ASPA DEAD-box ATP-dependent RNA helicase ISE2, chloroplastic OS=Apostasia shenzhenica OX=1088818 GN=ISE2 PE=4 SV=1	1	1	1	1	0.4	251.39	2267	6.5677	1.10876	0.974591	0.841761	1.07489	1.10865	0.957925	0.915498	1.01792
A0A2I0A8X2	A0A2I0A8X2	tr|A0A2I0A8X2|A0A2I0A8X2_9ASPA Ras-related protein Rab11C OS=Apostasia shenzhenica OX=1088818 GN=RAB11C PE=4 SV=1	1	3	1	1	14.7	23.898	217	16.886	0.716581	1.22349	1.01468	1.04525	0	0	0	0
A0A2I0A8X6	A0A2I0A8X6	tr|A0A2I0A8X6|A0A2I0A8X6_9ASPA Mitochondrial import inner membrane translocase subunit TIM10 OS=Apostasia shenzhenica OX=1088818 GN=TIM10 PE=4 SV=1	1	1	1	1	23.3	7.2853	60	72.325	0.571723	1.29194	1.03967	1.09667	0.681163	1.10767	1.13685	1.07433
A0A2I0A8X8	A0A2I0A8X8	tr|A0A2I0A8X8|A0A2I0A8X8_9ASPA Sedoheptulose-1,7-bisphosphatase, chloroplastic OS=Apostasia shenzhenica OX=1088818 GN=AXF42_Ash008230 PE=3 SV=1	1	7	7	7	20	43.783	401	85.288	0.542503	1.13135	0.618172	1.70798	0.531278	1.15348	0.680207	1.63504
A0A2I0A8X9	A0A2I0A8X9	tr|A0A2I0A8X9|A0A2I0A8X9_9ASPA Protein transport protein Sec24-like OS=Apostasia shenzhenica OX=1088818 GN=AXF42_Ash008221 PE=4 SV=1	1	2	2	2	1.7	116.44	1059	15.872	0.970538	0.948108	0.79433	1.28702	1.06876	0.876152	0.860542	1.19455
A0A2I0A902;A0A2I0A904	A0A2I0A902;A0A2I0A904	tr|A0A2I0A902|A0A2I0A902_9ASPA Ketol-acid reductoisomerase, chloroplastic OS=Apostasia shenzhenica OX=1088818 GN=AXF42_Ash021148 PE=3 SV=1;tr|A0A2I0A904|A0A2I0A904_9ASPA Ketol-acid reductoisomerase, chloroplastic OS=Apostasia shenzhenica OX=1088818 GN=AHRI	2	3	1	1	7.5	63.331	574	-2	0	0	0	0	0.773834	1.00823	1.01019	1.20774
A0A2I0A907	A0A2I0A907	tr|A0A2I0A907|A0A2I0A907_9ASPA Putative pyridoxal biosynthesis protein PDX1 OS=Apostasia shenzhenica OX=1088818 GN=PDX1 PE=3 SV=1	1	6	6	6	18	33.144	311	62.059	1.10199	0.995731	0.785126	1.11716	1.08948	0.966613	0.846118	1.09778
A0A2I0A913	A0A2I0A913	tr|A0A2I0A913|A0A2I0A913_9ASPA 3-oxoacyl-[acyl-carrier-protein] synthase OS=Apostasia shenzhenica OX=1088818 GN=KAS1 PE=3 SV=1	1	1	1	1	7.9	46.092	430	7.2753	0	0	0	0	0.73395	1.23514	1.35845	0.672462
A0A2I0A929	A0A2I0A929	tr|A0A2I0A929|A0A2I0A929_9ASPA Chorismate synthase OS=Apostasia shenzhenica OX=1088818 GN=CS1 PE=3 SV=1	1	5	5	5	12.6	48.396	452	56.38	0.657862	1.30552	0.945703	1.09091	0.805903	1.15634	0.891415	1.14635
A0A2I0A939	A0A2I0A939	tr|A0A2I0A939|A0A2I0A939_9ASPA Oligopeptidase B OS=Apostasia shenzhenica OX=1088818 GN=AXF42_Ash013991 PE=4 SV=1	1	2	2	2	2.6	80.523	705	12.285	1.13983	1.08074	0.749211	1.03022	0.935796	1.11305	0.847639	1.10351
A0A2I0A958	A0A2I0A958	tr|A0A2I0A958|A0A2I0A958_9ASPA Apocytochrome f OS=Apostasia shenzhenica OX=1088818 GN=petA PE=4 SV=1	1	1	1	1	9	11.327	100	5.9479	0.445585	0.985645	0.729831	1.83894	0.486149	1.06363	0.719282	1.73093
A0A2I0A961	A0A2I0A961	tr|A0A2I0A961|A0A2I0A961_9ASPA Putative N6-adenosine-methyltransferase MT-A70-like OS=Apostasia shenzhenica OX=1088818 GN=AXF42_Ash014008 PE=3 SV=1	1	3	3	3	4.4	86.265	779	19.72	1.07153	0.995954	0.952991	0.979522	1.02741	1.0249	0.978971	0.968727
A0A2I0A964	A0A2I0A964	tr|A0A2I0A964|A0A2I0A964_9ASPA Uncharacterized protein OS=Apostasia shenzhenica OX=1088818 GN=AXF42_Ash014014 PE=4 SV=1	1	1	1	1	1.2	71.008	645	6.439	0.691776	1.2057	0.99824	1.10428	0.586773	1.16912	1.21169	1.03242
A0A2I0A973	A0A2I0A973	tr|A0A2I0A973|A0A2I0A973_9ASPA Ubiquitin-like protein 5 OS=Apostasia shenzhenica OX=1088818 GN=UBL5 PE=4 SV=1	1	1	1	1	12.3	8.5838	73	6.0405	0	0	0	0	0.956305	0.851746	1.09681	1.09513
A0A2I0A978	A0A2I0A978	tr|A0A2I0A978|A0A2I0A978_9ASPA Putative 60S ribosomal protein L14 OS=Apostasia shenzhenica OX=1088818 GN=AXF42_Ash014031 PE=4 SV=1	1	1	1	1	5	27.009	241	28.231	0.360083	1.22516	1.39479	1.01997	0.742339	1.13958	1.21575	0.902333
A0A2I0B623;A0A2I0A980	A0A2I0B623;A0A2I0A980	tr|A0A2I0B623|A0A2I0B623_9ASPA Coatomer subunit zeta-1 OS=Apostasia shenzhenica OX=1088818 GN=COPZ1 PE=4 SV=1;tr|A0A2I0A980|A0A2I0A980_9ASPA Coatomer subunit zeta-2 OS=Apostasia shenzhenica OX=1088818 GN=COPZ2 PE=4 SV=1	2	2	2	2	6.1	19.937	181	16.79	0.972127	1.13036	0.923444	0.974065	1.10086	1.06466	0.908755	0.925725
A0A2I0A994	A0A2I0A994	tr|A0A2I0A994|A0A2I0A994_9ASPA Monosaccharide-sensing protein 2 OS=Apostasia shenzhenica OX=1088818 GN=MSSP2 PE=3 SV=1	1	2	2	1	3.6	79.891	742	144.71	0.651536	1.07327	1.28422	0.990973	0.63711	1.05298	1.29898	1.01093
A0A2I0A996	A0A2I0A996	tr|A0A2I0A996|A0A2I0A996_9ASPA Protein ECERIFERUM 1 OS=Apostasia shenzhenica OX=1088818 GN=CER1 PE=3 SV=1	1	1	1	1	1.7	73.638	637	14.986	2.15362	0.32533	1.11947	0.401586	0	0	0	0
A0A2I0A9A2;A0A2I0AF10	A0A2I0A9A2;A0A2I0AF10	tr|A0A2I0A9A2|A0A2I0A9A2_9ASPA Beta-glucosidase 24 OS=Apostasia shenzhenica OX=1088818 GN=BGLU24 PE=3 SV=1;tr|A0A2I0AF10|A0A2I0AF10_9ASPA Beta-glucosidase 11 OS=Apostasia shenzhenica OX=1088818 GN=BGLU11 PE=3 SV=1	2	2	2	2	2.5	68.111	610	11.689	0.866917	0.678511	1.75277	0.701805	1.05946	0.752752	1.61312	0.574665
A0A2I0A9A4	A0A2I0A9A4	tr|A0A2I0A9A4|A0A2I0A9A4_9ASPA Uncharacterized protein OS=Apostasia shenzhenica OX=1088818 GN=AXF42_Ash014054 PE=4 SV=1	1	1	1	1	5.7	27.167	349	6.0678	0	0	0	0	0.668293	0.320883	2.98212	0.0287037
A0A2I0A9B1	A0A2I0A9B1	tr|A0A2I0A9B1|A0A2I0A9B1_9ASPA Defensin J1-2 OS=Apostasia shenzhenica OX=1088818 GN=AXF42_Ash014071 PE=3 SV=1	1	2	2	2	9.8	10.256	92	16.838	0.267863	0.856015	1.88672	0.989405	0.295486	0.824669	1.86643	1.01342
A0A2I0A9B2	A0A2I0A9B2	tr|A0A2I0A9B2|A0A2I0A9B2_9ASPA Ribonuclease II, chloroplastic/mitochondrial OS=Apostasia shenzhenica OX=1088818 GN=RNR1 PE=4 SV=1	1	2	2	2	2.2	97.514	871	14.826	1.24927	0.990735	0.804054	0.955936	0.986199	1.00841	0.915684	1.0897
A0A2I0A9D8	A0A2I0A9D8	tr|A0A2I0A9D8|A0A2I0A9D8_9ASPA Uncharacterized protein OS=Apostasia shenzhenica OX=1088818 GN=AXF42_Ash014093 PE=4 SV=1	1	1	1	1	8.8	12.708	113	7.108	0.964707	0.998325	1.10855	0.92842	1.56236	0.712779	0.956364	0.7685
A0A2I0A9E5	A0A2I0A9E5	tr|A0A2I0A9E5|A0A2I0A9E5_9ASPA Glutathione peroxidase OS=Apostasia shenzhenica OX=1088818 GN=AXF42_Ash014097 PE=3 SV=1	1	4	4	2	17.6	18.954	170	34.445	1.27129	0.8368	0.782118	1.10979	1.35041	0.819718	0.763622	1.06625
A0A2I0A9G7	A0A2I0A9G7	tr|A0A2I0A9G7|A0A2I0A9G7_9ASPA Histone H2B.6 OS=Apostasia shenzhenica OX=1088818 GN=H2B PE=3 SV=1	1	4	1	1	26.5	17.256	155	6.989	2.50471	0.325835	0.743398	0.426061	2.69963	0.190789	0.700918	0.408663
A0A2I0A9I3	A0A2I0A9I3	tr|A0A2I0A9I3|A0A2I0A9I3_9ASPA Uncharacterized protein OS=Apostasia shenzhenica OX=1088818 GN=AXF42_Ash010096 PE=4 SV=1	1	2	2	2	2	111.78	1002	14.553	1.02069	0.992971	1.0026	0.983739	0	0	0	0
A0A2I0A9J6	A0A2I0A9J6	tr|A0A2I0A9J6|A0A2I0A9J6_9ASPA Peptide transporter PTR2 OS=Apostasia shenzhenica OX=1088818 GN=PTR2 PE=3 SV=1	1	1	1	1	1.7	64.47	584	13.981	0	0	0	0	0.696522	1.02554	1.74322	0.534716
A0A2I0A9J8;A0A2H9ZYB7	A0A2I0A9J8	tr|A0A2I0A9J8|A0A2I0A9J8_9ASPA Actin-97 OS=Apostasia shenzhenica OX=1088818 GN=AC97 PE=3 SV=1	2	17	1	1	50.4	41.724	377	16.642	1.27164	1.19838	0.88964	0.640345	0	0	0	0
A0A2I0A9K1	A0A2I0A9K1	tr|A0A2I0A9K1|A0A2I0A9K1_9ASPA Fructose-1,6-bisphosphatase, chloroplastic OS=Apostasia shenzhenica OX=1088818 GN=AXF42_Ash010125 PE=3 SV=1	1	2	2	2	6	49.218	447	75.982	0.86257	1.07739	1.01513	1.04491	0.930753	1.00117	1.0418	1.02627
A0A2I0A9K2	A0A2I0A9K2	tr|A0A2I0A9K2|A0A2I0A9K2_9ASPA 3,4-dihydroxy-2-butanone kinase OS=Apostasia shenzhenica OX=1088818 GN=DHBK PE=4 SV=1	1	2	2	1	3.9	56.798	536	17.123	2.27956	0.587575	0.577478	0.555392	2.26259	0.51416	0.623479	0.599771
A0A2I0A9L2;A0A2I0A9J5	A0A2I0A9L2;A0A2I0A9J5	tr|A0A2I0A9L2|A0A2I0A9L2_9ASPA Serine/threonine-protein kinase TOR OS=Apostasia shenzhenica OX=1088818 GN=TOR PE=3 SV=1;tr|A0A2I0A9J5|A0A2I0A9J5_9ASPA Serine/threonine-protein kinase TOR OS=Apostasia shenzhenica OX=1088818 GN=TOR PE=3 SV=1	2	4	4	4	1.3	270.13	2405	22.119	0.984809	1.01712	1.08302	0.915054	1.1074	0.917673	1.00175	0.97318
A0A2I0A9M5	A0A2I0A9M5	tr|A0A2I0A9M5|A0A2I0A9M5_9ASPA Porphobilinogen deaminase, chloroplastic OS=Apostasia shenzhenica OX=1088818 GN=HEMC PE=3 SV=1	1	2	2	2	5.1	39.806	369	13.43	0.680665	1.16773	0.906864	1.24474	0.949016	1.05854	0.865413	1.12704
A0A2I0A9P8	A0A2I0A9P8	tr|A0A2I0A9P8|A0A2I0A9P8_9ASPA 4-hydroxyphenylpyruvate dioxygenase OS=Apostasia shenzhenica OX=1088818 GN=HPD PE=3 SV=1	1	2	2	2	6	48.609	447	21.852	0.284601	1.47254	1.37525	0.867615	0.484724	1.34477	1.14669	1.02381
A0A2I0A9Q1	A0A2I0A9Q1	tr|A0A2I0A9Q1|A0A2I0A9Q1_9ASPA Uncharacterized protein OS=Apostasia shenzhenica OX=1088818 GN=AXF42_Ash010175 PE=4 SV=1	1	1	1	1	3.5	27.289	255	6.3761	1.22532	0.692185	1.0642	1.01829	1.28266	0.674589	1.05675	0.985995
A0A2I0A9R5	A0A2I0A9R5	tr|A0A2I0A9R5|A0A2I0A9R5_9ASPA Putative alpha-glucosidase OS=Apostasia shenzhenica OX=1088818 GN=AXF42_Ash010167 PE=3 SV=1	1	1	1	1	0.9	97.004	875	6.2877	0.764874	1.27232	1.03227	0.930539	1.21288	0.97568	1.06057	0.750864
A0A2I0A9T2	A0A2I0A9T2	tr|A0A2I0A9T2|A0A2I0A9T2_9ASPA Beta-xylosidase/alpha-L-arabinofuranosidase 2 OS=Apostasia shenzhenica OX=1088818 GN=Xyl2 PE=4 SV=1	1	2	1	1	4.8	61.849	566	6.8386	1.27273	0.860202	0.757669	1.1094	1.02618	0.635274	0.569577	1.76897
A0A2I0A9V0;A0A2I0ADE6	A0A2I0A9V0;A0A2I0ADE6	tr|A0A2I0A9V0|A0A2I0A9V0_9ASPA 3-oxoacyl-[acyl-carrier-protein] synthase II, chloroplastic OS=Apostasia shenzhenica OX=1088818 GN=KAS2 PE=3 SV=1;tr|A0A2I0ADE6|A0A2I0ADE6_9ASPA 3-oxoacyl-[acyl-carrier-protein] synthase II, chloroplastic OS=Apostasia shenzhe	2	1	1	1	3.6	29.734	279	7.2435	0.850483	1.07246	1.00753	1.06952	0.87751	1.03939	1.06006	1.02305
A0A2I0A9V6	A0A2I0A9V6	tr|A0A2I0A9V6|A0A2I0A9V6_9ASPA Polyadenylate-binding protein RBP47B OS=Apostasia shenzhenica OX=1088818 GN=RBP47B PE=4 SV=1	1	1	1	1	6.8	46.687	429	14.454	0.854226	1.3595	0.788949	0.997327	0	0	0	0
A0A2I0A9W7	A0A2I0A9W7	tr|A0A2I0A9W7|A0A2I0A9W7_9ASPA Lipoxygenase OS=Apostasia shenzhenica OX=1088818 GN=AXF42_Ash010227 PE=3 SV=1	1	1	1	1	1.3	102.83	912	9.2179	0.551279	1.24628	0.791224	1.41121	0.439434	1.15614	0.990589	1.41384
A0A2I0A9Y8	A0A2I0A9Y8	tr|A0A2I0A9Y8|A0A2I0A9Y8_9ASPA ABC transporter C family member 2 OS=Apostasia shenzhenica OX=1088818 GN=ABCC2 PE=4 SV=1	1	6	6	6	4.6	166.9	1484	163.38	0.984833	1.00202	0.989912	1.02324	0.513377	1.22596	1.23023	1.03042
A0A2I0A9Z7	A0A2I0A9Z7	tr|A0A2I0A9Z7|A0A2I0A9Z7_9ASPA Protein CASP OS=Apostasia shenzhenica OX=1088818 GN=CASP PE=4 SV=1	1	5	5	5	6.6	78.431	670	31.999	1.44858	0.839323	0.852077	0.860023	1.46174	0.839411	0.849028	0.849822
A0A2I0AA07	A0A2I0AA07	tr|A0A2I0AA07|A0A2I0AA07_9ASPA Casein kinase I isoform delta-like OS=Apostasia shenzhenica OX=1088818 GN=AXF42_Ash010279 PE=4 SV=1	1	3	3	2	5.1	79.849	720	30.455	0.989696	1.03603	0.976413	0.997866	1.23866	0.925922	1.00962	0.825797
A0A2I0AA18	A0A2I0AA18	tr|A0A2I0AA18|A0A2I0AA18_9ASPA Oxygen-evolving enhancer protein 3-2, chloroplastic OS=Apostasia shenzhenica OX=1088818 GN=PSBQ2 PE=4 SV=1	1	1	1	1	4.1	25.523	242	8.9595	0.313913	0.596291	1.58622	1.50358	0.439768	1.09884	0.629267	1.83213
A0A2I0AA24	A0A2I0AA24	tr|A0A2I0AA24|A0A2I0AA24_9ASPA 50S ribosomal protein L15, chloroplastic OS=Apostasia shenzhenica OX=1088818 GN=RPL15 PE=3 SV=1	1	3	3	3	12.6	28.37	269	22.025	0.565942	1.11579	1.0437	1.27456	0.875074	0.823487	0.758472	1.54297
A0A2I0AA32	A0A2I0AA32	tr|A0A2I0AA32|A0A2I0AA32_9ASPA Acyl-[acyl-carrier-protein] desaturase OS=Apostasia shenzhenica OX=1088818 GN=AXF42_Ash019797 PE=3 SV=1	1	4	3	3	9.9	46.757	413	31.408	0.444004	1.21659	0.780847	1.55856	0.651304	1.10106	0.969899	1.27774
A0A2I0AA40	A0A2I0AA40	tr|A0A2I0AA40|A0A2I0AA40_9ASPA Brefeldin A-inhibited guanine nucleotide-exchange protein 5 OS=Apostasia shenzhenica OX=1088818 GN=BIG5 PE=4 SV=1	1	5	5	5	3	180.8	1622	35.668	1.119	1.00497	1.12933	0.746707	1.04741	1.00075	1.01283	0.939016
A0A2I0AA44	A0A2I0AA44	tr|A0A2I0AA44|A0A2I0AA44_9ASPA Vacuolar protein sorting-associated protein 28 homolog OS=Apostasia shenzhenica OX=1088818 GN=VPS28-2 PE=3 SV=1	1	2	2	2	12.3	23.365	211	26.336	1.18058	0.963908	0.863621	0.991887	0.981489	1.08889	0.979213	0.950411
A0A2I0AA55	A0A2I0AA55	tr|A0A2I0AA55|A0A2I0AA55_9ASPA Uncharacterized protein OS=Apostasia shenzhenica OX=1088818 GN=AXF42_Ash019790 PE=3 SV=1	1	1	1	1	3.2	34.589	308	5.9791	1.13203	0.923351	1.03974	0.904882	1.05565	0.994318	0.936189	1.01385
A0A2I0AA68	A0A2I0AA68	tr|A0A2I0AA68|A0A2I0AA68_9ASPA Uridine 5-monophosphate synthase OS=Apostasia shenzhenica OX=1088818 GN=PYRE-F PE=3 SV=1	1	2	2	2	3.2	50.414	464	11.953	0.901327	1.10196	1.11923	0.87749	0	0	0	0
A0A2I0AA93;A0A2H9ZZ57;A0A2I0B271	A0A2I0AA93;A0A2H9ZZ57	tr|A0A2I0AA93|A0A2I0AA93_9ASPA 29 kDa ribonucleoprotein B, chloroplastic OS=Apostasia shenzhenica OX=1088818 GN=AXF42_Ash019087 PE=4 SV=1;tr|A0A2H9ZZ57|A0A2H9ZZ57_9ASPA 29 kDa ribonucleoprotein B, chloroplastic OS=Apostasia shenzhenica OX=1088818 GN=AXF42_	3	4	4	4	13.7	26.621	249	149.66	1.014	0.951974	1.09241	0.941617	1.21583	0.826943	1.04942	0.907806
A0A2I0B3L9;A0A2I0B5Z4;A0A2I0B2B8;A0A2I0AA94	A0A2I0B3L9;A0A2I0B5Z4;A0A2I0B2B8;A0A2I0AA94	tr|A0A2I0B3L9|A0A2I0B3L9_9ASPA L-type lectin-domain containing receptor kinase S.4 OS=Apostasia shenzhenica OX=1088818 GN=LECRKS4 PE=4 SV=1;tr|A0A2I0B5Z4|A0A2I0B5Z4_9ASPA L-type lectin-domain containing receptor kinase S.4 OS=Apostasia shenzhenica OX=10888	4	1	1	1	1.6	73.977	679	6.9959	0.717491	1.23788	0.827676	1.21695	0.989742	1.239	0.836238	0.935016
A0A2I0AA99	A0A2I0AA99	tr|A0A2I0AA99|A0A2I0AA99_9ASPA Pyruvate kinase OS=Apostasia shenzhenica OX=1088818 GN=AXF42_Ash020417 PE=3 SV=1	1	6	6	4	18.8	57.585	527	323.31	1.1214	0.910402	0.944214	1.02398	1.1297	0.893743	0.945624	1.03093
A0A2I0AAA3	A0A2I0AAA3	tr|A0A2I0AAA3|A0A2I0AAA3_9ASPA Uncharacterized protein OS=Apostasia shenzhenica OX=1088818 GN=AXF42_Ash019097 PE=4 SV=1	1	2	2	2	4.5	41.268	382	12.031	0.926436	1.07622	0.899217	1.09813	1.58982	0.760252	0.695854	0.954079
A0A2I0AAA4	A0A2I0AAA4	tr|A0A2I0AAA4|A0A2I0AAA4_9ASPA Universal stress protein A-like protein OS=Apostasia shenzhenica OX=1088818 GN=AXF42_Ash019109 PE=4 SV=1	1	2	2	2	10.9	18.368	165	11.845	0.661994	0.948035	1.11069	1.27928	0.879625	0.930986	1.15532	1.03407
A0A2I0AAA8	A0A2I0AAA8	tr|A0A2I0AAA8|A0A2I0AAA8_9ASPA Alpha-1,4 glucan phosphorylase OS=Apostasia shenzhenica OX=1088818 GN=AXF42_Ash019118 PE=3 SV=1	1	1	1	1	2	92.05	814	51.687	0.84744	0.865746	1.29637	0.990449	0	0	0	0
A0A2I0AAB0	A0A2I0AAB0	tr|A0A2I0AAB0|A0A2I0AAB0_9ASPA Proteasome subunit beta OS=Apostasia shenzhenica OX=1088818 GN=PBG1 PE=3 SV=1	1	2	2	2	12.6	28.508	253	91.391	0.9351	0.908472	1.21858	0.937849	0.651697	1.06275	1.47027	0.81529
A0A2I0AAC2	A0A2I0AAC2	tr|A0A2I0AAC2|A0A2I0AAC2_9ASPA Cytosolic enolase 3 OS=Apostasia shenzhenica OX=1088818 GN=ENO3 PE=3 SV=1	1	3	3	3	7	49.14	456	34.446	1.34491	0.813972	0.887009	0.954107	1.30736	0.831219	0.85098	1.01045
A0A2I0AAD7	A0A2I0AAD7	tr|A0A2I0AAD7|A0A2I0AAD7_9ASPA Ribose-phosphate pyrophosphokinase OS=Apostasia shenzhenica OX=1088818 GN=PRS1 PE=3 SV=1	1	1	1	1	3.3	35.902	329	7.9278	1.10145	0.982314	0.92254	0.993698	0.856759	0.879216	1.31024	0.953789
A0A2I0AAE5	A0A2I0AAE5	tr|A0A2I0AAE5|A0A2I0AAE5_9ASPA ATP-dependent zinc metalloprotease FTSH 7, chloroplastic OS=Apostasia shenzhenica OX=1088818 GN=FTSH7 PE=3 SV=1	1	1	1	1	1.9	90.683	827	45.996	0.649162	1.16345	0.921412	1.26598	0	0	0	0
A0A2I0AAF0	A0A2I0AAF0	tr|A0A2I0AAF0|A0A2I0AAF0_9ASPA Tubulin beta chain OS=Apostasia shenzhenica OX=1088818 GN=TUBB1 PE=3 SV=1	1	9	2	2	23.8	54.694	488	30.647	1.03524	1.12025	0.939669	0.904842	1.19511	0.954903	0.970868	0.879123
A0A2I0AAF3	A0A2I0AAF3	tr|A0A2I0AAF3|A0A2I0AAF3_9ASPA Photosystem I reaction center subunit II-2, chloroplastic OS=Apostasia shenzhenica OX=1088818 GN=psaD2 PE=4 SV=1	1	1	1	1	6.3	22.247	205	10.181	0.816616	0.819469	0.674314	1.6896	0.703769	0.896321	0.723074	1.67684
A0A2I0AAG5	A0A2I0AAG5	tr|A0A2I0AAG5|A0A2I0AAG5_9ASPA Zeta-carotene desaturase OS=Apostasia shenzhenica OX=1088818 GN=ZDS1 PE=3 SV=1	1	3	3	3	6.7	62.595	566	63.942	0.569991	1.28501	1.03862	1.10638	0.607884	1.19369	1.04763	1.1508
A0A2I0AAG8	A0A2I0AAG8	tr|A0A2I0AAG8|A0A2I0AAG8_9ASPA Uncharacterized protein OS=Apostasia shenzhenica OX=1088818 GN=AXF42_Ash001511 PE=4 SV=1	1	1	1	1	6.3	22.034	205	6.1607	1.25745	1.04261	0.847938	0.851999	0	0	0	0
A0A2I0AAG9	A0A2I0AAG9	tr|A0A2I0AAG9|A0A2I0AAG9_9ASPA Uncharacterized protein OS=Apostasia shenzhenica OX=1088818 GN=AXF42_Ash001518 PE=4 SV=1	1	1	1	1	2.9	45.266	409	10.401	1.05599	1.20183	0.797828	0.94436	0.978082	1.21745	0.777497	1.02697
A0A2I0AAH4;A0A2I0AWU7	A0A2I0AAH4	tr|A0A2I0AAH4|A0A2I0AAH4_9ASPA Serine/arginine-rich splicing factor 33 OS=Apostasia shenzhenica OX=1088818 GN=SR33 PE=4 SV=1	2	3	3	3	12.9	27.644	240	20.193	1.13603	0.979375	0.983085	0.901515	1.17854	0.984946	0.985989	0.850521
A0A2I0AAI0	A0A2I0AAI0	tr|A0A2I0AAI0|A0A2I0AAI0_9ASPA Uncharacterized protein OS=Apostasia shenzhenica OX=1088818 GN=AXF42_Ash001528 PE=4 SV=1	1	2	2	2	2.6	85.142	774	27.718	1.48997	0.85794	0.981583	0.670511	0.481274	1.2988	1.43022	0.789704
A0A2I0AAI1	A0A2I0AAI1	tr|A0A2I0AAI1|A0A2I0AAI1_9ASPA Dynein assembly factor with WDR repeat domains 1 OS=Apostasia shenzhenica OX=1088818 GN=DAW1 PE=4 SV=1	1	1	1	1	2.4	37.356	339	6.005	0.597161	1.21865	1.19429	0.989901	0	0	0	0
A0A2I0AAJ2	A0A2I0AAJ2	tr|A0A2I0AAJ2|A0A2I0AAJ2_9ASPA Glutamate--glyoxylate aminotransferase 2 OS=Apostasia shenzhenica OX=1088818 GN=GGAT2 PE=4 SV=1	1	1	1	1	3.7	53.516	481	96.352	0.631117	1.1155	0.854629	1.39875	0.720206	1.087	0.897063	1.29573
A0A2I0AAJ6	A0A2I0AAJ6	tr|A0A2I0AAJ6|A0A2I0AAJ6_9ASPA Uncharacterized protein OS=Apostasia shenzhenica OX=1088818 GN=NAP1 PE=4 SV=1	1	1	1	1	0.7	153.65	1370	6.6502	0	0	0	0	1.01968	1.02365	1.15614	0.800528
A0A2I0AAJ9;A0A2I0AMD0	A0A2I0AAJ9	tr|A0A2I0AAJ9|A0A2I0AAJ9_9ASPA DEAD-box ATP-dependent RNA helicase 37 OS=Apostasia shenzhenica OX=1088818 GN=PL10A PE=4 SV=1	2	8	8	2	15.4	74.365	697	94.663	1.21624	0.892474	0.934961	0.956324	1.11363	0.910408	0.984303	0.991654
A0A2I0AAL1	A0A2I0AAL1	tr|A0A2I0AAL1|A0A2I0AAL1_9ASPA Peroxisomal fatty acid beta-oxidation multifunctional protein OS=Apostasia shenzhenica OX=1088818 GN=MFP PE=4 SV=1	1	3	3	3	5.5	66.531	602	19.678	0.576016	1.47148	0.913732	1.03877	0.987204	0.988339	1.05885	0.965606
A0A2I0AAL4;A0A2H9ZTT1	A0A2I0AAL4;A0A2H9ZTT1	tr|A0A2I0AAL4|A0A2I0AAL4_9ASPA ADP,ATP carrier protein 3, mitochondrial OS=Apostasia shenzhenica OX=1088818 GN=AAC3 PE=3 SV=1;tr|A0A2H9ZTT1|A0A2H9ZTT1_9ASPA ADP,ATP carrier protein 3, mitochondrial OS=Apostasia shenzhenica OX=1088818 GN=AAC3 PE=3 SV=1	2	8	8	2	20.2	41.861	386	196.53	0.832636	1.08584	0.920247	1.16127	0.866465	1.06027	0.910351	1.16291
A0A2I0AAL8	A0A2I0AAL8	tr|A0A2I0AAL8|A0A2I0AAL8_9ASPA Potassium transporter OS=Apostasia shenzhenica OX=1088818 GN=POT7 PE=3 SV=1	1	1	1	1	1.9	92.288	828	37.156	1.16501	0.939941	0.818349	1.0767	1.00245	0.972757	0.820828	1.20397
A0A2I0AAN5	A0A2I0AAN5	tr|A0A2I0AAN5|A0A2I0AAN5_9ASPA Protein translation factor SUI1 like OS=Apostasia shenzhenica OX=1088818 GN=GOS2 PE=4 SV=1	1	2	2	1	13.3	12.65	113	14.474	1.22858	0.887615	1.17501	0.70879	1.18874	0.944035	0.985499	0.881723
A0A2I0AAP2	A0A2I0AAP2	tr|A0A2I0AAP2|A0A2I0AAP2_9ASPA Protein disulfide isomerase-like 5-4 OS=Apostasia shenzhenica OX=1088818 GN=PDIL5-4 PE=4 SV=1	1	2	2	2	5.2	54.332	485	70.907	1.23253	0.822621	1.19897	0.745873	0.983522	0.927535	1.12816	0.960784
A0A2I0AAS6	A0A2I0AAS6	tr|A0A2I0AAS6|A0A2I0AAS6_9ASPA Thiamine thiazole synthase, chloroplastic OS=Apostasia shenzhenica OX=1088818 GN=THI1-2 PE=3 SV=1	1	1	1	1	3.8	36.512	346	15.717	1.38837	0.96249	0.838742	0.810401	1.56337	0.894359	0.795045	0.747226
A0A2I0AAS7	A0A2I0AAS7	tr|A0A2I0AAS7|A0A2I0AAS7_9ASPA Protein disulfide isomerase-like 2-3 OS=Apostasia shenzhenica OX=1088818 GN=PDIL2-3 PE=3 SV=1	1	1	1	1	3.3	53.325	489	51.791	0.485573	1.32777	1.29606	0.890593	0.470663	1.33934	1.26695	0.923053
A0A2I0AAT3	A0A2I0AAT3	tr|A0A2I0AAT3|A0A2I0AAT3_9ASPA E3 ubiquitin-protein ligase COP1 OS=Apostasia shenzhenica OX=1088818 GN=COP1 PE=4 SV=1	1	1	1	1	1.7	77.209	690	6.7698	1.11653	0.918994	1.03515	0.929328	1.09912	0.904504	1.06556	0.930817
A0A2I0AAV0	A0A2I0AAV0	tr|A0A2I0AAV0|A0A2I0AAV0_9ASPA Adenylosuccinate lyase OS=Apostasia shenzhenica OX=1088818 GN=AXF42_Ash001652 PE=4 SV=1	1	2	2	2	4.3	58.712	516	14.691	0.744805	1.11437	1.20214	0.938686	0.885422	0.998012	1.09113	1.02543
A0A2I0AAW8	A0A2I0AAW8	tr|A0A2I0AAW8|A0A2I0AAW8_9ASPA Peptidylprolyl isomerase OS=Apostasia shenzhenica OX=1088818 GN=PAS1 PE=4 SV=1	1	1	1	1	2.3	67.51	598	11.648	0.75648	1.2802	1.01196	0.951358	0.514978	1.47939	1.16791	0.837722
A0A2I0AAW9	A0A2I0AAW9	tr|A0A2I0AAW9|A0A2I0AAW9_9ASPA Dihydrolipoyl dehydrogenase OS=Apostasia shenzhenica OX=1088818 GN=LPD1 PE=3 SV=1	1	9	9	9	20	59.637	569	172.85	0.886933	1.13397	0.992202	0.986899	0.886275	1.12614	0.969844	1.01774
A0A2I0AAY6	A0A2I0AAY6	tr|A0A2I0AAY6|A0A2I0AAY6_9ASPA Uncharacterized protein OS=Apostasia shenzhenica OX=1088818 GN=AXF42_Ash001685 PE=4 SV=1	1	4	4	4	5	129.32	1155	57.538	0.937657	1.09983	0.997474	0.965036	0.924566	1.09801	1.02319	0.954231
A0A2I0AAY9	A0A2I0AAY9	tr|A0A2I0AAY9|A0A2I0AAY9_9ASPA Tryptophan synthase OS=Apostasia shenzhenica OX=1088818 GN=TSB PE=3 SV=1	1	3	3	3	4.5	56.056	515	20.237	1.04947	1.08363	0.899837	0.967064	1.07873	1.05058	0.922536	0.948161
A0A2I0AAZ1	A0A2I0AAZ1	tr|A0A2I0AAZ1|A0A2I0AAZ1_9ASPA Uncharacterized protein OS=Apostasia shenzhenica OX=1088818 GN=AXF42_Ash001699 PE=4 SV=1	1	1	1	1	2.6	48.01	430	7.7557	0.495086	1.37233	0.926752	1.20584	0.663573	1.24395	0.875658	1.21682
A0A2I0AAZ6	A0A2I0AAZ6	tr|A0A2I0AAZ6|A0A2I0AAZ6_9ASPA Electron transfer flavoprotein subunit alpha, mitochondrial OS=Apostasia shenzhenica OX=1088818 GN=ETFA PE=4 SV=1	1	2	2	2	4.5	37.956	355	10.669	0	0	0	0	1.18474	0.860964	0.90069	1.0536
A0A2I0AAZ7	A0A2I0AAZ7	tr|A0A2I0AAZ7|A0A2I0AAZ7_9ASPA Putative glutathione S-transferase GSTF1 OS=Apostasia shenzhenica OX=1088818 GN=GSTF1 PE=3 SV=1	1	1	1	1	9.3	24.005	216	91.339	1.04597	0.843442	1.16522	0.945371	0.935422	0.982457	1.25525	0.826873
A0A2I0AAZ8	A0A2I0AAZ8	tr|A0A2I0AAZ8|A0A2I0AAZ8_9ASPA Pto-interacting protein 1 OS=Apostasia shenzhenica OX=1088818 GN=PTI1 PE=3 SV=1	1	2	2	2	8.3	40.126	373	115.63	0.90589	1.09048	1.10938	0.89425	0.8983	1.00521	1.19529	0.901199
A0A2I0AB08	A0A2I0AB08	tr|A0A2I0AB08|A0A2I0AB08_9ASPA Uncharacterized protein OS=Apostasia shenzhenica OX=1088818 GN=AXF42_Ash001710 PE=4 SV=1	1	2	2	2	12.2	20.306	181	15.22	1.04496	0.929641	1.10189	0.923508	1.07167	0.847715	1.07702	1.0036
A0A2I0AB17	A0A2I0AB17	tr|A0A2I0AB17|A0A2I0AB17_9ASPA Vacuolar protein sorting-associated protein 11 homolog OS=Apostasia shenzhenica OX=1088818 GN=AXF42_Ash001687 PE=3 SV=1	1	3	3	3	3.4	107.25	948	21.948	0.933716	1.02054	1.06876	0.976985	1.04808	0.93671	0.993428	1.02178
A0A2I0AB23	A0A2I0AB23	tr|A0A2I0AB23|A0A2I0AB23_9ASPA Dihydrolipoyl dehydrogenase OS=Apostasia shenzhenica OX=1088818 GN=LPD1 PE=3 SV=1	1	5	5	5	10.5	59.601	564	116.31	0.88924	1.02967	0.93026	1.15083	0.914203	1.0071	0.969832	1.10887
A0A2I0AB26;A0A2I0AM94	A0A2I0AB26;A0A2I0AM94	tr|A0A2I0AB26|A0A2I0AB26_9ASPA GTP-binding protein SAR1A OS=Apostasia shenzhenica OX=1088818 GN=SAR1A PE=3 SV=1;tr|A0A2I0AM94|A0A2I0AM94_9ASPA GTP-binding protein SAR1A OS=Apostasia shenzhenica OX=1088818 GN=SAR1A PE=3 SV=1	2	7	7	3	39.9	22.059	193	162.63	0.953928	1.01352	1.06176	0.97079	0.945695	0.973949	1.08308	0.997272
A0A2I0AB52	A0A2I0AB52	tr|A0A2I0AB52|A0A2I0AB52_9ASPA Cell division control protein 2 like A OS=Apostasia shenzhenica OX=1088818 GN=CDC2A PE=3 SV=1	1	1	1	1	4.8	33.978	294	10.834	0.946513	1.09703	1.11414	0.842319	1.01149	1.06274	1.10485	0.820911
A0A2I0AB53	A0A2I0AB53	tr|A0A2I0AB53|A0A2I0AB53_9ASPA Pyrophosphate-energized membrane proton pump 3 OS=Apostasia shenzhenica OX=1088818 GN=AVPL2 PE=3 SV=1	1	6	5	5	9.1	84.673	800	124.72	0.995956	1.07944	0.986856	0.937753	1.21488	1.03421	0.912361	0.838544
A0A2I0AB65	A0A2I0AB65	tr|A0A2I0AB65|A0A2I0AB65_9ASPA DNA replication licensing factor MCM7 OS=Apostasia shenzhenica OX=1088818 GN=PRL PE=3 SV=1	1	4	4	4	6.7	81.121	721	36.267	1.46072	0.880291	0.90069	0.758296	1.40465	0.898834	0.907453	0.789066
A0A2I0AB78	A0A2I0AB78	tr|A0A2I0AB78|A0A2I0AB78_9ASPA Flagellar WD repeat-containing protein Pf20 OS=Apostasia shenzhenica OX=1088818 GN=PF20 PE=4 SV=1	1	1	1	1	3	36.852	330	7.509	0.790185	1.25753	1.12159	0.830698	0.793385	1.26736	1.0806	0.858654
A0A2I0AB89	A0A2I0AB89	tr|A0A2I0AB89|A0A2I0AB89_9ASPA ATPase OS=Apostasia shenzhenica OX=1088818 GN=AXF42_Ash001756 PE=3 SV=1	1	3	3	3	5.1	39.941	355	17.511	0.903653	1.05078	1.0193	1.02627	0.891499	1.05142	1.02093	1.03615
A0A2I0AB96	A0A2I0AB96	tr|A0A2I0AB96|A0A2I0AB96_9ASPA GrpE protein homolog OS=Apostasia shenzhenica OX=1088818 GN=AXF42_Ash001800 PE=3 SV=1	1	1	1	1	3.2	38.567	347	7.5576	1.26587	0.936117	0.804604	0.993408	1.41978	0.858611	0.76363	0.957983
A0A2I0ABA1	A0A2I0ABA1	tr|A0A2I0ABA1|A0A2I0ABA1_9ASPA Cell division protein FtsZ like 1, chloroplastic OS=Apostasia shenzhenica OX=1088818 GN=FTSZ1 PE=3 SV=1	1	3	3	3	8.3	42.979	409	20.618	0.888595	1.12492	0.837502	1.14898	0.976252	1.02197	0.907959	1.09382
A0A2I0ABA3	A0A2I0ABA3	tr|A0A2I0ABA3|A0A2I0ABA3_9ASPA Uncharacterized protein OS=Apostasia shenzhenica OX=1088818 GN=AXF42_Ash001814 PE=4 SV=1	1	5	5	5	17.9	33.135	291	74.084	0.831269	1.04338	0.957721	1.16763	0.935075	0.945435	0.903006	1.21648
A0A2I0ABB3	A0A2I0ABB3	tr|A0A2I0ABB3|A0A2I0ABB3_9ASPA Uncharacterized protein OS=Apostasia shenzhenica OX=1088818 GN=AXF42_Ash001824 PE=4 SV=1	1	2	2	2	1.6	144.04	1286	11.479	0.577967	1.22204	0.951471	1.24852	0.774026	1.17941	0.969799	1.07676
A0A2I0ABB6	A0A2I0ABB6	tr|A0A2I0ABB6|A0A2I0ABB6_9ASPA Elongation factor Ts, mitochondrial OS=Apostasia shenzhenica OX=1088818 GN=EFTS PE=3 SV=1	1	2	2	2	9.1	41.246	375	51.602	0.775683	1.12368	1.00485	1.0958	1.03912	0.986533	0.891672	1.08268
A0A2I0ABC0	A0A2I0ABC0	tr|A0A2I0ABC0|A0A2I0ABC0_9ASPA Uncharacterized protein OS=Apostasia shenzhenica OX=1088818 GN=AXF42_Ash001820 PE=4 SV=1	1	1	1	1	0.4	243.84	2209	7.162	0.973263	1.09636	1.00351	0.926868	0.917217	1.09705	1.042	0.943733
A0A2I0ABC2	A0A2I0ABC2	tr|A0A2I0ABC2|A0A2I0ABC2_9ASPA Uncharacterized protein OS=Apostasia shenzhenica OX=1088818 GN=AXF42_Ash001823 PE=4 SV=1	1	1	1	1	8.6	18.32	163	7.752	1.05653	1.06404	1.05289	0.826549	1.16925	0.852257	1.00602	0.972471
A0A2I0ABD0	A0A2I0ABD0	tr|A0A2I0ABD0|A0A2I0ABD0_9ASPA Peptidyl-prolyl cis-trans isomerase OS=Apostasia shenzhenica OX=1088818 GN=CYP19-4 PE=3 SV=1	1	2	2	2	10.7	26.18	244	10.78	1.06132	0.274111	1.25084	1.41374	1.22609	0.848127	1.09252	0.833258
A0A2I0ABD6	A0A2I0ABD6	tr|A0A2I0ABD6|A0A2I0ABD6_9ASPA Uncharacterized protein OS=Apostasia shenzhenica OX=1088818 GN=AXF42_Ash001849 PE=4 SV=1	1	1	1	1	5.8	26.002	241	24.902	0.758095	1.27292	1.04188	0.927104	0.891305	1.0366	1.0115	1.06059
A0A2I0ABD7;A0A2I0A9A7	A0A2I0ABD7	tr|A0A2I0ABD7|A0A2I0ABD7_9ASPA Serine/arginine-rich splicing factor RSZ21 OS=Apostasia shenzhenica OX=1088818 GN=RSZP21 PE=4 SV=1	2	5	5	5	34	16.199	147	33.713	1.27931	0.867849	0.926482	0.926354	1.27132	0.856697	0.971627	0.900354
A0A2I0AUF0;A0A2I0AM65;A0A2I0ABF7	A0A2I0AUF0;A0A2I0AM65;A0A2I0ABF7	tr|A0A2I0AUF0|A0A2I0AUF0_9ASPA Calmodulin-binding receptor-like cytoplasmic kinase 3 OS=Apostasia shenzhenica OX=1088818 GN=CRCK3 PE=3 SV=1;tr|A0A2I0AM65|A0A2I0AM65_9ASPA Calmodulin-binding receptor-like cytoplasmic kinase 3 OS=Apostasia shenzhenica OX=108	3	1	1	1	3.2	42.499	376	5.991	0.851397	1.11688	1.06887	0.962852	0	0	0	0
A0A2I0ABG7	A0A2I0ABG7	tr|A0A2I0ABG7|A0A2I0ABG7_9ASPA RAN GTPase-activating protein 1 OS=Apostasia shenzhenica OX=1088818 GN=RANGAP1 PE=4 SV=1	1	3	3	3	6.6	59.165	542	64.328	1.3559	0.901361	0.957014	0.785721	1.37349	0.809026	0.952941	0.864539
A0A2I0ABG8;REV__A0A2I0AK17	A0A2I0ABG8;REV__A0A2I0AK17	tr|A0A2I0ABG8|A0A2I0ABG8_9ASPA Uncharacterized protein OS=Apostasia shenzhenica OX=1088818 GN=AXF42_Ash001874 PE=4 SV=1;tr|A0A2I0AK17|A0A2I0AK17_9ASPA Uncharacterized protein OS=Apostasia shenzhenica OX=1088818 GN=AXF42_Ash018762 PE=4 SV=1	2	1	1	1	4.3	15.602	139	32.101	0	0	0	0	1.38735	0.886959	0.742064	0.983627
A0A2I0ABH2	A0A2I0ABH2	tr|A0A2I0ABH2|A0A2I0ABH2_9ASPA Coatomer subunit beta OS=Apostasia shenzhenica OX=1088818 GN=AXF42_Ash001870 PE=4 SV=1	1	16	16	16	19.4	105.78	950	323.31	0.944987	1.0761	1.02065	0.958266	1.00372	1.02054	0.998254	0.977484
A0A2I0ABH6	A0A2I0ABH6	tr|A0A2I0ABH6|A0A2I0ABH6_9ASPA Tetraspanin-7 OS=Apostasia shenzhenica OX=1088818 GN=TET7 PE=3 SV=1	1	1	1	1	3.7	30.325	270	6.2607	1.52767	0.735921	1.16628	0.570137	0	0	0	0
A0A2I0ABH9	A0A2I0ABH9	tr|A0A2I0ABH9|A0A2I0ABH9_9ASPA Uncharacterized protein OS=Apostasia shenzhenica OX=1088818 GN=AXF42_Ash001888 PE=4 SV=1	1	2	2	2	3.9	49.784	437	11.203	0.816396	1.07784	0.992027	1.11373	0.622869	1.16187	1.11261	1.10265
A0A2I0ABI9	A0A2I0ABI9	tr|A0A2I0ABI9|A0A2I0ABI9_9ASPA Uncharacterized protein OS=Apostasia shenzhenica OX=1088818 GN=AXF42_Ash001857 PE=4 SV=1	1	1	1	1	2.3	66.883	607	19.324	1.07033	0.951491	1.0539	0.924279	1.10115	0.903713	1.05462	0.940522
A0A2I0ABJ9	A0A2I0ABJ9	tr|A0A2I0ABJ9|A0A2I0ABJ9_9ASPA Calcium-transporting ATPase OS=Apostasia shenzhenica OX=1088818 GN=ACA9 PE=3 SV=1	1	1	1	1	0.6	118.26	1082	5.876	0	0	0	0	0.771565	1.04655	1.22205	0.959834
A0A2I0ABL5	A0A2I0ABL5	tr|A0A2I0ABL5|A0A2I0ABL5_9ASPA PsbP domain-containing protein 5, chloroplastic OS=Apostasia shenzhenica OX=1088818 GN=PPD5 PE=4 SV=1	1	2	2	2	6.9	34.192	304	17.445	0.739965	1.09868	0.925126	1.23623	0.626628	1.11433	0.969627	1.28942
A0A2I0ABL6;A0A2I0AQL9;A0A2I0B0I0	A0A2I0ABL6;A0A2I0AQL9	tr|A0A2I0ABL6|A0A2I0ABL6_9ASPA Pectinesterase OS=Apostasia shenzhenica OX=1088818 GN=AXF42_Ash001922 PE=4 SV=1;tr|A0A2I0AQL9|A0A2I0AQL9_9ASPA Pectinesterase OS=Apostasia shenzhenica OX=1088818 GN=PECS-2.1 PE=4 SV=1	3	4	3	3	6.7	62.006	581	24.703	0.257683	1.58582	1.36912	0.78738	0.438968	1.3561	1.33602	0.868909
A0A2I0ABL9	A0A2I0ABL9	tr|A0A2I0ABL9|A0A2I0ABL9_9ASPA UBA and UBX domain-containing protein OS=Apostasia shenzhenica OX=1088818 GN=AXF42_Ash001918 PE=4 SV=1	1	2	2	2	4.4	41.663	390	11.346	0	0	0	0	1.03814	1.04778	0.939435	0.974637
A0A2I0ABM1	A0A2I0ABM1	tr|A0A2I0ABM1|A0A2I0ABM1_9ASPA Alpha-aminoadipic semialdehyde synthase OS=Apostasia shenzhenica OX=1088818 GN=LKR PE=4 SV=1	1	2	2	2	2.5	117.48	1068	32.725	0.568546	1.22698	1.42179	0.78269	0.551598	1.1874	1.37782	0.883189
A0A2I0ABM7	A0A2I0ABM7	tr|A0A2I0ABM7|A0A2I0ABM7_9ASPA Proteasome subunit beta OS=Apostasia shenzhenica OX=1088818 GN=PBA1 PE=3 SV=1	1	8	8	8	40.8	25.674	238	192.7	1.05429	0.921093	1.01416	1.01045	1.17949	0.809373	0.913793	1.09734
A0A2I0ABM8;A0A2I0BDJ9	A0A2I0ABM8;A0A2I0BDJ9	tr|A0A2I0ABM8|A0A2I0ABM8_9ASPA Phospho-2-dehydro-3-deoxyheptonate aldolase OS=Apostasia shenzhenica OX=1088818 GN=DHAPS-1 PE=3 SV=1;tr|A0A2I0BDJ9|A0A2I0BDJ9_9ASPA Phospho-2-dehydro-3-deoxyheptonate aldolase OS=Apostasia shenzhenica OX=1088818 GN=SHKA PE=3	2	4	4	4	8.1	58.381	530	25.155	1.22133	0.954941	0.986899	0.836827	1.16983	0.985559	1.06238	0.782226
A0A2I0ABN1	A0A2I0ABN1	tr|A0A2I0ABN1|A0A2I0ABN1_9ASPA Uncharacterized protein OS=Apostasia shenzhenica OX=1088818 GN=AXF42_Ash001930 PE=4 SV=1	1	1	1	1	4.6	31.108	283	8.8353	0.909421	1.02231	1.19332	0.874946	0.946673	1.0524	1.06849	0.932437
A0A2I0ABN5	A0A2I0ABN5	tr|A0A2I0ABN5|A0A2I0ABN5_9ASPA Protein XAP5 circadian timekeeper OS=Apostasia shenzhenica OX=1088818 GN=XCT PE=4 SV=1	1	3	3	3	13.8	39.049	333	85.416	0.872993	1.18377	1.01495	0.928283	1.17724	0.960972	1.02004	0.841751
A0A2I0ABP2	A0A2I0ABP2	tr|A0A2I0ABP2|A0A2I0ABP2_9ASPA ATP-dependent 6-phosphofructokinase OS=Apostasia shenzhenica OX=1088818 GN=PFK5 PE=3 SV=1	1	3	3	3	5.9	59.219	539	34.317	0.805835	1.09536	0.90528	1.19352	0.83799	1.12433	0.778313	1.25937
A0A2I0ABT5	A0A2I0ABT5	tr|A0A2I0ABT5|A0A2I0ABT5_9ASPA Transcription elongation factor spt6 OS=Apostasia shenzhenica OX=1088818 GN=AXF42_Ash001989 PE=3 SV=1	1	7	7	7	5.1	161.66	1435	84.208	1.54409	0.735357	0.876152	0.844397	1.36111	0.818681	0.916606	0.903604
A0A2I0ABV1	A0A2I0ABV1	tr|A0A2I0ABV1|A0A2I0ABV1_9ASPA Endoplasmin like OS=Apostasia shenzhenica OX=1088818 GN=AXF42_Ash001967 PE=3 SV=1	1	11	11	8	16.8	90.617	803	323.31	0.736768	1.15458	0.934302	1.17435	0.741765	1.14092	0.918416	1.1989
A0A2I0ABW3	A0A2I0ABW3	tr|A0A2I0ABW3|A0A2I0ABW3_9ASPA Pentatricopeptide repeat-containing protein OS=Apostasia shenzhenica OX=1088818 GN=AXF42_Ash002024 PE=4 SV=1	1	1	1	1	1.2	83.103	749	6.8546	0	0	0	0	0.828377	1.11905	0.941565	1.11101
A0A2I0ABW8	A0A2I0ABW8	tr|A0A2I0ABW8|A0A2I0ABW8_9ASPA KH domain-containing protein OS=Apostasia shenzhenica OX=1088818 GN=AXF42_Ash002022 PE=4 SV=1	1	5	5	5	16.3	35.916	337	75.491	1.25832	0.887101	0.978194	0.876382	1.29747	0.878024	0.948552	0.875954
A0A2I0ABY0	A0A2I0ABY0	tr|A0A2I0ABY0|A0A2I0ABY0_9ASPA Putative alpha-glucosidase OS=Apostasia shenzhenica OX=1088818 GN=AXF42_Ash001997 PE=3 SV=1	1	1	1	1	1.6	67.846	610	6.3663	1.25791	0.815512	1.14561	0.78097	0	0	0	0
A0A2I0AC01	A0A2I0AC01	tr|A0A2I0AC01|A0A2I0AC01_9ASPA Pentatricopeptide repeat-containing protein OS=Apostasia shenzhenica OX=1088818 GN=PCMP-E6 PE=4 SV=1	1	1	1	1	1.6	61.048	546	5.9336	1.17481	0.978086	1.04513	0.801973	0	0	0	0
A0A2I0AC03	A0A2I0AC03	tr|A0A2I0AC03|A0A2I0AC03_9ASPA Transketolase, chloroplastic OS=Apostasia shenzhenica OX=1088818 GN=AXF42_Ash018986 PE=4 SV=1	1	10	10	8	15.9	80.203	744	197.69	0.640271	1.10116	1.01481	1.24376	0.654108	1.12369	0.954083	1.26812
A0A2I0AC12	A0A2I0AC12	tr|A0A2I0AC12|A0A2I0AC12_9ASPA Putative rhamnose biosynthetic enzyme 1 OS=Apostasia shenzhenica OX=1088818 GN=RHM1 PE=4 SV=1	1	6	6	4	20.2	33.784	302	118.87	0.967614	1.13183	0.916802	0.983758	0.930517	1.08075	0.907031	1.0817
A0A2I0AC23	A0A2I0AC23	tr|A0A2I0AC23|A0A2I0AC23_9ASPA Alkaline/neutral invertase CINV2 OS=Apostasia shenzhenica OX=1088818 GN=CINV2 PE=4 SV=1	1	1	1	1	2	62.915	555	5.9597	0.745568	0.940607	1.13098	1.18284	0.668522	0.977777	1.08147	1.27223
A0A2I0AX07;A0A2I0AWY2;A0A2I0AC27	A0A2I0AX07;A0A2I0AWY2;A0A2I0AC27	tr|A0A2I0AX07|A0A2I0AX07_9ASPA Uncharacterized protein OS=Apostasia shenzhenica OX=1088818 GN=AXF42_Ash009730 PE=4 SV=1;tr|A0A2I0AWY2|A0A2I0AWY2_9ASPA Uncharacterized protein OS=Apostasia shenzhenica OX=1088818 GN=AXF42_Ash009731 PE=4 SV=1;tr|A0A2I0AC27|A0	3	1	1	1	6.9	18.505	159	5.8979	1.54676	0.7478	0.942021	0.763416	0	0	0	0
A0A2I0AC32;A0A2I0BAR9	A0A2I0AC32	tr|A0A2I0AC32|A0A2I0AC32_9ASPA Anthranilate synthase component I-2, chloroplastic OS=Apostasia shenzhenica OX=1088818 GN=ASA2 PE=4 SV=1	2	3	3	3	6	66.923	596	80.947	3.02131	0.293138	0.35036	0.335193	3.44092	0.117328	0.243377	0.198374
A0A2I0AC49;A0A2I0AXJ5	A0A2I0AC49;A0A2I0AXJ5	tr|A0A2I0AC49|A0A2I0AC49_9ASPA V-type proton ATPase subunit a OS=Apostasia shenzhenica OX=1088818 GN=VHA-a3 PE=3 SV=1;tr|A0A2I0AXJ5|A0A2I0AXJ5_9ASPA V-type proton ATPase subunit a OS=Apostasia shenzhenica OX=1088818 GN=VHA-a1 PE=3 SV=1	2	2	2	2	2.3	93.823	822	12.492	0.81935	1.02914	1.18009	0.971415	0.894684	0.973901	1.20952	0.92189
A0A2I0ACB8	A0A2I0ACB8	tr|A0A2I0ACB8|A0A2I0ACB8_9ASPA 4-coumarate--CoA ligase-like 10 OS=Apostasia shenzhenica OX=1088818 GN=4CLL10 PE=4 SV=1	1	1	1	1	2.3	55.367	514	8.3272	0.812238	1.43502	0.886869	0.865871	0.767844	1.43968	0.913275	0.879204
A0A2I0ACC2	A0A2I0ACC2	tr|A0A2I0ACC2|A0A2I0ACC2_9ASPA C2 and GRAM domain-containing protein OS=Apostasia shenzhenica OX=1088818 GN=AXF42_Ash009928 PE=4 SV=1	1	3	3	3	3.2	134.89	1185	27.147	1.35752	0.868785	0.982446	0.791246	1.30362	0.769222	1.1828	0.744357
A0A2I0ACC4	A0A2I0ACC4	tr|A0A2I0ACC4|A0A2I0ACC4_9ASPA Eukaryotic translation initiation factor 2 subunit beta OS=Apostasia shenzhenica OX=1088818 GN=AXF42_Ash009920 PE=4 SV=1	1	3	3	2	9.3	30.457	270	17.876	1.18157	1.04353	0.94433	0.830565	1.17461	0.942592	0.951076	0.931722
A0A2I0ACD0	A0A2I0ACD0	tr|A0A2I0ACD0|A0A2I0ACD0_9ASPA Cysteine proteinase inhibitor OS=Apostasia shenzhenica OX=1088818 GN=AXF42_Ash009906 PE=3 SV=1	1	2	2	2	3.8	26.464	240	11.792	1.10745	0.956363	0.972012	0.964176	1.11726	0.908975	0.998386	0.975375
A0A2I0ACE3	A0A2I0ACE3	tr|A0A2I0ACE3|A0A2I0ACE3_9ASPA ABC transporter F family member 3 OS=Apostasia shenzhenica OX=1088818 GN=ABCF3 PE=4 SV=1	1	5	5	5	8.5	80.5	718	34.121	0.871551	1.09426	1.00405	1.03014	1.04298	0.945321	0.932119	1.07958
A0A2I0ACF4	A0A2I0ACF4	tr|A0A2I0ACF4|A0A2I0ACF4_9ASPA Putative serine/threonine-protein kinase OS=Apostasia shenzhenica OX=1088818 GN=AXF42_Ash009925 PE=4 SV=1	1	3	3	2	7.3	55.614	491	51.025	0.800765	1.08803	1.12939	0.981819	0.788044	0.97306	1.32974	0.909157
A0A2I0ACF5	A0A2I0ACF5	tr|A0A2I0ACF5|A0A2I0ACF5_9ASPA Acetyl-coenzyme A carboxylase carboxyl transferase subunit alpha, chloroplastic OS=Apostasia shenzhenica OX=1088818 GN=CAC3 PE=4 SV=1	1	1	1	1	5.9	46.995	423	158.54	0.565237	1.23384	0.988412	1.21252	0.638914	1.15349	1.06077	1.14683
A0A2I0ACF7	A0A2I0ACF7	tr|A0A2I0ACF7|A0A2I0ACF7_9ASPA NADH dehydrogenase [ubiquinone] iron-sulfur protein 6, mitochondrial OS=Apostasia shenzhenica OX=1088818 GN=AXF42_Ash009967 PE=4 SV=1	1	1	1	1	12.4	11.812	105	7.5176	0.772819	1.14053	0.971574	1.11508	0.776378	1.05278	0.982568	1.18828
A0A2I0ACG1	A0A2I0ACG1	tr|A0A2I0ACG1|A0A2I0ACG1_9ASPA ADP-ribosylation factor 2 OS=Apostasia shenzhenica OX=1088818 GN=ARF PE=3 SV=1	1	1	1	1	9.2	21.904	195	9.0221	0.696048	1.17433	0.958853	1.17077	1.0348	0.98985	0.909867	1.06548
A0A2I0ACG6	A0A2I0ACG6	tr|A0A2I0ACG6|A0A2I0ACG6_9ASPA Clathrin light chain OS=Apostasia shenzhenica OX=1088818 GN=AXF42_Ash009949 PE=3 SV=1	1	3	3	1	9.4	37.362	342	32.183	1.14661	0.923886	1.00366	0.925852	1.10759	0.954774	0.983251	0.954386
A0A2I0ACI3	A0A2I0ACI3	tr|A0A2I0ACI3|A0A2I0ACI3_9ASPA DnaJ like subfamily C GRV2 OS=Apostasia shenzhenica OX=1088818 GN=GRV2 PE=4 SV=1	1	1	1	1	0.5	287.2	2620	31.777	1.14096	0.921806	0.918269	1.01897	1.1945	0.896093	1.01981	0.889602
A0A2I0ACI7	A0A2I0ACI7	tr|A0A2I0ACI7|A0A2I0ACI7_9ASPA UMP-CMP kinase OS=Apostasia shenzhenica OX=1088818 GN=PYR6 PE=3 SV=1	1	5	5	4	25	23.275	208	30.978	1.0477	0.787713	1.31715	0.847438	0.998646	0.984906	1.04354	0.972912
A0A2I0ACI8	A0A2I0ACI8	tr|A0A2I0ACI8|A0A2I0ACI8_9ASPA Uncharacterized protein OS=Apostasia shenzhenica OX=1088818 GN=AXF42_Ash009966 PE=4 SV=1	1	1	1	1	1.1	85.169	754	6.2387	0.434678	1.47909	1.35682	0.729411	0.550567	1.31627	1.30978	0.823381
A0A2I0ACJ1	A0A2I0ACJ1	tr|A0A2I0ACJ1|A0A2I0ACJ1_9ASPA Alpha,alpha-trehalose-phosphate synthase [UDP-forming] 5 OS=Apostasia shenzhenica OX=1088818 GN=TPS5 PE=4 SV=1	1	1	1	1	1.5	97.113	856	27.002	1.18715	1.02186	1.07441	0.716586	1.10881	1.07978	0.994266	0.817141
A0A2I0ACK8	A0A2I0ACK8	tr|A0A2I0ACK8|A0A2I0ACK8_9ASPA Ras-related protein RABH1b OS=Apostasia shenzhenica OX=1088818 GN=RABH1B PE=4 SV=1	1	8	8	8	38	22.979	208	74.075	1.08058	1.03677	0.965843	0.916806	1.11735	0.971676	0.931607	0.979364
A0A2I0ACL2	A0A2I0ACL2	tr|A0A2I0ACL2|A0A2I0ACL2_9ASPA Alpha-soluble NSF attachment protein OS=Apostasia shenzhenica OX=1088818 GN=AXF42_Ash009999 PE=4 SV=1	1	5	5	5	22.5	32.441	289	295.41	1.26482	0.904509	0.898415	0.932257	1.40613	0.858241	0.869181	0.866445
A0A2I0ACL6	A0A2I0ACL6	tr|A0A2I0ACL6|A0A2I0ACL6_9ASPA Uncharacterized protein OS=Apostasia shenzhenica OX=1088818 GN=AXF42_Ash009985 PE=4 SV=1	1	3	3	3	9.6	29.764	281	24.038	0.8967	1.10533	1.04101	0.956963	1.08712	0.960456	0.906502	1.04592
A0A2I0ACL7	A0A2I0ACL7	tr|A0A2I0ACL7|A0A2I0ACL7_9ASPA Uncharacterized protein OS=Apostasia shenzhenica OX=1088818 GN=AXF42_Ash010027 PE=4 SV=1	1	2	2	2	4.4	54.949	482	15.788	1.13343	1.04951	0.931519	0.885538	0.785463	1.04321	0.985287	1.18604
A0A2I0ACM1	A0A2I0ACM1	tr|A0A2I0ACM1|A0A2I0ACM1_9ASPA Uncharacterized protein OS=Apostasia shenzhenica OX=1088818 GN=AXF42_Ash010028 PE=4 SV=1	1	2	2	2	1	185.99	1651	10.66	0.874554	1.04613	1.11875	0.960568	0.922606	1.07591	1.10288	0.898607
A0A2I0ACM4	A0A2I0ACM4	tr|A0A2I0ACM4|A0A2I0ACM4_9ASPA Dynamin-related protein 1E OS=Apostasia shenzhenica OX=1088818 GN=DRP1E PE=3 SV=1	1	8	5	5	14.4	72.862	653	102.7	1.12409	0.994708	0.986071	0.89513	1.18921	0.944055	0.995067	0.871673
A0A2I0ACP2	A0A2I0ACP2	tr|A0A2I0ACP2|A0A2I0ACP2_9ASPA Protein mago nashi like OS=Apostasia shenzhenica OX=1088818 GN=AXF42_Ash010048 PE=4 SV=1	1	4	4	4	30.9	17.909	152	30.118	0.853303	1.15943	1.14068	0.846584	0.716962	1.01934	0.871534	1.39216
A0A2I0ACP3	A0A2I0ACP3	tr|A0A2I0ACP3|A0A2I0ACP3_9ASPA GTP-binding protein YPTM2 OS=Apostasia shenzhenica OX=1088818 GN=YPTM2 PE=4 SV=1	1	8	7	2	47.3	22.707	203	187.33	0.999332	1.06508	0.913206	1.02239	1.01731	1.08403	0.882533	1.01613
A0A2I0ACQ2	A0A2I0ACQ2	tr|A0A2I0ACQ2|A0A2I0ACQ2_9ASPA Oleosin OS=Apostasia shenzhenica OX=1088818 GN=OLE16 PE=3 SV=1	1	1	1	1	8.6	14.506	140	11.482	2.25631	0.652442	0.509392	0.581857	2.32791	0.570118	0.550083	0.551891
A0A2I0ACQ8	A0A2I0ACQ8	tr|A0A2I0ACQ8|A0A2I0ACQ8_9ASPA Signal recognition particle 54 kDa protein OS=Apostasia shenzhenica OX=1088818 GN=AXF42_Ash010072 PE=3 SV=1	1	6	6	6	14.9	55.01	496	111.06	1.18734	0.853609	0.956222	1.00283	1.16541	0.918976	0.96364	0.951974
A0A2I0ACR1	A0A2I0ACR1	tr|A0A2I0ACR1|A0A2I0ACR1_9ASPA Asparagine--tRNA ligase, cytoplasmic 2 OS=Apostasia shenzhenica OX=1088818 GN=SYNC2 PE=4 SV=1	1	1	1	1	1.3	69.68	629	6.4244	0.789535	1.054	1.04912	1.10735	0.852421	1.13402	0.945344	1.06821
A0A2I0ACR6	A0A2I0ACR6	tr|A0A2I0ACR6|A0A2I0ACR6_9ASPA Nucleoside diphosphate kinase OS=Apostasia shenzhenica OX=1088818 GN=NDPK1 PE=3 SV=1	1	2	2	2	14.9	16.539	148	23.198	0.762219	1.19228	1.04707	0.998434	0.847124	1.16213	1.01604	0.974712
A0A2I0ACS2	A0A2I0ACS2	tr|A0A2I0ACS2|A0A2I0ACS2_9ASPA Malate dehydrogenase OS=Apostasia shenzhenica OX=1088818 GN=MMDH PE=3 SV=1	1	4	4	4	10.6	35.839	341	83.814	1.08322	0.981446	0.919355	1.01598	1.02664	1.0418	0.921919	1.00964
A0A2I0ACT6	A0A2I0ACT6	tr|A0A2I0ACT6|A0A2I0ACT6_9ASPA C2 and GRAM domain-containing protein OS=Apostasia shenzhenica OX=1088818 GN=AXF42_Ash010055 PE=4 SV=1	1	1	1	1	2.3	70.014	614	5.8656	0.885726	1.12103	1.03969	0.953558	1.03438	0.985814	0.99208	0.987723
A0A2I0ACU0	A0A2I0ACU0	tr|A0A2I0ACU0|A0A2I0ACU0_9ASPA 2-isopropylmalate synthase B OS=Apostasia shenzhenica OX=1088818 GN=IPMSB PE=3 SV=1	1	3	3	3	8.3	68.399	637	191.53	1.10451	0.992435	0.984403	0.918653	1.10275	0.93671	1.01518	0.945368
A0A2I0ACX0	A0A2I0ACX0	tr|A0A2I0ACX0|A0A2I0ACX0_9ASPA Double-stranded RNA-binding protein 6 OS=Apostasia shenzhenica OX=1088818 GN=DRB6 PE=4 SV=1	1	1	1	1	1.5	44.831	409	8.7788	0	0	0	0	0	0	0	0
A0A2I0ACX2	A0A2I0ACX2	tr|A0A2I0ACX2|A0A2I0ACX2_9ASPA Protein trigalactosyldiacylglycerol 3, chloroplastic OS=Apostasia shenzhenica OX=1088818 GN=TGD3 PE=4 SV=1	1	1	1	1	3.7	37.614	347	6.9399	0.845529	1.04478	0.946855	1.16283	0.973169	0.963373	0.920416	1.14304
A0A2I0ACX5	A0A2I0ACX5	tr|A0A2I0ACX5|A0A2I0ACX5_9ASPA mRNA-decapping enzyme subunit 2 OS=Apostasia shenzhenica OX=1088818 GN=DCP2 PE=4 SV=1	1	1	1	1	2.5	36.356	323	6.437	1.06314	0.989961	1.01747	0.929433	1.02789	1.05094	0.973871	0.947302
A0A2I0ACX6	A0A2I0ACX6	tr|A0A2I0ACX6|A0A2I0ACX6_9ASPA DNA damage-binding protein 1a OS=Apostasia shenzhenica OX=1088818 GN=DDB1A PE=4 SV=1	1	8	8	8	7.5	121.37	1089	136.22	1.07503	0.981131	1.03721	0.906629	0.834199	1.06185	1.14088	0.963071
A0A2I0ACY2	A0A2I0ACY2	tr|A0A2I0ACY2|A0A2I0ACY2_9ASPA Dynein assembly factor with WDR repeat domains 1 OS=Apostasia shenzhenica OX=1088818 GN=DAW1 PE=4 SV=1	1	2	2	2	2.1	84.881	769	11.09	0.850522	1.11416	1.1887	0.846617	0.893377	1.01873	1.20182	0.886071
A0A2I0ACY3	A0A2I0ACY3	tr|A0A2I0ACY3|A0A2I0ACY3_9ASPA 60S ribosomal protein L28-2 OS=Apostasia shenzhenica OX=1088818 GN=RPL28C PE=4 SV=1	1	1	1	1	6.2	16.339	146	9.1472	1.13633	0.996864	0.953322	0.913484	1.11773	0.937835	1.08267	0.861761
A0A2I0AD03	A0A2I0AD03	tr|A0A2I0AD03|A0A2I0AD03_9ASPA Anaphase-promoting complex subunit 2 OS=Apostasia shenzhenica OX=1088818 GN=APC2 PE=3 SV=1	1	1	1	1	1.4	81.679	722	7.8095	1.08416	1.00864	1.08684	0.820358	0	0	0	0
A0A2I0AD13;A0A2H9ZT53	A0A2I0AD13	tr|A0A2I0AD13|A0A2I0AD13_9ASPA Asparagine--tRNA ligase, cytoplasmic 3 OS=Apostasia shenzhenica OX=1088818 GN=SYNC3 PE=3 SV=1	2	6	6	6	10.4	64.058	570	53.083	0.856504	1.15623	1.0345	0.952774	0.804203	1.09989	1.15849	0.937424
A0A2I0AD22	A0A2I0AD22	tr|A0A2I0AD22|A0A2I0AD22_9ASPA Serine/threonine-protein phosphatase OS=Apostasia shenzhenica OX=1088818 GN=BSL1 PE=3 SV=1	1	3	2	2	5.7	81.667	748	19.492	1.1179	0.904719	1.05316	0.924224	0.96205	0.92695	1.31143	0.799574
A0A2I0AD23	A0A2I0AD23	tr|A0A2I0AD23|A0A2I0AD23_9ASPA Dolichyl-diphosphooligosaccharide--protein glycosyltransferase subunit 1 OS=Apostasia shenzhenica OX=1088818 GN=OST1B PE=3 SV=1	1	2	2	2	3.6	53.22	473	12.217	0.877209	1.11777	0.931745	1.07328	0.900295	1.06324	1.04892	0.987551
A0A2I0AD41	A0A2I0AD41	tr|A0A2I0AD41|A0A2I0AD41_9ASPA 14-3-3-like protein OS=Apostasia shenzhenica OX=1088818 GN=AXF42_Ash021365 PE=3 SV=1	1	8	3	3	37.9	23.069	203	65.042	0.836119	1.10478	1.23232	0.826785	0.865541	1.35998	1.02293	0.751549
A0A2I0AD43	A0A2I0AD43	tr|A0A2I0AD43|A0A2I0AD43_9ASPA Arginine/serine-rich-splicing factor RSP31 OS=Apostasia shenzhenica OX=1088818 GN=RSP31 PE=4 SV=1	1	1	1	1	3.7	28.684	241	7.991	1.26869	0.996757	0.85466	0.879888	1.22459	0.862544	0.952566	0.960303
A0A2I0AD53	A0A2I0AD53	tr|A0A2I0AD53|A0A2I0AD53_9ASPA Uncharacterized protein OS=Apostasia shenzhenica OX=1088818 GN=AXF42_Ash020901 PE=4 SV=1	1	1	1	1	1.6	77.959	703	7.7659	0.829964	1.16339	1.03978	0.966865	1.15279	0.930968	0.995006	0.921237
A0A2I0AD64	A0A2I0AD64	tr|A0A2I0AD64|A0A2I0AD64_9ASPA Uncharacterized protein OS=Apostasia shenzhenica OX=1088818 GN=AXF42_Ash020896 PE=4 SV=1	1	5	5	5	10.8	39.384	351	37.929	0.663185	1.27502	1.11656	0.945241	0.456406	1.34275	1.13061	1.07023
A0A2I0AD87	A0A2I0AD87	tr|A0A2I0AD87|A0A2I0AD87_9ASPA Derlin OS=Apostasia shenzhenica OX=1088818 GN=DER2.2 PE=3 SV=1	1	2	2	2	7	28.13	243	11.913	0.864879	1.11715	0.855566	1.1624	0	0	0	0
A0A2I0AD91;A0A2I0AD88	A0A2I0AD91	tr|A0A2I0AD91|A0A2I0AD91_9ASPA Polyphenol oxidase, chloroplastic OS=Apostasia shenzhenica OX=1088818 GN=AXF42_Ash009014 PE=4 SV=1	2	5	5	5	11.3	61.014	565	105.44	0.768507	1.02139	1.38372	0.826388	0.694708	1.13703	1.34198	0.826282
A0A2I0AD92	A0A2I0AD92	tr|A0A2I0AD92|A0A2I0AD92_9ASPA Aconitate hydratase OS=Apostasia shenzhenica OX=1088818 GN=AXF42_Ash009017 PE=3 SV=1	1	11	11	6	15	97.254	892	252.53	0.900846	0.982536	0.987945	1.12867	0.922006	0.99663	0.957964	1.1234
A0A2I0BDC7;A0A2I0ADA5	A0A2I0BDC7;A0A2I0ADA5	tr|A0A2I0BDC7|A0A2I0BDC7_9ASPA 60S ribosomal protein L44 OS=Apostasia shenzhenica OX=1088818 GN=RPL44 PE=3 SV=1;tr|A0A2I0ADA5|A0A2I0ADA5_9ASPA 60S ribosomal protein L44 OS=Apostasia shenzhenica OX=1088818 GN=RPL44 PE=3 SV=1	2	2	2	2	14.3	12.176	105	11.518	1.4146	0.820692	0.914772	0.849934	1.32665	0.740669	0.957264	0.975416
A0A2I0ADB8	A0A2I0ADB8	tr|A0A2I0ADB8|A0A2I0ADB8_9ASPA Diacylglycerol kinase OS=Apostasia shenzhenica OX=1088818 GN=DGK5 PE=3 SV=1	1	2	2	2	3.5	54.399	485	14.922	1.01044	1.06791	1.07674	0.844912	1.19556	0.896856	1.11126	0.796327
A0A2I0ADC4	A0A2I0ADC4	tr|A0A2I0ADC4|A0A2I0ADC4_9ASPA Uncharacterized protein OS=Apostasia shenzhenica OX=1088818 GN=AXF42_Ash009029 PE=4 SV=1	1	2	2	2	1.2	132.25	1208	11.51	1.09553	0.961664	1.19082	0.751993	0.911244	1.01759	1.10579	0.965374
A0A2I0ADC5	A0A2I0ADC5	tr|A0A2I0ADC5|A0A2I0ADC5_9ASPA Polyphenol oxidase, chloroplastic OS=Apostasia shenzhenica OX=1088818 GN=AXF42_Ash009012 PE=4 SV=1	1	1	1	1	2.3	61.042	564	5.9631	0	0	0	0	1.53489	0.592446	1.27381	0.598854
A0A2I0ADE1	A0A2I0ADE1	tr|A0A2I0ADE1|A0A2I0ADE1_9ASPA Uncharacterized protein OS=Apostasia shenzhenica OX=1088818 GN=AXF42_Ash009064 PE=4 SV=1	1	1	1	1	1.2	85.658	766	6.8517	0	0	0	0	1.33776	0.842271	0.873717	0.946253
A0A2I0ADE2	A0A2I0ADE2	tr|A0A2I0ADE2|A0A2I0ADE2_9ASPA Nudix hydrolase 17, mitochondrial OS=Apostasia shenzhenica OX=1088818 GN=NUDT17 PE=4 SV=1	1	1	1	1	8.1	19.577	172	24.578	3.25655	0.251174	0.258693	0.23358	2.81742	0.389647	0.362333	0.430604
A0A2I0ADE4	A0A2I0ADE4	tr|A0A2I0ADE4|A0A2I0ADE4_9ASPA Uncharacterized protein OS=Apostasia shenzhenica OX=1088818 GN=AXF42_Ash009021 PE=4 SV=1	1	1	1	1	1.6	62.324	566	6.7221	1.11122	0.913581	0.958439	1.01676	0	0	0	0
A0A2I0ADF7	A0A2I0ADF7	tr|A0A2I0ADF7|A0A2I0ADF7_9ASPA Uncharacterized protein OS=Apostasia shenzhenica OX=1088818 GN=AXF42_Ash009042 PE=4 SV=1	1	6	6	4	34	21.475	203	172.6	1.04018	0.980629	1.00923	0.969957	1.03747	0.967913	1.05095	0.943671
A0A2I0ARP4;A0A2I0ADI6	A0A2I0ARP4;A0A2I0ADI6	tr|A0A2I0ARP4|A0A2I0ARP4_9ASPA MO25-like protein OS=Apostasia shenzhenica OX=1088818 GN=AXF42_Ash012941 PE=4 SV=1;tr|A0A2I0ADI6|A0A2I0ADI6_9ASPA MO25-like protein OS=Apostasia shenzhenica OX=1088818 GN=AXF42_Ash009105 PE=4 SV=1	2	2	2	2	6.2	37.618	324	11.94	0	0	0	0	0.846678	1.0874	0.930087	1.13584
A0A2I0ADJ1	A0A2I0ADJ1	tr|A0A2I0ADJ1|A0A2I0ADJ1_9ASPA Exocyst subunit Exo70 family protein OS=Apostasia shenzhenica OX=1088818 GN=AXF42_Ash009072 PE=3 SV=1	1	1	1	1	1.9	71.475	635	8.969	0.904986	1.07615	1.06725	0.951613	0.853288	1.12476	1.101	0.920952
A0A2I0ARP1;A0A2I0ADJ3	A0A2I0ARP1;A0A2I0ADJ3	tr|A0A2I0ARP1|A0A2I0ARP1_9ASPA 1-acyl-sn-glycerol-3-phosphate acyltransferase PLS1 OS=Apostasia shenzhenica OX=1088818 GN=PLS1 PE=4 SV=1;tr|A0A2I0ADJ3|A0A2I0ADJ3_9ASPA 1-acyl-sn-glycerol-3-phosphate acyltransferase PLS1 OS=Apostasia shenzhenica OX=1088818	2	1	1	1	3.4	33.439	295	6.7257	0.915875	0.932543	1.02664	1.12494	0.867219	0.914055	1.01001	1.20872
A0A2I0ADL0	A0A2I0ADL0	tr|A0A2I0ADL0|A0A2I0ADL0_9ASPA Elongation factor 1-delta OS=Apostasia shenzhenica OX=1088818 GN=AXF42_Ash009130 PE=3 SV=1	1	1	1	1	4.1	26.643	242	7.7149	0.816412	1.00747	1.13461	1.04151	1.10784	0.885066	0.909689	1.09741
A0A2I0ADL2;A0A2H9ZVP1	A0A2I0ADL2	tr|A0A2I0ADL2|A0A2I0ADL2_9ASPA DNA topoisomerase 1 OS=Apostasia shenzhenica OX=1088818 GN=TOP1 PE=4 SV=1	2	3	3	3	2.7	104.44	935	16.904	1.29777	0.836591	0.946958	0.918681	1.37572	0.763812	0.853088	1.00738
A0A2I0ADL3	A0A2I0ADL3	tr|A0A2I0ADL3|A0A2I0ADL3_9ASPA Heat shock 70 kDa protein 8 OS=Apostasia shenzhenica OX=1088818 GN=HSP70-8 PE=3 SV=1	1	1	1	1	1.6	62.052	572	5.9741	1.17386	0.913634	1.12617	0.786334	1.22509	0.853683	1.16782	0.75341
A0A2I0ADM5	A0A2I0ADM5	tr|A0A2I0ADM5|A0A2I0ADM5_9ASPA Peroxidase OS=Apostasia shenzhenica OX=1088818 GN=PER51 PE=3 SV=1	1	1	1	1	3.5	37.131	346	20.69	0.832555	0.621216	2.03741	0.508821	0.849356	0.538747	2.14414	0.467754
A0A2I0ADP6	A0A2I0ADP6	tr|A0A2I0ADP6|A0A2I0ADP6_9ASPA Uncharacterized protein OS=Apostasia shenzhenica OX=1088818 GN=AXF42_Ash009174 PE=4 SV=1	1	1	1	1	2.8	43.549	389	18.146	1.36149	0.906403	0.909682	0.822422	1.2683	0.932147	1.02205	0.7775
A0A2I0ADP7;A0A2I0AWI6	A0A2I0ADP7;A0A2I0AWI6	tr|A0A2I0ADP7|A0A2I0ADP7_9ASPA Biotin carboxyl carrier protein of acetyl-CoA carboxylase OS=Apostasia shenzhenica OX=1088818 GN=BCCP2 PE=4 SV=1;tr|A0A2I0AWI6|A0A2I0AWI6_9ASPA Biotin carboxyl carrier protein of acetyl-CoA carboxylase OS=Apostasia shenzhenic	2	1	1	1	4.2	28.232	263	7.4176	1.18653	0.98653	0.718869	1.10807	1.02661	1.07774	0.803572	1.09207
A0A2I0ADQ1;A0A2I0A2G9	A0A2I0ADQ1;A0A2I0A2G9	tr|A0A2I0ADQ1|A0A2I0ADQ1_9ASPA Glycine-rich RNA-binding protein 3, mitochondrial OS=Apostasia shenzhenica OX=1088818 GN=RBG3 PE=4 SV=1;tr|A0A2I0A2G9|A0A2I0A2G9_9ASPA Glycine-rich RNA-binding protein 3, mitochondrial OS=Apostasia shenzhenica OX=1088818 GN=R	2	2	2	2	35	11.273	103	28.321	1.08705	1.02444	0.855529	1.03298	1.06968	0.934603	0.900162	1.09555
A0A2I0ADS7	A0A2I0ADS7	tr|A0A2I0ADS7|A0A2I0ADS7_9ASPA Beta-galactosidase OS=Apostasia shenzhenica OX=1088818 GN=AXF42_Ash009197 PE=4 SV=1	1	3	3	3	3	108.23	960	21.244	0.617645	1.2412	1.21013	0.931023	0.649538	1.15539	1.26354	0.931538
A0A2I0ADU5;A0A2I0A2H9	A0A2I0ADU5	tr|A0A2I0ADU5|A0A2I0ADU5_9ASPA Putative mitochondrial-processing peptidase subunit beta OS=Apostasia shenzhenica OX=1088818 GN=AXF42_Ash009172 PE=3 SV=1	2	10	10	10	27	58.014	523	323.31	0.971528	1.00724	1.00359	1.01765	0.930525	1.01602	1.02134	1.03211
A0A2I0ADW5	A0A2I0ADW5	tr|A0A2I0ADW5|A0A2I0ADW5_9ASPA 60S ribosomal protein L17 OS=Apostasia shenzhenica OX=1088818 GN=RPL17 PE=3 SV=1	1	4	2	2	14.4	20.387	181	15.001	1.14125	0.963502	1.04511	0.850146	1.29033	0.922799	0.97256	0.814306
A0A2I0ADX2	A0A2I0ADX2	tr|A0A2I0ADX2|A0A2I0ADX2_9ASPA Ras-related protein RABC1 OS=Apostasia shenzhenica OX=1088818 GN=RABC1 PE=4 SV=1	1	3	3	2	14.8	23.434	210	27.221	0.911265	1.11342	0.943448	1.03186	0.857936	1.16978	0.909138	1.06315
A0A2I0AE32;A0A2I0AZA7	A0A2I0AE32	tr|A0A2I0AE32|A0A2I0AE32_9ASPA Ras-related protein RABB1c OS=Apostasia shenzhenica OX=1088818 GN=RABB1C PE=4 SV=1	2	9	9	9	57.8	23.163	211	323.31	0.979144	0.977764	1.10391	0.939182	0.988639	0.968257	1.08807	0.955032
A0A2I0AE36	A0A2I0AE36	tr|A0A2I0AE36|A0A2I0AE36_9ASPA Pleiotropic drug resistance protein 7 OS=Apostasia shenzhenica OX=1088818 GN=PDR7 PE=4 SV=1	1	5	1	1	6.7	92.847	820	7.7467	0.787938	1.13976	1.12239	0.949909	0.773485	1.13016	1.09402	1.00234
A0A2I0AE38	A0A2I0AE38	tr|A0A2I0AE38|A0A2I0AE38_9ASPA Serine/threonine-protein phosphatase 5 OS=Apostasia shenzhenica OX=1088818 GN=PAPP5 PE=4 SV=1	1	3	3	3	7.4	55.948	498	55.569	0.996172	1.09572	0.91494	0.99317	0.964128	1.04874	0.948417	1.03871
A0A2I0BE48;A0A2I0AE39	A0A2I0BE48;A0A2I0AE39	tr|A0A2I0BE48|A0A2I0BE48_9ASPA Ubiquitin-conjugating enzyme E2 2 OS=Apostasia shenzhenica OX=1088818 GN=UBC2 PE=3 SV=1;tr|A0A2I0AE39|A0A2I0AE39_9ASPA Ubiquitin-conjugating enzyme E2 2 OS=Apostasia shenzhenica OX=1088818 GN=UBC2 PE=3 SV=1	2	1	1	1	11.2	17.317	152	7.4876	1.15434	1.07505	0.682976	1.08763	0	0	0	0
A0A2I0AE44	A0A2I0AE44	tr|A0A2I0AE44|A0A2I0AE44_9ASPA Aldehyde dehydrogenase family 2 member C4 OS=Apostasia shenzhenica OX=1088818 GN=ALDH2C4 PE=3 SV=1	1	3	2	1	6.9	43.994	403	27.354	0.2732	1.57363	0.725587	1.42758	0.18659	1.56481	0.697664	1.55094
A0A2I0AE45	A0A2I0AE45	tr|A0A2I0AE45|A0A2I0AE45_9ASPA Heat shock 70 kDa protein 14 OS=Apostasia shenzhenica OX=1088818 GN=HSP70-14 PE=3 SV=1	1	7	2	1	9	93.424	844	13.395	0.995066	0.99109	1.11494	0.898908	1.02642	1.03566	0.905099	1.03282
A0A2I0AE58	A0A2I0AE58	tr|A0A2I0AE58|A0A2I0AE58_9ASPA Eukaryotic translation initiation factor 3 subunit I OS=Apostasia shenzhenica OX=1088818 GN=TIF3I1 PE=4 SV=1	1	3	3	3	9.1	38.186	351	46.049	1.02337	0.958931	1.11565	0.902044	1.03768	0.91875	1.11867	0.9249
A0A2I0AE67	A0A2I0AE67	tr|A0A2I0AE67|A0A2I0AE67_9ASPA Uncharacterized protein OS=Apostasia shenzhenica OX=1088818 GN=AXF42_Ash011330 PE=4 SV=1	1	3	3	3	3	93.16	830	18.016	1.08889	0.966606	1.00424	0.940263	1.16035	0.973861	0.991576	0.874216
A0A2I0AE72	A0A2I0AE72	tr|A0A2I0AE72|A0A2I0AE72_9ASPA Lysophospholipase II OS=Apostasia shenzhenica OX=1088818 GN=AXF42_Ash011322 PE=4 SV=1	1	2	2	2	5.8	27.387	258	11.106	1.1541	0.959759	0.992714	0.893422	1.16565	0.928179	0.977233	0.928933
A0A2I0AE78;A0A2I0B7U8	A0A2I0AE78;A0A2I0B7U8	tr|A0A2I0AE78|A0A2I0AE78_9ASPA Paired amphipathic helix protein Sin3-like 4 OS=Apostasia shenzhenica OX=1088818 GN=SNL4 PE=4 SV=1;tr|A0A2I0B7U8|A0A2I0B7U8_9ASPA Paired amphipathic helix protein Sin3-like 4 OS=Apostasia shenzhenica OX=1088818 GN=SNL4 PE=4 S	2	1	1	1	1	161.48	1411	7.4357	0	0	0	0	1.0306	0.928183	1.00919	1.03203
A0A2I0AE81	A0A2I0AE81	tr|A0A2I0AE81|A0A2I0AE81_9ASPA Histone deacetylase OS=Apostasia shenzhenica OX=1088818 GN=HDA19 PE=3 SV=1	1	1	1	1	2.2	60.09	536	8.7129	1.20173	0.99931	0.893196	0.905761	1.20681	0.951652	0.943309	0.898224
A0A2I0AE90	A0A2I0AE90	tr|A0A2I0AE90|A0A2I0AE90_9ASPA Phospholipid-transporting ATPase OS=Apostasia shenzhenica OX=1088818 GN=ALA9 PE=3 SV=1	1	2	2	2	2.5	133.09	1177	47.146	0.632791	1.30092	0.951408	1.11489	0.728475	1.06385	1.18623	1.02144
A0A2I0AE93	A0A2I0AE93	tr|A0A2I0AE93|A0A2I0AE93_9ASPA Putative UDP-N-acetylglucosamine--peptide N-acetylglucosaminyltransferase SEC OS=Apostasia shenzhenica OX=1088818 GN=SEC PE=4 SV=1	1	1	1	1	1.7	77.373	703	11.063	0.869384	1.23184	1.08589	0.81288	0.802614	1.2226	1.12409	0.850695
A0A2I0AEA2	A0A2I0AEA2	tr|A0A2I0AEA2|A0A2I0AEA2_9ASPA ATP-dependent zinc metalloprotease FTSH 4, mitochondrial OS=Apostasia shenzhenica OX=1088818 GN=FTSH4 PE=3 SV=1	1	1	1	1	1.3	75.325	673	6.9629	0	0	0	0	1.16768	0.919491	0.926838	0.985992
A0A2I0AEB0	A0A2I0AEB0	tr|A0A2I0AEB0|A0A2I0AEB0_9ASPA Isoflavone reductase like P3 OS=Apostasia shenzhenica OX=1088818 GN=AXF42_Ash011370 PE=4 SV=1	1	1	1	1	11	11.356	109	22.125	1.97386	0.554266	1.1169	0.354973	1.89406	0.564827	1.10084	0.440268
A0A2I0AEB2	A0A2I0AEB2	tr|A0A2I0AEB2|A0A2I0AEB2_9ASPA Universal stress protein A-like protein OS=Apostasia shenzhenica OX=1088818 GN=AXF42_Ash011367 PE=4 SV=1	1	1	1	1	6.6	20.03	182	9.331	1.0442	0.852585	1.31953	0.783686	0	0	0	0
A0A2I0AEB6	A0A2I0AEB6	tr|A0A2I0AEB6|A0A2I0AEB6_9ASPA Isoflavone reductase-like protein OS=Apostasia shenzhenica OX=1088818 GN=AXF42_Ash011368 PE=4 SV=1	1	1	1	1	3.9	33.731	306	37.966	1.93947	0.643957	0.90471	0.511866	2.07598	0.55959	0.883597	0.480837
A0A2I0AEB7	A0A2I0AEB7	tr|A0A2I0AEB7|A0A2I0AEB7_9ASPA Ubiquitin thioesterase otubain-like OS=Apostasia shenzhenica OX=1088818 GN=AXF42_Ash011379 PE=4 SV=1	1	2	2	2	5	38.591	343	11.113	1.3268	0.937939	0.927329	0.80793	1.50459	0.875979	0.835019	0.78441
A0A2I0AED4	A0A2I0AED4	tr|A0A2I0AED4|A0A2I0AED4_9ASPA Putative prefoldin subunit 5 OS=Apostasia shenzhenica OX=1088818 GN=AXF42_Ash011394 PE=4 SV=1	1	2	2	2	16.6	18.505	169	57.778	1.21734	0.87353	0.911295	0.997838	1.16599	0.869302	1.00445	0.960262
A0A2I0AED7;A0A2I0AN15	A0A2I0AED7	tr|A0A2I0AED7|A0A2I0AED7_9ASPA ATP-dependent Clp protease ATP-binding subunit clpA like CD4B, chloroplastic OS=Apostasia shenzhenica OX=1088818 GN=CD4B PE=3 SV=1	2	29	29	8	33.2	110.52	999	323.31	0.728734	1.08818	1.06159	1.1215	0.786115	1.0412	1.05804	1.11465
A0A2I0AEG0	A0A2I0AEG0	tr|A0A2I0AEG0|A0A2I0AEG0_9ASPA Actin OS=Apostasia shenzhenica OX=1088818 GN=AXF42_Ash011417 PE=3 SV=1	1	18	2	0	55.4	41.709	377	36.839	1.04499	1.13686	1.06271	0.755443	0.890028	1.25576	1.1834	0.670811
A0A2I0AEI7	A0A2I0AEI7	tr|A0A2I0AEI7|A0A2I0AEI7_9ASPA LRR receptor-like serine/threonine-protein kinase RCH1 OS=Apostasia shenzhenica OX=1088818 GN=RCH1 PE=4 SV=1	1	2	2	2	4	58.773	527	20.53	0.714517	1.06241	1.27591	0.947167	0.720274	1.02129	1.30284	0.955597
A0A2I0AEJ7	A0A2I0AEJ7	tr|A0A2I0AEJ7|A0A2I0AEJ7_9ASPA Phosphoglucomutase, chloroplastic OS=Apostasia shenzhenica OX=1088818 GN=PGMP PE=4 SV=1	1	2	2	2	4.6	74.246	672	22.631	1.09209	0.986585	0.9249	0.996427	0	0	0	0
A0A2I0AEK1	A0A2I0AEK1	tr|A0A2I0AEK1|A0A2I0AEK1_9ASPA Polyadenylate-binding protein 2 OS=Apostasia shenzhenica OX=1088818 GN=PAB2 PE=4 SV=1	1	3	3	3	6.6	41.07	376	18.554	1.21709	0.866704	1.03981	0.876395	1.10763	0.913479	1.19766	0.781233
A0A2I0AEK4	A0A2I0AEK4	tr|A0A2I0AEK4|A0A2I0AEK4_9ASPA 3-hydroxyisobutyryl-CoA hydrolase 1 OS=Apostasia shenzhenica OX=1088818 GN=CHY1 PE=3 SV=1	1	1	1	1	2.1	42.838	385	6.326	0.896123	1.01644	0.872727	1.21471	0	0	0	0
A0A2I0AEK9	A0A2I0AEK9	tr|A0A2I0AEK9|A0A2I0AEK9_9ASPA Small nuclear ribonucleoprotein Sm D3 OS=Apostasia shenzhenica OX=1088818 GN=AXF42_Ash016154 PE=3 SV=1	1	1	1	1	7.6	14.327	131	7.5203	0.926282	1.0111	0.980254	1.08236	0.838096	1.05446	1.23624	0.871203
A0A2I0AEL5	A0A2I0AEL5	tr|A0A2I0AEL5|A0A2I0AEL5_9ASPA Vacuolar protein sorting-associated protein 20 like 2 OS=Apostasia shenzhenica OX=1088818 GN=VPS20.2 PE=3 SV=1	1	3	3	3	12.2	26.247	238	41.131	1.01532	0.954421	1.04486	0.985397	0.998589	0.90326	1.0823	1.01585
A0A2I0AEM7	A0A2I0AEM7	tr|A0A2I0AEM7|A0A2I0AEM7_9ASPA Mechanosensitive ion channel protein 6 OS=Apostasia shenzhenica OX=1088818 GN=MSL6 PE=4 SV=1	1	1	1	1	1.6	169.65	1533	5.9058	1.23743	0.978498	0.994713	0.789355	0	0	0	0
A0A2I0AEP3	A0A2I0AEP3	tr|A0A2I0AEP3|A0A2I0AEP3_9ASPA Synaptotagmin-2 OS=Apostasia shenzhenica OX=1088818 GN=SYT2 PE=4 SV=1	1	2	2	2	3	60.675	535	12.422	1.08687	1.04355	1.03753	0.832054	0.86355	1.141	1.08009	0.915361
A0A2I0AES1	A0A2I0AES1	tr|A0A2I0AES1|A0A2I0AES1_9ASPA L-ascorbate oxidase like OS=Apostasia shenzhenica OX=1088818 GN=Bp10 PE=4 SV=1	1	2	2	2	4.4	59.908	541	23.113	1.38354	0.814308	1.03094	0.771213	0.90638	0.940994	1.52146	0.631164
A0A2I0AET2	A0A2I0AET2	tr|A0A2I0AET2|A0A2I0AET2_9ASPA Alpha-mannosidase OS=Apostasia shenzhenica OX=1088818 GN=AXF42_Ash016181 PE=3 SV=1	1	3	2	2	4	106.99	952	15.325	1.00307	0.970879	1.1026	0.923448	0	0	0	0
A0A2I0AET6	A0A2I0AET6	tr|A0A2I0AET6|A0A2I0AET6_9ASPA Phosphoinositide phosphatase SAC3 OS=Apostasia shenzhenica OX=1088818 GN=SAC3 PE=4 SV=1	1	2	2	2	1.9	97.028	855	11.639	0.690635	1.13497	1.0528	1.12159	0	0	0	0
A0A2I0AEV4	A0A2I0AEV4	tr|A0A2I0AEV4|A0A2I0AEV4_9ASPA DEAD-box ATP-dependent RNA helicase 31 OS=Apostasia shenzhenica OX=1088818 GN=AXF42_Ash021001 PE=3 SV=1	1	1	1	1	1.2	85.189	762	6.3103	1.15712	0.996658	0.910474	0.935751	1.03518	1.02748	0.974214	0.963124
A0A2I0AEW2	A0A2I0AEW2	tr|A0A2I0AEW2|A0A2I0AEW2_9ASPA Ribose-phosphate pyrophosphokinase 4 OS=Apostasia shenzhenica OX=1088818 GN=AXF42_Ash021009 PE=4 SV=1	1	1	1	1	5	33.581	298	57.062	1.33861	0.849996	1.00633	0.805071	1.33965	0.795919	1.09275	0.771679
A0A2I0AEX3	A0A2I0AEX3	tr|A0A2I0AEX3|A0A2I0AEX3_9ASPA Putative cinnamyl alcohol dehydrogenase 2 OS=Apostasia shenzhenica OX=1088818 GN=CAD2 PE=3 SV=1	1	1	1	1	4.2	38.077	356	24.706	1.30466	0.704857	1.28791	0.702569	1.59216	0.711623	0.826291	0.869927
A0A2I0AF20	A0A2I0AF20	tr|A0A2I0AF20|A0A2I0AF20_9ASPA Eukaryotic translation initiation factor isoform 4E-2 OS=Apostasia shenzhenica OX=1088818 GN=AXF42_Ash018159 PE=3 SV=1	1	1	1	1	4.9	23.357	204	7.1023	1.05359	0.883491	1.08652	0.976409	0.969138	1.06614	0.931832	1.03289
A0A2I0AF38	A0A2I0AF38	tr|A0A2I0AF38|A0A2I0AF38_9ASPA Uncharacterized protein OS=Apostasia shenzhenica OX=1088818 GN=AXF42_Ash018171 PE=4 SV=1	1	2	2	2	9.8	28.988	266	13.122	1.13101	0.893126	0.949524	1.02634	0.90994	1.08823	0.967616	1.03422
A0A2I0AF76	A0A2I0AF76	tr|A0A2I0AF76|A0A2I0AF76_9ASPA Fasciclin-like arabinogalactan protein 8 OS=Apostasia shenzhenica OX=1088818 GN=FLA8 PE=4 SV=1	1	3	3	2	7.8	43.226	421	42.926	1.16117	0.895196	0.937314	1.00632	1.0769	1.09457	0.941337	0.887188
A0A2I0AF94	A0A2I0AF94	tr|A0A2I0AF94|A0A2I0AF94_9ASPA Cysteine desulfurase 1, mitochondrial OS=Apostasia shenzhenica OX=1088818 GN=NIFS PE=3 SV=1	1	3	3	3	8.7	50.353	462	62.523	1.13348	0.911447	1.02259	0.932477	1.16365	0.93092	0.995379	0.910054
A0A2I0AF99	A0A2I0AF99	tr|A0A2I0AF99|A0A2I0AF99_9ASPA ATP-dependent DNA helicase HFM1/MER3 OS=Apostasia shenzhenica OX=1088818 GN=AXF42_Ash000046 PE=4 SV=1	1	1	1	1	1.7	65.454	583	7.1042	0.426572	1.24833	1.76439	0.560711	0	0	0	0
A0A2I0AFC0	A0A2I0AFC0	tr|A0A2I0AFC0|A0A2I0AFC0_9ASPA 40S ribosomal protein S17 OS=Apostasia shenzhenica OX=1088818 GN=RPS17 PE=3 SV=1	1	5	5	5	23	15.916	139	41.601	0.813378	1.05852	1.14046	0.987635	0.840383	1.00335	1.17529	0.980985
A0A2I0AFD2	A0A2I0AFD2	tr|A0A2I0AFD2|A0A2I0AFD2_9ASPA Uncharacterized protein OS=Apostasia shenzhenica OX=1088818 GN=AXF42_Ash000102 PE=4 SV=1	1	1	1	1	2.1	46.033	423	6.2832	1.8211	0.54404	1.37514	0.259721	1.79446	0.672485	1.15166	0.381391
A0A2I0AFD4	A0A2I0AFD4	tr|A0A2I0AFD4|A0A2I0AFD4_9ASPA Protein DA1-like1 OS=Apostasia shenzhenica OX=1088818 GN=DAR1 PE=4 SV=1	1	2	2	2	4.8	54.509	479	11.548	1.05669	0.911397	0.938619	1.0933	1.06297	1.02726	0.969609	0.940166
A0A2I0AFF7	A0A2I0AFF7	tr|A0A2I0AFF7|A0A2I0AFF7_9ASPA Adenine phosphoribosyltransferase 1 OS=Apostasia shenzhenica OX=1088818 GN=APT1 PE=3 SV=1	1	1	1	1	8.8	19.854	181	64.684	0.425525	1.2787	1.19496	1.10081	0.591244	1.2277	1.1142	1.06685
A0A2I0AFG4	A0A2I0AFG4	tr|A0A2I0AFG4|A0A2I0AFG4_9ASPA 30S ribosomal protein S13, chloroplastic OS=Apostasia shenzhenica OX=1088818 GN=RPS13 PE=3 SV=1	1	1	1	1	5.6	20.452	179	7.4894	0.851933	1.0049	0.854263	1.28891	0.828697	1.02889	0.800709	1.34171
A0A2I0AFH9;A0A2I0B2Z4	A0A2I0AFH9;A0A2I0B2Z4	tr|A0A2I0AFH9|A0A2I0AFH9_9ASPA Subtilisin-like protease OS=Apostasia shenzhenica OX=1088818 GN=ARA12 PE=3 SV=1;tr|A0A2I0B2Z4|A0A2I0B2Z4_9ASPA Subtilisin-like protease OS=Apostasia shenzhenica OX=1088818 GN=ARA12 PE=4 SV=1	2	2	2	2	3.5	80.324	775	36.042	1.38174	0.756767	1.27804	0.583456	1.61549	0.60392	1.15727	0.623319
A0A2I0AFK9	A0A2I0AFK9	tr|A0A2I0AFK9|A0A2I0AFK9_9ASPA AP complex subunit sigma OS=Apostasia shenzhenica OX=1088818 GN=AP17 PE=3 SV=1	1	3	3	3	11	20.281	172	19.296	1.42161	0.920062	0.885775	0.772554	0.97586	1.07391	1.04165	0.908572
A0A2I0AFL2	A0A2I0AFL2	tr|A0A2I0AFL2|A0A2I0AFL2_9ASPA Uncharacterized protein OS=Apostasia shenzhenica OX=1088818 GN=AXF42_Ash000177 PE=4 SV=1	1	2	2	2	2.2	80.032	685	14.004	1.21119	0.968952	0.927557	0.892305	1.08021	1.02651	1.02515	0.868133
A0A2I0AFL5	A0A2I0AFL5	tr|A0A2I0AFL5|A0A2I0AFL5_9ASPA Threonine dehydratase OS=Apostasia shenzhenica OX=1088818 GN=OMR1 PE=3 SV=1	1	7	7	7	11.6	67.81	622	51.794	0.773947	1.09581	0.916453	1.21379	0.75135	1.12966	0.949807	1.16918
A0A2I0AFP4	A0A2I0AFP4	tr|A0A2I0AFP4|A0A2I0AFP4_9ASPA DNA helicase OS=Apostasia shenzhenica OX=1088818 GN=ROA1 PE=3 SV=1	1	3	3	3	4.8	86.016	768	24.026	1.383	0.909008	0.909956	0.798037	1.52763	0.890824	0.896796	0.684752
A0A2I0ALA0;A0A2I0AFS2;A0A2I0AW30	A0A2I0ALA0;A0A2I0AFS2;A0A2I0AW30	tr|A0A2I0ALA0|A0A2I0ALA0_9ASPA 5-3 exoribonuclease OS=Apostasia shenzhenica OX=1088818 GN=XRN3 PE=3 SV=1;tr|A0A2I0AFS2|A0A2I0AFS2_9ASPA 5-3 exoribonuclease OS=Apostasia shenzhenica OX=1088818 GN=XRN3 PE=3 SV=1;tr|A0A2I0AW30|A0A2I0AW30_9ASPA 5-3 exori	3	1	1	1	2.2	79.042	689	14.891	0	0	0	0	1.11653	0.925011	0.952335	1.00613
A0A2I0B8T0;A0A2I0AFS8	A0A2I0B8T0;A0A2I0AFS8	tr|A0A2I0B8T0|A0A2I0B8T0_9ASPA DnaJ protein like OS=Apostasia shenzhenica OX=1088818 GN=DNAJ1 PE=4 SV=1;tr|A0A2I0AFS8|A0A2I0AFS8_9ASPA DnaJ protein like ANJ1 OS=Apostasia shenzhenica OX=1088818 GN=AXF42_Ash000230 PE=4 SV=1	2	1	1	1	4.1	37.268	340	37.388	0.97465	1.10589	0.926889	0.992571	1.0474	1.03554	0.875701	1.04136
A0A2I0AFU1	A0A2I0AFU1	tr|A0A2I0AFU1|A0A2I0AFU1_9ASPA Clustered mitochondria protein OS=Apostasia shenzhenica OX=1088818 GN=FMT PE=4 SV=1	1	2	2	2	1.4	214.64	1939	69.77	0.685608	1.21256	1.05188	1.04995	0.707061	1.12379	1.04597	1.12318
A0A2I0AFV1	A0A2I0AFV1	tr|A0A2I0AFV1|A0A2I0AFV1_9ASPA Plasma membrane-associated cation-binding protein 1 OS=Apostasia shenzhenica OX=1088818 GN=PCAP1 PE=4 SV=1	1	1	1	1	6.2	19.11	176	7.3684	0.332173	1.46117	1.71306	0.493599	0.581311	1.25242	1.4642	0.702067
A0A2I0AFV3	A0A2I0AFV3	tr|A0A2I0AFV3|A0A2I0AFV3_9ASPA Peroxisomal fatty acid beta-oxidation multifunctional protein OS=Apostasia shenzhenica OX=1088818 GN=MFP PE=3 SV=1	1	1	1	1	1.5	72.983	667	6.055	0	0	0	0	0	0	0	0
A0A2I0AFV8	A0A2I0AFV8	tr|A0A2I0AFV8|A0A2I0AFV8_9ASPA Dynamin-related protein 5A OS=Apostasia shenzhenica OX=1088818 GN=AXF42_Ash000254 PE=3 SV=1	1	7	6	5	19.3	50.624	446	106.92	1.10726	1.04898	1.01079	0.832969	1.08464	1.03568	1.01299	0.866696
A0A2I0AFW9	A0A2I0AFW9	tr|A0A2I0AFW9|A0A2I0AFW9_9ASPA 60S ribosomal protein L27 OS=Apostasia shenzhenica OX=1088818 GN=RPL27C PE=3 SV=1	1	3	3	3	22.2	15.653	135	50.582	0.932242	1.09875	1.10288	0.866126	1.0067	1.01223	1.05932	0.921743
A0A2I0AFY1	A0A2I0AFY1	tr|A0A2I0AFY1|A0A2I0AFY1_9ASPA Serine hydroxymethyltransferase OS=Apostasia shenzhenica OX=1088818 GN=SHM4 PE=3 SV=1	1	6	1	1	13.7	60.638	555	29.926	1.08616	1.00083	0.871071	1.04194	1.12448	0.966877	0.886128	1.02251
A0A2I0AFZ9	A0A2I0AFZ9	tr|A0A2I0AFZ9|A0A2I0AFZ9_9ASPA Protein transport protein Sec24-like CEF OS=Apostasia shenzhenica OX=1088818 GN=CEF PE=4 SV=1	1	5	5	5	5.9	86.24	778	35.495	1.06275	0.993555	0.980476	0.963216	1.02232	0.988308	1.00195	0.987419
A0A2I0AG03	A0A2I0AG03	tr|A0A2I0AG03|A0A2I0AG03_9ASPA Chloroplast processing peptidase OS=Apostasia shenzhenica OX=1088818 GN=PLSP1 PE=4 SV=1	1	1	1	1	5	35.165	322	8.1425	0.838203	0.901944	1.05547	1.20438	0.709581	0.941402	1.08373	1.26529
A0A2I0AG09	A0A2I0AG09	tr|A0A2I0AG09|A0A2I0AG09_9ASPA Beta-adaptin-like protein OS=Apostasia shenzhenica OX=1088818 GN=BETAA-AD PE=3 SV=1	1	1	1	1	1.4	93.656	846	6.6799	0	0	0	0	0	0	0	0
A0A2I0AG11	A0A2I0AG11	tr|A0A2I0AG11|A0A2I0AG11_9ASPA Uncharacterized protein OS=Apostasia shenzhenica OX=1088818 GN=AXF42_Ash000324 PE=4 SV=1	1	1	1	1	2	80.854	701	6.4422	0.922545	1.0164	1.11823	0.942823	0.909588	0.905848	1.11838	1.06618
A0A2I0AG16	A0A2I0AG16	tr|A0A2I0AG16|A0A2I0AG16_9ASPA Dynein alpha chain, flagellar outer arm OS=Apostasia shenzhenica OX=1088818 GN=ODA11 PE=4 SV=1	1	1	1	1	0.8	117.77	1073	7.4353	0.93093	0.780921	1.26569	1.02246	0.918204	0.885953	1.27346	0.922388
A0A2I0AG19	A0A2I0AG19	tr|A0A2I0AG19|A0A2I0AG19_9ASPA Quinone-oxidoreductase like, chloroplastic OS=Apostasia shenzhenica OX=1088818 GN=AXF42_Ash000298 PE=4 SV=1	1	3	3	3	9	35.07	332	32.962	1.11046	0.86766	1.31186	0.71002	1.17103	0.789135	1.30438	0.735447
A0A2I0AG24	A0A2I0AG24	tr|A0A2I0AG24|A0A2I0AG24_9ASPA Isopentenyl-diphosphate Delta-isomerase I OS=Apostasia shenzhenica OX=1088818 GN=IPI1 PE=4 SV=1	1	2	1	1	11.6	27.775	241	127.37	0.805659	1.07856	1.03581	1.07997	0.818677	1.07101	1.03722	1.0731
A0A2I0AG25	A0A2I0AG25	tr|A0A2I0AG25|A0A2I0AG25_9ASPA 31 kDa ribonucleoprotein, chloroplastic OS=Apostasia shenzhenica OX=1088818 GN=RBP31 PE=4 SV=1	1	2	2	1	7.6	34.698	315	36.545	0.76708	0.9861	0.950974	1.29585	0.706231	1.02375	0.910857	1.35916
A0A2I0AG30	A0A2I0AG30	tr|A0A2I0AG30|A0A2I0AG30_9ASPA Cysteine proteinase 1 OS=Apostasia shenzhenica OX=1088818 GN=CCP1 PE=3 SV=1	1	2	2	2	4.5	40.696	376	45.122	1.48495	0.514882	1.57985	0.42032	1.36593	0.585404	1.51136	0.537308
A0A2I0AG35	A0A2I0AG35	tr|A0A2I0AG35|A0A2I0AG35_9ASPA U2 small nuclear ribonucleoprotein B OS=Apostasia shenzhenica OX=1088818 GN=U2B PE=4 SV=1	1	1	1	1	3.4	26.437	237	6.4779	1.11426	0.885513	1.0401	0.960123	0	0	0	0
A0A2I0AG47	A0A2I0AG47	tr|A0A2I0AG47|A0A2I0AG47_9ASPA Alcohol dehydrogenase 3 OS=Apostasia shenzhenica OX=1088818 GN=ADH3 PE=3 SV=1	1	6	6	5	21.1	40.967	380	204.58	0.888554	1.19269	0.999261	0.919496	1.3372	0.975308	0.830625	0.85687
A0A2I0AG52	A0A2I0AG52	tr|A0A2I0AG52|A0A2I0AG52_9ASPA Lipoxygenase OS=Apostasia shenzhenica OX=1088818 GN=LOX6 PE=3 SV=1	1	1	1	1	1.2	113	1006	14.578	2.32247	0.430972	0.786587	0.45997	2.32079	0.415451	0.783739	0.480018
A0A2I0AG62	A0A2I0AG62	tr|A0A2I0AG62|A0A2I0AG62_9ASPA Eukaryotic translation initiation factor 3 subunit H OS=Apostasia shenzhenica OX=1088818 GN=TIF3H1 PE=3 SV=1	1	1	1	1	5.7	38.236	333	170.62	1.37686	0.888544	0.777401	0.957196	1.44788	0.755864	0.973971	0.822286
A0A2I0AG64	A0A2I0AG64	tr|A0A2I0AG64|A0A2I0AG64_9ASPA Phosphatidylinositol 4-kinase beta 1 OS=Apostasia shenzhenica OX=1088818 GN=PI4KBETA1 PE=3 SV=1	1	1	1	1	0.8	167.04	1473	8.9504	1.32034	0.934074	0.925955	0.819629	1.21742	1.02567	0.899593	0.857313
A0A2I0AG79	A0A2I0AG79	tr|A0A2I0AG79|A0A2I0AG79_9ASPA Urease OS=Apostasia shenzhenica OX=1088818 GN=AXF42_Ash000330 PE=3 SV=1	1	1	1	1	3.3	90.335	841	43.101	0	0	0	0	1.33471	0.748921	0.880505	1.03586
A0A2I0AG88	A0A2I0AG88	tr|A0A2I0AG88|A0A2I0AG88_9ASPA NADP-dependent malic enzyme OS=Apostasia shenzhenica OX=1088818 GN=AXF42_Ash000424 PE=4 SV=1	1	5	2	2	8.8	57.794	513	49.489	0	0	0	0	0.738732	1.20059	1.43126	0.629416
A0A2I0AGA9	A0A2I0AGA9	tr|A0A2I0AGA9|A0A2I0AGA9_9ASPA Endoglucanase OS=Apostasia shenzhenica OX=1088818 GN=GLU4 PE=3 SV=1	1	1	1	1	5.3	55.83	510	13.54	3.63512	0.0122884	0.133078	0.219513	2.94966	0.324	0.356824	0.369514
A0A2I0AGC1	A0A2I0AGC1	tr|A0A2I0AGC1|A0A2I0AGC1_9ASPA Citrate synthase OS=Apostasia shenzhenica OX=1088818 GN=AXF42_Ash000435 PE=3 SV=1	1	5	1	1	11	59.956	545	36.424	0.520104	1.08694	1.10884	1.28412	0	0	0	0
A0A2I0AGC8	A0A2I0AGC8	tr|A0A2I0AGC8|A0A2I0AGC8_9ASPA Alpha,alpha-trehalose-phosphate synthase [UDP-forming] 1 OS=Apostasia shenzhenica OX=1088818 GN=TPS1 PE=4 SV=1	1	1	1	1	1.6	112.05	1001	10.879	1.15545	0.926304	1.14669	0.77156	0	0	0	0
A0A2I0AGD0	A0A2I0AGD0	tr|A0A2I0AGD0|A0A2I0AGD0_9ASPA Argininosuccinate synthase, chloroplastic OS=Apostasia shenzhenica OX=1088818 GN=AXF42_Ash000432 PE=3 SV=1	1	2	2	2	4.7	40.16	359	11.548	1.11045	0.925338	0.935126	1.02909	0.817993	1.10571	0.957597	1.1187
A0A2I0AGD1	A0A2I0AGD1	tr|A0A2I0AGD1|A0A2I0AGD1_9ASPA Ras-related protein RABA2a OS=Apostasia shenzhenica OX=1088818 GN=RABA2A PE=4 SV=1	1	5	2	2	26	24.221	219	91.884	1.1223	0.984433	1.11163	0.781637	1.12778	1.00002	1.08776	0.784436
A0A2I0AGE3	A0A2I0AGE3	tr|A0A2I0AGE3|A0A2I0AGE3_9ASPA Phosphotransferase OS=Apostasia shenzhenica OX=1088818 GN=HXK1 PE=3 SV=1	1	4	4	3	14.5	53.747	496	66.336	0.768718	1.048	0.903959	1.27932	0.780305	1.01768	0.94706	1.25495
A0A2I0AGF4	A0A2I0AGF4	tr|A0A2I0AGF4|A0A2I0AGF4_9ASPA Signal recognition particle 14 kDa protein OS=Apostasia shenzhenica OX=1088818 GN=SRP14 PE=4 SV=1	1	1	1	1	15.5	13.527	116	64.197	0.994127	0.840323	1.08905	1.0765	1.00499	0.905147	1.0506	1.03926
A0A2I0AGG6	A0A2I0AGG6	tr|A0A2I0AGG6|A0A2I0AGG6_9ASPA E3 ubiquitin-protein ligase RGLG2 OS=Apostasia shenzhenica OX=1088818 GN=RGLG2 PE=4 SV=1	1	1	1	1	2	50.45	456	6.0206	1.07841	1.09156	0.975797	0.854228	1.09976	1.02692	1.02659	0.846729
A0A2I0AGJ1;A0A2I0AGH4;A0A2I0A851	A0A2I0AGJ1;A0A2I0AGH4;A0A2I0A851	tr|A0A2I0AGJ1|A0A2I0AGJ1_9ASPA 12-oxophytodienoate reductase 5 OS=Apostasia shenzhenica OX=1088818 GN=OPR5 PE=4 SV=1;tr|A0A2I0AGH4|A0A2I0AGH4_9ASPA 12-oxophytodienoate reductase 11 OS=Apostasia shenzhenica OX=1088818 GN=OPR11 PE=4 SV=1;tr|A0A2I0A851|A0A2I0	3	2	2	2	5.2	36.353	324	14.48	1.58647	0.663519	1.03642	0.713591	1.13411	0.944223	1.08835	0.833313
A0A2I0AGJ2	A0A2I0AGJ2	tr|A0A2I0AGJ2|A0A2I0AGJ2_9ASPA ATP-citrate synthase beta chain protein 1 OS=Apostasia shenzhenica OX=1088818 GN=ACLB-1 PE=4 SV=1	1	14	14	14	29.9	66.1	608	323.31	0.952918	1.06178	1.00249	0.98281	0.997792	1.01173	1.00642	0.984059
A0A2I0AGJ7	A0A2I0AGJ7	tr|A0A2I0AGJ7|A0A2I0AGJ7_9ASPA Ubiquitin-conjugating enzyme E2 32 OS=Apostasia shenzhenica OX=1088818 GN=UBC32 PE=4 SV=1	1	1	1	1	3.9	33.813	305	22.139	0.836307	1.19213	0.953689	1.01787	0.881404	1.3123	0.96312	0.843177
A0A2I0AGJ8	A0A2I0AGJ8	tr|A0A2I0AGJ8|A0A2I0AGJ8_9ASPA Galactokinase OS=Apostasia shenzhenica OX=1088818 GN=GAL1 PE=4 SV=1	1	1	1	1	2.2	54.397	497	7.3931	1.13794	0.949409	1.0416	0.871051	0.999944	0.99297	1.06108	0.946005
A0A2I0AGN0	A0A2I0AGN0	tr|A0A2I0AGN0|A0A2I0AGN0_9ASPA 1,4-Dihydroxy-2-naphthoyl-CoA synthase, peroxisomal OS=Apostasia shenzhenica OX=1088818 GN=MENB PE=4 SV=1	1	2	2	2	7.3	28.474	260	14.294	0.811499	0.948841	1.03666	1.203	0.621019	1.02357	1.10737	1.24803
A0A2I0AGN2	A0A2I0AGN2	tr|A0A2I0AGN2|A0A2I0AGN2_9ASPA Sister chromatid cohesion 1 protein 3 OS=Apostasia shenzhenica OX=1088818 GN=SYN3 PE=4 SV=1	1	1	1	1	0.8	132.1	1200	6.6084	0	0	0	0	1.02522	0.90701	1.15977	0.908007
A0A2I0AGN7	A0A2I0AGN7	tr|A0A2I0AGN7|A0A2I0AGN7_9ASPA Uncharacterized protein OS=Apostasia shenzhenica OX=1088818 GN=AXF42_Ash000547 PE=4 SV=1	1	2	2	2	2.3	96.667	871	10.949	0.998739	0.576812	1.468	0.956452	1.14996	0.867641	0.975451	1.00694
A0A2I0AGP2	A0A2I0AGP2	tr|A0A2I0AGP2|A0A2I0AGP2_9ASPA Calmodulin-binding transcription activator 2 OS=Apostasia shenzhenica OX=1088818 GN=CMTA2 PE=4 SV=1	1	1	1	1	3.2	28.716	249	6.2263	0	0	0	0	1.1593	0.870164	1.22767	0.74287
A0A2I0AGP8	A0A2I0AGP8	tr|A0A2I0AGP8|A0A2I0AGP8_9ASPA T-complex protein 1 subunit eta OS=Apostasia shenzhenica OX=1088818 GN=CCT1 PE=3 SV=1	1	17	17	16	36.1	60.361	560	323.31	0.99846	1.05877	1.01384	0.928937	0.959747	1.03191	1.05096	0.957382
A0A2I0AGQ1	A0A2I0AGQ1	tr|A0A2I0AGQ1|A0A2I0AGQ1_9ASPA Uncharacterized protein OS=Apostasia shenzhenica OX=1088818 GN=AXF42_Ash000568 PE=4 SV=1	1	1	1	1	2.9	56.009	524	6.7676	1.01104	0.989151	0.954697	1.04511	0	0	0	0
A0A2I0AGQ4	A0A2I0AGQ4	tr|A0A2I0AGQ4|A0A2I0AGQ4_9ASPA Calreticulin-3 OS=Apostasia shenzhenica OX=1088818 GN=CRT3 PE=3 SV=1	1	2	2	2	6	40.37	351	33.874	0.651886	1.19847	1.14768	1.00197	0.730874	1.11426	1.1648	0.990062
A0A2I0AGR4	A0A2I0AGR4	tr|A0A2I0AGR4|A0A2I0AGR4_9ASPA Transcription initiation factor IIB OS=Apostasia shenzhenica OX=1088818 GN=TFIIB PE=4 SV=1	1	4	4	4	11.9	34.284	312	31.989	1.26415	0.901225	1.0091	0.825518	1.27879	0.878239	1.02477	0.818199
A0A2I0AGR6	A0A2I0AGR6	tr|A0A2I0AGR6|A0A2I0AGR6_9ASPA ATPase family AAA domain-containing protein OS=Apostasia shenzhenica OX=1088818 GN=AXF42_Ash000594 PE=4 SV=1	1	2	2	2	2.7	130.94	1183	14.066	1.02349	1.05943	0.989891	0.927195	0	0	0	0
A0A2I0AGR7	A0A2I0AGR7	tr|A0A2I0AGR7|A0A2I0AGR7_9ASPA Pentatricopeptide repeat-containing protein OS=Apostasia shenzhenica OX=1088818 GN=GRP23 PE=4 SV=1	1	2	2	2	3.1	64.785	582	11.859	1.30894	0.966945	0.925826	0.798293	1.14884	1.03524	0.951291	0.864625
A0A2I0AGS1	A0A2I0AGS1	tr|A0A2I0AGS1|A0A2I0AGS1_9ASPA S-adenosylmethionine synthase OS=Apostasia shenzhenica OX=1088818 GN=SAMS PE=3 SV=1	1	11	4	2	45.3	43.444	395	136.16	0.797494	1.29169	0.812625	1.09819	0.741182	1.33599	0.814556	1.10828
A0A2I0AGS8;A0A2I0AGF8	A0A2I0AGS8	tr|A0A2I0AGS8|A0A2I0AGS8_9ASPA Fructokinase-2 OS=Apostasia shenzhenica OX=1088818 GN=FRK2 PE=3 SV=1	2	3	1	1	9.2	34.816	327	6.842	1.08184	0.974802	1.10285	0.840508	1.14335	0.968888	1.06949	0.818279
A0A2I0AGT3	A0A2I0AGT3	tr|A0A2I0AGT3|A0A2I0AGT3_9ASPA Putative membrane-associated 30 kDa protein, chloroplastic OS=Apostasia shenzhenica OX=1088818 GN=AXF42_Ash000585 PE=4 SV=1	1	3	3	2	10.2	35.824	324	41.887	0.850734	0.952742	1.00816	1.18837	0.899775	0.932768	0.972128	1.19533
A0A2I0AGU4	A0A2I0AGU4	tr|A0A2I0AGU4|A0A2I0AGU4_9ASPA Ankyrin repeat domain-containing protein 2 OS=Apostasia shenzhenica OX=1088818 GN=AKR2 PE=4 SV=1	1	3	3	3	9	42.931	401	59.47	0.750047	1.03413	1.0175	1.19832	0.785045	1.04466	1.00824	1.16205
A0A2I0AGU8	A0A2I0AGU8	tr|A0A2I0AGU8|A0A2I0AGU8_9ASPA Tubulin gamma chain OS=Apostasia shenzhenica OX=1088818 GN=TUBG2 PE=3 SV=1	1	2	2	2	5.3	55.886	494	14.059	1.21052	0.936232	0.862066	0.991186	0	0	0	0
A0A2I0AGV5	A0A2I0AGV5	tr|A0A2I0AGV5|A0A2I0AGV5_9ASPA PTI1-like tyrosine-protein kinase 3 OS=Apostasia shenzhenica OX=1088818 GN=PTI13 PE=3 SV=1	1	5	5	1	17.8	38.726	353	92.481	1.03389	0.989873	1.00245	0.973781	0.963034	1.01009	1.09092	0.935952
A0A2I0AGX3	A0A2I0AGX3	tr|A0A2I0AGX3|A0A2I0AGX3_9ASPA 2-isopropylmalate synthase A OS=Apostasia shenzhenica OX=1088818 GN=IPMSA PE=3 SV=1	1	1	1	1	2.4	61.539	579	7.4648	2.10668	0.476016	0.497912	0.919392	1.40541	0.5355	0.558364	1.50073
A0A2I0AGY9	A0A2I0AGY9	tr|A0A2I0AGY9|A0A2I0AGY9_9ASPA Ribonuclease OS=Apostasia shenzhenica OX=1088818 GN=AXF42_Ash000652 PE=4 SV=1	1	9	9	9	9	109.53	993	144.68	1.06359	0.928043	1.00933	0.999033	1.15547	0.786575	1.02745	1.0305
A0A2I0AIA3;A0A2I0AH01	A0A2I0AIA3;A0A2I0AH01	tr|A0A2I0AIA3|A0A2I0AIA3_9ASPA Ubiquitin-conjugating enzyme E2 27 OS=Apostasia shenzhenica OX=1088818 GN=UBC27 PE=3 SV=1;tr|A0A2I0AH01|A0A2I0AH01_9ASPA Lysine histidine transporter 1 OS=Apostasia shenzhenica OX=1088818 GN=LHT1 PE=3 SV=1	2	2	2	2	11.1	21.608	198	11.177	0.700244	1.22973	0.939407	1.13062	0.923443	1.04843	0.902619	1.12551
A0A2I0AH11	A0A2I0AH11	tr|A0A2I0AH11|A0A2I0AH11_9ASPA Glycine--tRNA ligase 1, mitochondrial OS=Apostasia shenzhenica OX=1088818 GN=GLYRS-1 PE=4 SV=1	1	13	13	5	19.9	83.267	748	232.69	0.982245	0.967762	1.03571	1.01429	0.862534	1.0598	1.08914	0.988521
A0A2I0AH19	A0A2I0AH19	tr|A0A2I0AH19|A0A2I0AH19_9ASPA T-complex protein 1 subunit delta OS=Apostasia shenzhenica OX=1088818 GN=AXF42_Ash000677 PE=3 SV=1	1	9	9	9	17.8	58.223	538	247.06	1.02559	1.05748	1.08549	0.831439	1.03094	1.04285	1.08457	0.841648
A0A2I0AH37;A0A2I0AZG2	A0A2I0AH37;A0A2I0AZG2	tr|A0A2I0AH37|A0A2I0AH37_9ASPA Peptidylprolyl isomerase OS=Apostasia shenzhenica OX=1088818 GN=FKBP70 PE=4 SV=1;tr|A0A2I0AZG2|A0A2I0AZG2_9ASPA Peptidylprolyl isomerase OS=Apostasia shenzhenica OX=1088818 GN=FKBP62 PE=4 SV=1	2	7	7	7	10.4	64.309	577	165.53	1.31244	0.864338	0.844995	0.978229	1.26658	0.85805	0.873068	1.0023
A0A2I0AH46	A0A2I0AH46	tr|A0A2I0AH46|A0A2I0AH46_9ASPA Peptidylprolyl isomerase OS=Apostasia shenzhenica OX=1088818 GN=FKBP15-2 PE=4 SV=1	1	2	2	2	16.4	16.336	152	48.531	1.18505	0.731441	1.04058	1.04294	1.10627	0.834882	1.02055	1.0383
A0A2I0AIB7;A0A2I0AH49	A0A2I0AIB7;A0A2I0AH49	tr|A0A2I0AIB7|A0A2I0AIB7_9ASPA Nascent polypeptide-associated complex subunit beta OS=Apostasia shenzhenica OX=1088818 GN=AXF42_Ash003925 PE=3 SV=1;tr|A0A2I0AH49|A0A2I0AH49_9ASPA Nascent polypeptide-associated complex subunit beta OS=Apostasia shenzhenica	2	2	2	2	16	18.392	169	68.49	0.490496	1.23306	1.17699	1.09945	0.124154	1.42822	1.22459	1.22304
A0A2I0AH50	A0A2I0AH50	tr|A0A2I0AH50|A0A2I0AH50_9ASPA Selenium-binding protein 2 OS=Apostasia shenzhenica OX=1088818 GN=SBP2 PE=4 SV=1	1	2	2	2	4.6	54.575	497	24.609	1.35969	0.820687	1.05767	0.76195	1.2018	0.94786	1.02988	0.820462
A0A2I0AZF6;A0A2I0AH52;A0A2I0AQK6	A0A2I0AZF6;A0A2I0AH52;A0A2I0AQK6	tr|A0A2I0AZF6|A0A2I0AZF6_9ASPA Type I inositol 1,4,5-trisphosphate 5-phosphatase 12 OS=Apostasia shenzhenica OX=1088818 GN=5PTASE12 PE=4 SV=1;tr|A0A2I0AH52|A0A2I0AH52_9ASPA Type I inositol 1,4,5-trisphosphate 5-phosphatase 12 OS=Apostasia shenzhenica OX=10	3	1	1	1	0.9	128.69	1161	12.628	1.1289	1.01248	1.0342	0.824417	1.08109	1.06957	0.925617	0.923723
A0A2I0AH73	A0A2I0AH73	tr|A0A2I0AH73|A0A2I0AH73_9ASPA Pyruvate, phosphate dikinase OS=Apostasia shenzhenica OX=1088818 GN=PPDK1 PE=3 SV=1	1	3	3	3	3.9	103.46	953	124.73	0.658515	0.887743	1.68812	0.765624	0.716917	0.943508	1.48546	0.85411
A0A2I0AH81	A0A2I0AH81	tr|A0A2I0AH81|A0A2I0AH81_9ASPA Ribulose-phosphate 3-epimerase OS=Apostasia shenzhenica OX=1088818 GN=AXF42_Ash000725 PE=3 SV=1	1	1	1	1	8.4	24.583	226	123.04	0.999194	1.02281	0.959711	1.01828	1.12071	0.954712	0.933834	0.990744
A0A2I0AH84	A0A2I0AH84	tr|A0A2I0AH84|A0A2I0AH84_9ASPA Uncharacterized protein OS=Apostasia shenzhenica OX=1088818 GN=AXF42_Ash000691 PE=4 SV=1	1	1	1	1	1.8	54.052	491	7.3815	0.917617	1.04648	0.849846	1.18605	1.05186	1.05249	0.789278	1.10636
A0A2I0AH87	A0A2I0AH87	tr|A0A2I0AH87|A0A2I0AH87_9ASPA Uncharacterized protein OS=Apostasia shenzhenica OX=1088818 GN=AXF42_Ash000757 PE=4 SV=1	1	1	1	1	4.4	34.959	298	30.378	1.10078	1.1649	0.787297	0.94702	1.11339	1.09096	0.899989	0.895667
A0A2I0AH88	A0A2I0AH88	tr|A0A2I0AH88|A0A2I0AH88_9ASPA Acyl-CoA-binding domain-containing protein 4 OS=Apostasia shenzhenica OX=1088818 GN=ACBP4 PE=4 SV=1	1	3	3	3	4.3	67.985	625	20.323	1.19456	0.983096	0.962162	0.860187	1.18147	0.917528	0.976976	0.924025
A0A2I0AH93	A0A2I0AH93	tr|A0A2I0AH93|A0A2I0AH93_9ASPA Serine/arginine-rich splicing factor 33 OS=Apostasia shenzhenica OX=1088818 GN=SR33 PE=4 SV=1	1	1	1	1	6.8	15.508	133	6.2322	1.14912	1.06547	1.00827	0.777147	1.10092	1.02544	1.07734	0.796302
A0A2I0AH96	A0A2I0AH96	tr|A0A2I0AH96|A0A2I0AH96_9ASPA Acylpyruvate hydrolase OS=Apostasia shenzhenica OX=1088818 GN=AXF42_Ash000775 PE=4 SV=1	1	3	3	3	14	23.831	221	49.582	0.720718	1.17503	1.04132	1.06294	0.677983	1.20542	1.02072	1.09588
A0A2I0AHD2;A0A2I0AP49	A0A2I0AHD2	tr|A0A2I0AHD2|A0A2I0AHD2_9ASPA Lon protease homolog, mitochondrial OS=Apostasia shenzhenica OX=1088818 GN=LON2 PE=3 SV=1	2	7	7	7	8.7	110.88	1003	107.62	1.16127	0.919931	0.893858	1.02494	1.0909	0.945882	0.921586	1.04163
A0A2I0AHE5	A0A2I0AHE5	tr|A0A2I0AHE5|A0A2I0AHE5_9ASPA Peroxidase OS=Apostasia shenzhenica OX=1088818 GN=PER39 PE=3 SV=1	1	1	1	1	2.8	35.736	324	9.4209	1.09865	0.785791	1.03218	1.08338	1.17952	0.728353	0.94122	1.1509
A0A2I0AHE6	A0A2I0AHE6	tr|A0A2I0AHE6|A0A2I0AHE6_9ASPA Dolichyl-diphosphooligosaccharide--protein glycosyltransferase subunit STT3B OS=Apostasia shenzhenica OX=1088818 GN=STT3B PE=4 SV=1	1	5	5	5	8.2	86.29	768	40.895	1.15481	0.955144	1.09933	0.790713	1.0348	1.0189	1.06848	0.877811
A0A2I0AHG5	A0A2I0AHG5	tr|A0A2I0AHG5|A0A2I0AHG5_9ASPA Uncharacterized protein OS=Apostasia shenzhenica OX=1088818 GN=AXF42_Ash000772 PE=4 SV=1	1	1	1	1	1.2	127.14	1130	10.392	1.03412	0.988488	0.948234	1.02915	0	4	0	0
A0A2I0AHH1	A0A2I0AHH1	tr|A0A2I0AHH1|A0A2I0AHH1_9ASPA Glycerol-3-phosphate dehydrogenase OS=Apostasia shenzhenica OX=1088818 GN=SDP6 PE=3 SV=1	1	4	4	4	6.1	69.472	637	27.88	0.878197	1.29428	0.786545	1.04098	0.948497	1.02198	0.882912	1.14661
A0A2I0AHI0	A0A2I0AHI0	tr|A0A2I0AHI0|A0A2I0AHI0_9ASPA Uncharacterized protein OS=Apostasia shenzhenica OX=1088818 GN=AXF42_Ash003650 PE=4 SV=1	1	1	1	1	4	26.983	226	5.871	1.80519	0.796443	0.80297	0.595402	0	0	0	0
A0A2I0AHI2	A0A2I0AHI2	tr|A0A2I0AHI2|A0A2I0AHI2_9ASPA Uncharacterized protein OS=Apostasia shenzhenica OX=1088818 GN=AXF42_Ash003648 PE=4 SV=1	1	2	2	2	1.9	116.17	1059	33.612	1.33994	0.691329	0.969124	0.99961	1.33212	0.736	1.06287	0.86901
A0A2I0AHI3	A0A2I0AHI3	tr|A0A2I0AHI3|A0A2I0AHI3_9ASPA Uncharacterized protein OS=Apostasia shenzhenica OX=1088818 GN=AXF42_Ash003641 PE=3 SV=1	1	1	1	1	1.5	83.183	756	7.728	0.833276	0.975469	0.963927	1.22733	0.885112	1.02708	0.968727	1.11909
A0A2I0AHJ1	A0A2I0AHJ1	tr|A0A2I0AHJ1|A0A2I0AHJ1_9ASPA Lactoylglutathione lyase OS=Apostasia shenzhenica OX=1088818 GN=AXF42_Ash003635 PE=3 SV=1	1	3	3	3	11.9	27.538	243	39.264	0.721263	1.11272	0.977849	1.18817	0.504704	1.20821	1.02854	1.25854
A0A2I0AHJ3	A0A2I0AHJ3	tr|A0A2I0AHJ3|A0A2I0AHJ3_9ASPA Glutathione S-transferase T1 OS=Apostasia shenzhenica OX=1088818 GN=GSTT1 PE=3 SV=1	1	1	1	1	3.8	27.321	240	10.115	0.830099	0.993181	0.99527	1.18145	0.852014	0.974199	0.994108	1.17968
A0A2I0AHL1	A0A2I0AHL1	tr|A0A2I0AHL1|A0A2I0AHL1_9ASPA Dihydroorotate dehydrogenase (quinone), mitochondrial OS=Apostasia shenzhenica OX=1088818 GN=PYRD PE=3 SV=1	1	1	1	1	3	49.336	464	18.45	0.851973	1.0343	0.957184	1.15654	0.886765	1.0108	0.964972	1.13746
A0A2I0AHM5	A0A2I0AHM5	tr|A0A2I0AHM5|A0A2I0AHM5_9ASPA S-(hydroxymethyl)glutathione dehydrogenase OS=Apostasia shenzhenica OX=1088818 GN=ADH2 PE=3 SV=1	1	3	3	3	6.9	40.926	379	18.491	0.943684	1.09798	1.2181	0.740233	1.06514	0.962014	1.02123	0.951625
A0A2I0AHM8	A0A2I0AHM8	tr|A0A2I0AHM8|A0A2I0AHM8_9ASPA Glutamyl-tRNA(Gln) amidotransferase subunit B, chloroplastic/mitochondrial OS=Apostasia shenzhenica OX=1088818 GN=GATB PE=3 SV=1	1	3	3	3	6.7	61.861	553	22.064	0.879942	1.00302	1.06999	1.04705	0.830985	1.06363	1.00307	1.10231
A0A2I0AHP7	A0A2I0AHP7	tr|A0A2I0AHP7|A0A2I0AHP7_9ASPA Heterogeneous nuclear ribonucleoprotein 1 OS=Apostasia shenzhenica OX=1088818 GN=RNP1 PE=4 SV=1	1	3	3	3	8.4	45.06	438	61.678	1.00743	0.966357	1.05305	0.973162	1.06539	0.943359	1.01997	0.97128
A0A2I0AHQ6	A0A2I0AHQ6	tr|A0A2I0AHQ6|A0A2I0AHQ6_9ASPA SufE-like protein, chloroplastic OS=Apostasia shenzhenica OX=1088818 GN=AXF42_Ash003663 PE=3 SV=1	1	1	1	1	10.6	11.45	104	13.708	0	0	0	0	0	0	0	0
A0A2I0AHR0	A0A2I0AHR0	tr|A0A2I0AHR0|A0A2I0AHR0_9ASPA Uncharacterized protein OS=Apostasia shenzhenica OX=1088818 GN=AXF42_Ash003717 PE=4 SV=1	1	1	1	1	1.2	102.37	921	12.752	0.938819	1.15208	1.01602	0.893084	0.768113	1.22312	1.09027	0.918498
A0A2I0AHR6	A0A2I0AHR6	tr|A0A2I0AHR6|A0A2I0AHR6_9ASPA Beta-galactosidase OS=Apostasia shenzhenica OX=1088818 GN=BGAL8 PE=3 SV=1	1	1	1	1	2.1	76.401	698	7.1588	1.42175	0.715635	1.09424	0.768366	1.48022	0.752997	0.988352	0.778429
A0A2I0AKA0;A0A2I0AHT1	A0A2I0AKA0;A0A2I0AHT1	tr|A0A2I0AKA0|A0A2I0AKA0_9ASPA mRNA-capping enzyme OS=Apostasia shenzhenica OX=1088818 GN=AXF42_Ash014661 PE=4 SV=1;tr|A0A2I0AHT1|A0A2I0AHT1_9ASPA mRNA-capping enzyme OS=Apostasia shenzhenica OX=1088818 GN=AXF42_Ash003756 PE=4 SV=1	2	1	1	1	1.5	78.925	674	6.4992	1.22621	0.831517	1.04704	0.895226	0	0	0	0
A0A2I0AHU7	A0A2I0AHU7	tr|A0A2I0AHU7|A0A2I0AHU7_9ASPA U-box domain-containing protein 72 OS=Apostasia shenzhenica OX=1088818 GN=PUB72 PE=4 SV=1	1	1	1	1	1.5	57.611	524	6.3958	1.32773	0.884965	0.884684	0.90262	1.36577	0.745444	0.975563	0.913219
A0A2I0AHX2	A0A2I0AHX2	tr|A0A2I0AHX2|A0A2I0AHX2_9ASPA Heat shock 70 kDa protein 17 OS=Apostasia shenzhenica OX=1088818 GN=HSP70-17 PE=3 SV=1	1	2	2	2	2.8	100.1	896	32.613	1.23558	0.823863	1.0052	0.935358	0.976091	1.06229	1.03078	0.930845
A0A2I0AHY8	A0A2I0AHY8	tr|A0A2I0AHY8|A0A2I0AHY8_9ASPA Putative 26S proteasome non-ATPase regulatory subunit 7 OS=Apostasia shenzhenica OX=1088818 GN=RPN8 PE=4 SV=1	1	4	4	3	14.4	34.471	305	61.454	0.832259	1.11162	1.02141	1.0347	0.917135	0.989607	1.08631	1.00695
A0A2I0AHZ4	A0A2I0AHZ4	tr|A0A2I0AHZ4|A0A2I0AHZ4_9ASPA Uncharacterized protein OS=Apostasia shenzhenica OX=1088818 GN=AXF42_Ash003814 PE=4 SV=1	1	2	2	2	1.8	110.75	995	11.118	0	0	0	0	1.0769	0.869395	0.992203	1.0615
A0A2I0AI00	A0A2I0AI00	tr|A0A2I0AI00|A0A2I0AI00_9ASPA Argininosuccinate lyase OS=Apostasia shenzhenica OX=1088818 GN=ARG7 PE=3 SV=1	1	1	1	1	2.1	57.851	518	17.937	1.23864	0.850672	0.89774	1.01295	1.30028	0.906532	0.829073	0.964113
A0A2I0AI17	A0A2I0AI17	tr|A0A2I0AI17|A0A2I0AI17_9ASPA Chaperone protein dnaJ 2 OS=Apostasia shenzhenica OX=1088818 GN=ATJ2 PE=4 SV=1	1	5	5	5	16	39.132	344	64.484	1.25571	0.917145	0.84273	0.984418	0.540455	1.32845	1.04452	1.08657
A0A2I0AI22	A0A2I0AI22	tr|A0A2I0AI22|A0A2I0AI22_9ASPA Thioredoxin M-type, chloroplastic OS=Apostasia shenzhenica OX=1088818 GN=AXF42_Ash003844 PE=4 SV=1	1	1	1	1	5.2	19.539	174	5.9401	0.71657	1.19065	0.883784	1.209	0	0	0	0
A0A2I0AI28	A0A2I0AI28	tr|A0A2I0AI28|A0A2I0AI28_9ASPA Monothiol glutaredoxin-S4, mitochondrial OS=Apostasia shenzhenica OX=1088818 GN=GRXS4 PE=4 SV=1	1	2	2	2	12.8	17.969	164	11.762	0	0	0	0	1.0111	0.951386	0.916657	1.12085
A0A2I0AI39	A0A2I0AI39	tr|A0A2I0AI39|A0A2I0AI39_9ASPA Uncharacterized protein OS=Apostasia shenzhenica OX=1088818 GN=AXF42_Ash003860 PE=4 SV=1	1	3	3	3	16.1	27.541	242	113.9	1.13475	0.967089	0.962673	0.935491	1.1075	0.952157	1.02428	0.916067
A0A2I0AI49	A0A2I0AI49	tr|A0A2I0AI49|A0A2I0AI49_9ASPA Uridine kinase OS=Apostasia shenzhenica OX=1088818 GN=UKL1 PE=3 SV=1	1	3	1	1	8.4	52.87	474	24.183	1.18473	0.917803	0.908102	0.98937	1.0497	0.97596	0.878363	1.09598
A0A2I0AI67	A0A2I0AI67	tr|A0A2I0AI67|A0A2I0AI67_9ASPA Transmembrane emp24 domain-containing protein p24beta2 OS=Apostasia shenzhenica OX=1088818 GN=AXF42_Ash003891 PE=3 SV=1	1	1	1	1	5.2	24.645	212	7.7579	1.19339	0.990874	0.9823	0.83344	1.19914	0.954964	1.01944	0.82645
A0A2I0AI74	A0A2I0AI74	tr|A0A2I0AI74|A0A2I0AI74_9ASPA Dynamin-related protein 3A OS=Apostasia shenzhenica OX=1088818 GN=DRP3A PE=3 SV=1	1	10	10	10	12.7	91.636	832	150.42	1.2379	0.926757	0.792782	1.04256	1.23966	0.945931	0.789672	1.02474
A0A2I0AI76	A0A2I0AI76	tr|A0A2I0AI76|A0A2I0AI76_9ASPA Ubiquitin-like modifier-activating enzyme 5 OS=Apostasia shenzhenica OX=1088818 GN=AXF42_Ash003894 PE=4 SV=1	1	2	2	2	7.6	43.408	397	77.229	0.940891	1.02106	1.04249	0.995555	0.919442	1.03126	1.05142	0.997878
A0A2I0AI86	A0A2I0AI86	tr|A0A2I0AI86|A0A2I0AI86_9ASPA Pyruvate dehydrogenase E1 component subunit beta OS=Apostasia shenzhenica OX=1088818 GN=AXF42_Ash003906 PE=4 SV=1	1	3	3	3	10.4	45.147	412	240.21	0.881802	1.09416	0.887192	1.13685	0.904608	1.14899	0.830993	1.11541
A0A2I0AI89	A0A2I0AI89	tr|A0A2I0AI89|A0A2I0AI89_9ASPA Uncharacterized protein OS=Apostasia shenzhenica OX=1088818 GN=AXF42_Ash003888 PE=4 SV=1	1	1	1	1	1.7	64.038	588	6.4036	1.12916	0.999825	1.19619	0.674818	1.21125	0.959874	1.15271	0.676168
A0A2I0AI93	A0A2I0AI93	tr|A0A2I0AI93|A0A2I0AI93_9ASPA Glutamate-1-semialdehyde 2,1-aminomutase, chloroplastic OS=Apostasia shenzhenica OX=1088818 GN=GSA PE=3 SV=1	1	4	4	4	12.1	50.078	470	75.72	0.717009	1.03948	0.908451	1.33506	0.643642	1.09198	0.988682	1.27569
A0A2I0AIB3	A0A2I0AIB3	tr|A0A2I0AIB3|A0A2I0AIB3_9ASPA Glycine--tRNA ligase 1, mitochondrial OS=Apostasia shenzhenica OX=1088818 GN=GLYRS-1 PE=4 SV=1	1	11	3	3	16.8	81.679	737	18.923	0.791454	0.999791	1.07792	1.13084	0.768683	1.04184	1.1288	1.06068
A0A2I0AIC2	A0A2I0AIC2	tr|A0A2I0AIC2|A0A2I0AIC2_9ASPA Phosphoglycerate kinase OS=Apostasia shenzhenica OX=1088818 GN=AXF42_Ash003940 PE=3 SV=1	1	8	6	6	22	49.898	478	151.21	0.722975	1.06101	1.00451	1.21151	0.734767	1.10378	0.999952	1.1615
A0A2I0AID0	A0A2I0AID0	tr|A0A2I0AID0|A0A2I0AID0_9ASPA Calnexin like 1 OS=Apostasia shenzhenica OX=1088818 GN=CNX1 PE=3 SV=1	1	5	5	4	10.4	59.266	518	53.401	1.23303	0.903767	1.04192	0.821279	1.09946	0.886151	1.13228	0.882104
A0A2I0AID1;A0A2I0ADI5	A0A2I0AID1	tr|A0A2I0AID1|A0A2I0AID1_9ASPA U2 snRNP auxiliary factor large subunit OS=Apostasia shenzhenica OX=1088818 GN=U2AF65B PE=3 SV=1	2	4	4	4	15.3	39.506	366	84.291	1.08818	0.92554	1.04703	0.939244	1.11156	0.94003	1.04896	0.899458
A0A2I0AID4	A0A2I0AID4	tr|A0A2I0AID4|A0A2I0AID4_9ASPA Uncharacterized protein OS=Apostasia shenzhenica OX=1088818 GN=AXF42_Ash003937 PE=4 SV=1	1	1	1	1	5.6	34.916	322	8.762	0.886012	0.967408	1.10719	1.03939	0	0	0	0
A0A2I0AIG7	A0A2I0AIG7	tr|A0A2I0AIG7|A0A2I0AIG7_9ASPA Ferritin OS=Apostasia shenzhenica OX=1088818 GN=FER1 PE=3 SV=1	1	1	1	1	3.4	29.524	262	6.1821	1.38016	0.786521	1.13609	0.69723	0	0	0	0
A0A2I0AIK5	A0A2I0AIK5	tr|A0A2I0AIK5|A0A2I0AIK5_9ASPA Uncharacterized protein OS=Apostasia shenzhenica OX=1088818 GN=AXF42_Ash004009 PE=3 SV=1	1	2	2	2	9.3	24.276	204	11.154	0	0	0	0	1.00637	0.997902	0.984431	1.01129
A0A2I0AIL5	A0A2I0AIL5	tr|A0A2I0AIL5|A0A2I0AIL5_9ASPA Glutathione reductase OS=Apostasia shenzhenica OX=1088818 GN=GRC2 PE=3 SV=1	1	4	4	4	10.6	53.774	499	68.762	0.760267	1.14545	0.888366	1.20591	0.759344	1.19438	0.846616	1.19966
A0A2I0AIM0	A0A2I0AIM0	tr|A0A2I0AIM0|A0A2I0AIM0_9ASPA Uncharacterized protein OS=Apostasia shenzhenica OX=1088818 GN=AXF42_Ash006601 PE=4 SV=1	1	1	1	1	4	34.498	303	-2	0.76543	1.62723	0.694231	0.91311	0	0	0	0
A0A2I0AIM6	A0A2I0AIM6	tr|A0A2I0AIM6|A0A2I0AIM6_9ASPA Putative methyltransferase PMT23 OS=Apostasia shenzhenica OX=1088818 GN=AXF42_Ash003964 PE=4 SV=1	1	1	1	1	2.1	69.564	613	10.506	0.959136	1.09027	1.10474	0.845859	0	0	0	0
A0A2I0AIN2	A0A2I0AIN2	tr|A0A2I0AIN2|A0A2I0AIN2_9ASPA Villin-2 OS=Apostasia shenzhenica OX=1088818 GN=VLN2 PE=4 SV=1	1	6	6	4	7.3	105.16	951	158.78	1.18956	0.903918	1.18077	0.725756	1.22107	0.91276	1.11571	0.750465
A0A2I0AIN3	A0A2I0AIN3	tr|A0A2I0AIN3|A0A2I0AIN3_9ASPA Serine--glyoxylate aminotransferase OS=Apostasia shenzhenica OX=1088818 GN=AGT1 PE=3 SV=1	1	3	3	3	9	44.17	401	43.282	0.756693	0.89196	1.19286	1.15848	0.611784	0.968687	1.15011	1.26941
A0A2I0AIP0	A0A2I0AIP0	tr|A0A2I0AIP0|A0A2I0AIP0_9ASPA Ferredoxin-dependent glutamate synthase, chloroplastic OS=Apostasia shenzhenica OX=1088818 GN=GLU PE=4 SV=1	1	5	5	5	6.7	94.323	878	34.511	0.913594	1.02448	0.948816	1.11311	0.979801	0.908098	0.950267	1.16183
A0A2I0AIQ4	A0A2I0AIQ4	tr|A0A2I0AIQ4|A0A2I0AIQ4_9ASPA Valine--tRNA ligase OS=Apostasia shenzhenica OX=1088818 GN=VALRS PE=3 SV=1	1	1	1	1	1.5	97.383	868	6.4055	1.03817	0.983466	0.966461	1.01191	0.971955	0.951027	1.09038	0.986642
A0A2I0AIR1	A0A2I0AIR1	tr|A0A2I0AIR1|A0A2I0AIR1_9ASPA Alpha-amylase OS=Apostasia shenzhenica OX=1088818 GN=AMY1.6 PE=3 SV=1	1	1	1	1	3	47.692	431	7.71	0	0	0	0	2.29202	0.456117	0.735494	0.516374
A0A2I0AIS3	A0A2I0AIS3	tr|A0A2I0AIS3|A0A2I0AIS3_9ASPA Thioredoxin-like 4, chloroplastic OS=Apostasia shenzhenica OX=1088818 GN=AXF42_Ash006651 PE=4 SV=1	1	1	1	1	7.6	23.804	210	7.5131	1.11769	1.13062	0.874499	0.877198	0	0	0	0
A0A2I0AIV6;A0A2I0AI18	A0A2I0AIV6	tr|A0A2I0AIV6|A0A2I0AIV6_9ASPA Glyceraldehyde-3-phosphate dehydrogenase OS=Apostasia shenzhenica OX=1088818 GN=GAPC2 PE=3 SV=1	2	6	6	2	18.9	36.719	339	87.133	1.12767	0.834077	0.986056	1.0522	1.0021	1.06541	0.951179	0.981316
A0A2I0BEF8;A0A2I0AIV9	A0A2I0BEF8;A0A2I0AIV9	tr|A0A2I0BEF8|A0A2I0BEF8_9ASPA DEAD-box ATP-dependent RNA helicase 2 OS=Apostasia shenzhenica OX=1088818 GN=AXF42_Ash018454 PE=4 SV=1;tr|A0A2I0AIV9|A0A2I0AIV9_9ASPA DEAD-box ATP-dependent RNA helicase 34 OS=Apostasia shenzhenica OX=1088818 GN=AXF42_Ash0066	2	11	7	7	28.9	45.776	405	93.749	1.10168	0.977344	1.01386	0.907111	1.07561	0.922192	1.06903	0.93317
A0A2I0AIW7	A0A2I0AIW7	tr|A0A2I0AIW7|A0A2I0AIW7_9ASPA Regulator of nonsense transcripts UPF2 OS=Apostasia shenzhenica OX=1088818 GN=UPF2 PE=4 SV=1	1	2	2	2	1.5	135.61	1195	12.537	1.24639	0.932552	0.926444	0.894611	1.3613	0.868948	0.901082	0.868674
A0A2I0AIX7	A0A2I0AIX7	tr|A0A2I0AIX7|A0A2I0AIX7_9ASPA Glucose-6-phosphate 1-dehydrogenase OS=Apostasia shenzhenica OX=1088818 GN=G6PDH PE=3 SV=1	1	7	7	7	13.3	60.211	527	66.448	0.826259	1.07385	0.918336	1.18156	0.863465	1.05704	0.962133	1.11736
A0A2I0AIY6	A0A2I0AIY6	tr|A0A2I0AIY6|A0A2I0AIY6_9ASPA SUMO-activating enzyme subunit 1A OS=Apostasia shenzhenica OX=1088818 GN=SAE1A PE=4 SV=1	1	2	2	2	8.4	36.341	323	133.05	1.09723	0.946206	0.959545	0.997015	1.06763	1.09433	1.04323	0.794801
A0A2I0AQI4;A0A2I0AIZ3	A0A2I0AQI4;A0A2I0AIZ3	tr|A0A2I0AQI4|A0A2I0AQI4_9ASPA SufE-like protein, chloroplastic OS=Apostasia shenzhenica OX=1088818 GN=AXF42_Ash015182 PE=4 SV=1;tr|A0A2I0AIZ3|A0A2I0AIZ3_9ASPA SufE-like protein, chloroplastic OS=Apostasia shenzhenica OX=1088818 GN=AXF42_Ash006697 PE=4 SV=	2	1	1	1	5	24.165	221	6.3767	0	0	0	0	1.24853	0.940267	0.985833	0.825372
A0A2I0AIZ8	A0A2I0AIZ8	tr|A0A2I0AIZ8|A0A2I0AIZ8_9ASPA Peptidyl-prolyl cis-trans isomerase OS=Apostasia shenzhenica OX=1088818 GN=CYP19-3 PE=3 SV=1	1	2	2	2	12.1	18.774	174	26.636	1.08809	1.00998	1.03579	0.86613	1.0556	0.964571	1.1698	0.810032
A0A2I0AJ06	A0A2I0AJ06	tr|A0A2I0AJ06|A0A2I0AJ06_9ASPA Uncharacterized protein OS=Apostasia shenzhenica OX=1088818 GN=AXF42_Ash006745 PE=4 SV=1	1	1	1	1	5	26.753	239	6.4276	0.998207	1.11582	0.864648	1.02132	0	0	0	0
A0A2I0AJ21	A0A2I0AJ21	tr|A0A2I0AJ21|A0A2I0AJ21_9ASPA DNA-directed RNA polymerase II subunit RPB3-A OS=Apostasia shenzhenica OX=1088818 GN=RPB36A PE=4 SV=1	1	1	1	1	2.5	35.962	320	6.8756	0.715247	1.10324	1.18977	0.991742	1.05355	1.08234	0.796897	1.06721
A0A2I0AJ57	A0A2I0AJ57	tr|A0A2I0AJ57|A0A2I0AJ57_9ASPA Chlorophyll a-b binding protein, chloroplastic OS=Apostasia shenzhenica OX=1088818 GN=CAB40 PE=3 SV=1	1	3	3	3	27.3	28.637	271	142.92	0.433256	0.815705	0.794769	1.95627	0.389573	0.902748	0.551172	2.15651
A0A2I0AJ62	A0A2I0AJ62	tr|A0A2I0AJ62|A0A2I0AJ62_9ASPA Uncharacterized protein OS=Apostasia shenzhenica OX=1088818 GN=AXF42_Ash006789 PE=4 SV=1	1	2	2	2	17.9	14.082	123	60.764	0.779798	1.07088	1.02943	1.11989	0.909943	1.05044	1.02336	1.01625
A0A2I0AJ66	A0A2I0AJ66	tr|A0A2I0AJ66|A0A2I0AJ66_9ASPA Uncharacterized protein OS=Apostasia shenzhenica OX=1088818 GN=AXF42_Ash006805 PE=4 SV=1	1	1	1	1	3.3	36.681	334	6.4914	1.00475	0.850009	1.33622	0.809024	0	0	0	0
A0A2I0AJA3	A0A2I0AJA3	tr|A0A2I0AJA3|A0A2I0AJA3_9ASPA Protein VAC14 like OS=Apostasia shenzhenica OX=1088818 GN=VAC14 PE=4 SV=1	1	5	5	5	9.2	78.189	692	129.05	1.71323	0.702432	0.81938	0.764959	1.70767	0.676747	0.812471	0.803111
A0A2I0AJA9	A0A2I0AJA9	tr|A0A2I0AJA9|A0A2I0AJA9_9ASPA Alanine--tRNA ligase OS=Apostasia shenzhenica OX=1088818 GN=ALATS PE=3 SV=1	1	7	7	7	7.5	111.47	1008	76.985	0.953534	1.08753	0.952822	1.00612	0.962596	1.05553	0.953787	1.02809
A0A2I0AJD3	A0A2I0AJD3	tr|A0A2I0AJD3|A0A2I0AJD3_9ASPA 50S ribosomal protein L31 OS=Apostasia shenzhenica OX=1088818 GN=RPL31 PE=3 SV=1	1	1	1	1	10.2	15.041	137	12.989	0.581967	1.00276	0.862569	1.5527	0.530942	0.961183	0.891066	1.61681
A0A2I0AJD7	A0A2I0AJD7	tr|A0A2I0AJD7|A0A2I0AJD7_9ASPA 3-dehydroquinate synthase OS=Apostasia shenzhenica OX=1088818 GN=AXF42_Ash006869 PE=3 SV=1	1	1	1	1	4.9	49.028	448	22.658	0.892943	0.969579	1.08762	1.04986	0.955206	0.920584	1.2172	0.90701
A0A2I0AJD8	A0A2I0AJD8	tr|A0A2I0AJD8|A0A2I0AJD8_9ASPA Nucleolin 1 OS=Apostasia shenzhenica OX=1088818 GN=NUCL1 PE=4 SV=1	1	2	2	2	4.3	65.019	575	15.272	1.32516	0.87378	0.920744	0.880312	1.34051	0.875761	0.902338	0.881389
A0A2I0AJE1;A0A2I0AF73;A0A2I0BB84	A0A2I0AJE1	tr|A0A2I0AJE1|A0A2I0AJE1_9ASPA Phospholipase D OS=Apostasia shenzhenica OX=1088818 GN=PLDDELTA PE=3 SV=1	3	3	3	3	3.7	95.599	844	26.636	1.01584	0.883917	0.982673	1.11757	0.790018	1.10732	0.970818	1.13184
A0A2I0AJE2	A0A2I0AJE2	tr|A0A2I0AJE2|A0A2I0AJE2_9ASPA Uncharacterized protein OS=Apostasia shenzhenica OX=1088818 GN=AXF42_Ash011975 PE=4 SV=1	1	1	1	1	3.9	34.146	308	6.8603	1.18497	0.848631	0.984192	0.982204	0	0	0	0
A0A2I0AJE6	A0A2I0AJE6	tr|A0A2I0AJE6|A0A2I0AJE6_9ASPA Uncharacterized protein OS=Apostasia shenzhenica OX=1088818 GN=AXF42_Ash011974 PE=4 SV=1	1	7	7	7	4.1	215.07	1973	48.965	0.812972	1.02918	1.04926	1.10859	0.926669	1.02653	1.01563	1.03117
A0A2I0AJG1	A0A2I0AJG1	tr|A0A2I0AJG1|A0A2I0AJG1_9ASPA Uncharacterized protein OS=Apostasia shenzhenica OX=1088818 GN=AXF42_Ash006867 PE=4 SV=1	1	1	1	1	4.4	29.369	273	8.4091	1.07422	0.951404	1.19397	0.780408	1.08302	0.960921	1.16213	0.793931
A0A2I0AJH5	A0A2I0AJH5	tr|A0A2I0AJH5|A0A2I0AJH5_9ASPA DNA-directed RNA polymerase subunit OS=Apostasia shenzhenica OX=1088818 GN=RPB205 PE=3 SV=1	1	8	8	8	4.4	201.74	1806	92.778	1.12689	0.991077	0.975894	0.906136	1.09377	0.996101	0.96914	0.940987
A0A2I0AJH7;A0A2I0ALV5	A0A2I0AJH7;A0A2I0ALV5	tr|A0A2I0AJH7|A0A2I0AJH7_9ASPA Uncharacterized protein OS=Apostasia shenzhenica OX=1088818 GN=AXF42_Ash011983 PE=4 SV=1;tr|A0A2I0ALV5|A0A2I0ALV5_9ASPA Uncharacterized protein OS=Apostasia shenzhenica OX=1088818 GN=AXF42_Ash014939 PE=4 SV=1	2	2	2	2	2.8	64.783	616	12.821	1.29393	0.879652	0.949178	0.877241	1.37787	0.776466	0.968472	0.877194
A0A2I0AJI0	A0A2I0AJI0	tr|A0A2I0AJI0|A0A2I0AJI0_9ASPA Uncharacterized protein OS=Apostasia shenzhenica OX=1088818 GN=AXF42_Ash006828 PE=4 SV=1	1	1	1	1	4.3	34.261	305	12.069	0.861586	1.0144	1.02879	1.09523	0.862696	1.08476	1.0321	1.02045
A0A2I0AJI8	A0A2I0AJI8	tr|A0A2I0AJI8|A0A2I0AJI8_9ASPA Rhodanese-like domain-containing protein 4, chloroplastic OS=Apostasia shenzhenica OX=1088818 GN=STR4 PE=4 SV=1	1	3	3	3	3.9	57.391	533	51.585	0.538345	0.942398	1.03502	1.48424	0.467509	1.0981	0.857828	1.57657
A0A2I0AJJ1	A0A2I0AJJ1	tr|A0A2I0AJJ1|A0A2I0AJJ1_9ASPA V-type proton ATPase subunit F OS=Apostasia shenzhenica OX=1088818 GN=VHA-F PE=3 SV=1	1	1	1	1	6.9	14.44	130	6.2218	1.10286	0.903904	0.917082	1.07616	0.909098	1.01645	1.01323	1.06122
A0A2I0AJJ4	A0A2I0AJJ4	tr|A0A2I0AJJ4|A0A2I0AJJ4_9ASPA Uncharacterized protein OS=Apostasia shenzhenica OX=1088818 GN=AXF42_Ash006838 PE=4 SV=1	1	1	1	1	1.8	85.203	759	24.326	0.978296	0.987653	1.01523	1.01882	0.993959	0.921444	1.01483	1.06977
A0A2I0AJK0	A0A2I0AJK0	tr|A0A2I0AJK0|A0A2I0AJK0_9ASPA Isocitrate dehydrogenase [NADP] OS=Apostasia shenzhenica OX=1088818 GN=AXF42_Ash011997 PE=3 SV=1	1	6	1	1	14.2	52.881	472	63.244	0.967683	0.750028	1.1949	1.08739	1.12763	0.742847	1.17055	0.958971
A0A2I0AJK4	A0A2I0AJK4	tr|A0A2I0AJK4|A0A2I0AJK4_9ASPA Pentatricopeptide repeat-containing protein OS=Apostasia shenzhenica OX=1088818 GN=AXF42_Ash006848 PE=4 SV=1	1	1	1	1	2.2	51.037	463	7.1741	1.13498	1.03848	0.917245	0.909298	1.23577	1.02892	0.961562	0.773751
A0A2I0AJL1;A0A2I0AY17	A0A2I0AJL1	tr|A0A2I0AJL1|A0A2I0AJL1_9ASPA Phosphoenolpyruvate carboxykinase [ATP] OS=Apostasia shenzhenica OX=1088818 GN=PCKA PE=3 SV=1	2	5	5	5	8.3	74.579	678	85.788	1.16305	1.03685	1.11995	0.680151	1.31161	0.897515	1.06286	0.728018
A0A2I0AJM5	A0A2I0AJM5	tr|A0A2I0AJM5|A0A2I0AJM5_9ASPA RuBisCO large subunit-binding protein subunit beta, chloroplastic OS=Apostasia shenzhenica OX=1088818 GN=AXF42_Ash012039 PE=3 SV=1	1	27	27	27	43.5	74.54	696	323.31	0.877569	1.00437	0.952351	1.16571	0.827744	1.02267	0.954963	1.19462
A0A2I0AJN6	A0A2I0AJN6	tr|A0A2I0AJN6|A0A2I0AJN6_9ASPA Catalase OS=Apostasia shenzhenica OX=1088818 GN=CAT2 PE=3 SV=1	1	12	12	9	35.5	48.941	425	285	0.48801	0.99649	1.37647	1.13903	0.403781	1.02102	1.46697	1.10823
A0A2I0AJN7	A0A2I0AJN7	tr|A0A2I0AJN7|A0A2I0AJN7_9ASPA Luminal-binding protein 5 OS=Apostasia shenzhenica OX=1088818 GN=BIP5 PE=3 SV=1	1	12	9	9	20.9	56.285	512	132.4	1.15709	0.926118	1.00785	0.908946	1.22445	0.903862	0.984732	0.886953
A0A2I0AJP1	A0A2I0AJP1	tr|A0A2I0AJP1|A0A2I0AJP1_9ASPA Uncharacterized protein OS=Apostasia shenzhenica OX=1088818 GN=AXF42_Ash012052 PE=4 SV=1	1	1	1	1	3.4	40.621	352	6.3057	0	0	0	0	1.11467	0.923915	1.04959	0.911827
A0A2I0AJP6	A0A2I0AJP6	tr|A0A2I0AJP6|A0A2I0AJP6_9ASPA Arginine biosynthesis bifunctional protein ArgJ, chloroplastic OS=Apostasia shenzhenica OX=1088818 GN=AXF42_Ash012059 PE=3 SV=1	1	2	2	2	4	58.189	548	14.422	0.967802	1.03873	0.944116	1.04936	0.958453	1.02326	0.957584	1.0607
A0A2I0AJP9	A0A2I0AJP9	tr|A0A2I0AJP9|A0A2I0AJP9_9ASPA PsbB mRNA maturation factor Mbb1, chloroplastic OS=Apostasia shenzhenica OX=1088818 GN=MBB1 PE=4 SV=1	1	3	3	3	5	84.265	703	20.491	1.13971	0.983158	0.973027	0.904106	1.20803	0.866988	1.11794	0.80704
A0A2I0AJQ2	A0A2I0AJQ2	tr|A0A2I0AJQ2|A0A2I0AJQ2_9ASPA Nuclear/nucleolar GTPase 2 OS=Apostasia shenzhenica OX=1088818 GN=AXF42_Ash012053 PE=3 SV=1	1	2	2	2	4.8	59.82	525	11.942	1.14196	1.08402	0.86581	0.908213	0	0	0	0
A0A2I0AJS5	A0A2I0AJS5	tr|A0A2I0AJS5|A0A2I0AJS5_9ASPA Stromal 70 kDa heat shock-related protein, chloroplastic OS=Apostasia shenzhenica OX=1088818 GN=HSP70 PE=3 SV=1	1	16	3	3	24.4	76.186	714	18.513	0.904629	0.926807	0.908869	1.25969	1.00894	0.939709	0.924425	1.12692
A0A2I0AJS7	A0A2I0AJS7	tr|A0A2I0AJS7|A0A2I0AJS7_9ASPA GDT1-like protein 5 OS=Apostasia shenzhenica OX=1088818 GN=AXF42_Ash012067 PE=4 SV=1	1	2	2	2	8.7	25.172	231	12.958	0.740646	1.17708	0.960756	1.12152	0.663303	2.0431	0.757619	0.535976
A0A2I0AJT3	A0A2I0AJT3	tr|A0A2I0AJT3|A0A2I0AJT3_9ASPA Aldehyde dehydrogenase 22A1 OS=Apostasia shenzhenica OX=1088818 GN=ALDH22A1 PE=3 SV=1	1	2	2	2	3.5	73.704	663	37.446	1.17952	0.867599	0.9594	0.993478	1.13515	0.845609	1.0046	1.01464
A0A2I0AJT6	A0A2I0AJT6	tr|A0A2I0AJT6|A0A2I0AJT6_9ASPA ATP-dependent Clp protease proteolytic subunit OS=Apostasia shenzhenica OX=1088818 GN=CLPR2 PE=3 SV=1	1	2	2	2	6	34.934	315	13.067	0.953191	1.00738	0.9411	1.09833	0.996483	0.959619	0.859312	1.18459
A0A2I0AJU4	A0A2I0AJU4	tr|A0A2I0AJU4|A0A2I0AJU4_9ASPA Nucleoside diphosphate kinase OS=Apostasia shenzhenica OX=1088818 GN=NDPK2 PE=3 SV=1	1	2	2	2	9.3	25.904	236	25.344	0.621195	1.15072	0.942898	1.28518	0.722305	1.11612	0.920349	1.24123
A0A2I0AJW4	A0A2I0AJW4	tr|A0A2I0AJW4|A0A2I0AJW4_9ASPA Protein ABCI7, chloroplastic OS=Apostasia shenzhenica OX=1088818 GN=ABCI7 PE=4 SV=1	1	1	1	1	2.5	52.721	486	8.9722	0.864428	1.11981	0.955925	1.05983	0.855639	1.17472	0.941504	1.02814
A0A2I0AJY4	A0A2I0AJY4	tr|A0A2I0AJY4|A0A2I0AJY4_9ASPA Beta-xylosidase/alpha-L-arabinofuranosidase 2 OS=Apostasia shenzhenica OX=1088818 GN=Xyl2 PE=3 SV=1	1	1	1	1	2.4	59.234	537	6.2518	0	0	0	0	0.769581	1.09353	1.16949	0.967396
A0A2I0AJY9	A0A2I0AJY9	tr|A0A2I0AJY9|A0A2I0AJY9_9ASPA Uncharacterized protein OS=Apostasia shenzhenica OX=1088818 GN=AXF42_Ash014556 PE=4 SV=1	1	1	1	1	0.7	154.36	1438	7.3825	0.697783	1.10728	1.47683	0.71811	0.87448	1.08176	1.26856	0.775206
A0A2I0AJZ6	A0A2I0AJZ6	tr|A0A2I0AJZ6|A0A2I0AJZ6_9ASPA 50S ribosomal protein L4, chloroplastic OS=Apostasia shenzhenica OX=1088818 GN=RPL4 PE=3 SV=1	1	2	2	2	3.1	32.101	294	11.081	0.907904	1.01168	0.88884	1.19158	0.904937	0.999466	0.975647	1.11995
A0A2I0AK00	A0A2I0AK00	tr|A0A2I0AK00|A0A2I0AK00_9ASPA ATP-dependent zinc metalloprotease FTSH 5, mitochondrial OS=Apostasia shenzhenica OX=1088818 GN=FTSH5 PE=3 SV=1	1	3	3	3	4.2	72.266	672	31.504	0.806733	1.08963	0.938854	1.16478	0.709021	1.18702	0.837113	1.26684
A0A2I0AK04	A0A2I0AK04	tr|A0A2I0AK04|A0A2I0AK04_9ASPA Elongation factor 2 OS=Apostasia shenzhenica OX=1088818 GN=AXF42_Ash018752 PE=4 SV=1	1	9	9	9	11.1	111.86	1007	150.67	1.14733	0.913127	0.956317	0.983224	1.25441	0.901162	0.89264	0.951789
A0A2I0AK18	A0A2I0AK18	tr|A0A2I0AK18|A0A2I0AK18_9ASPA Cyclic nucleotide-gated ion channel 1 OS=Apostasia shenzhenica OX=1088818 GN=CNGC1 PE=4 SV=1	1	1	1	1	1.9	80.967	700	10.075	0.662515	1.11958	1.33401	0.883895	0.746874	1.02817	1.29476	0.930198
A0A2I0AMF5;A0A2I0AK20	A0A2I0AMF5;A0A2I0AK20	tr|A0A2I0AMF5|A0A2I0AMF5_9ASPA Phospholipid-transporting ATPase OS=Apostasia shenzhenica OX=1088818 GN=ALA9 PE=3 SV=1;tr|A0A2I0AK20|A0A2I0AK20_9ASPA Phospholipid-transporting ATPase OS=Apostasia shenzhenica OX=1088818 GN=ALA7 PE=3 SV=1	2	1	1	1	1.5	133.87	1189	8.5778	1.07852	1.15279	0.970427	0.798265	0	0	0	0
A0A2I0AK32;A0A2I0B079	A0A2I0AK32	tr|A0A2I0AK32|A0A2I0AK32_9ASPA Vesicle transport v-SNARE 13 OS=Apostasia shenzhenica OX=1088818 GN=VTI13 PE=4 SV=1	2	3	3	3	17.6	24.823	221	25.567	1.28699	0.920333	0.958187	0.834489	0.921155	1.23166	0.880078	0.967103
A0A2I0AK38	A0A2I0AK38	tr|A0A2I0AK38|A0A2I0AK38_9ASPA 60S ribosomal protein L35a-1 OS=Apostasia shenzhenica OX=1088818 GN=RPL35AA PE=3 SV=1	1	3	1	1	26.8	12.947	112	96.684	0.955519	1.05056	1.06537	0.928545	0.917653	1.05552	1.1337	0.893128
A0A2I0AK39	A0A2I0AK39	tr|A0A2I0AK39|A0A2I0AK39_9ASPA V-type proton ATPase subunit C OS=Apostasia shenzhenica OX=1088818 GN=VHA-C PE=3 SV=1	1	5	5	5	11.2	43.771	385	70.762	0.952893	0.959896	1.18034	0.906869	1.0081	0.928766	1.11983	0.943303
A0A2I0AK44	A0A2I0AK44	tr|A0A2I0AK44|A0A2I0AK44_9ASPA Uncharacterized protein OS=Apostasia shenzhenica OX=1088818 GN=AXF42_Ash014592 PE=4 SV=1	1	1	1	1	5.6	33.796	302	84.992	0.685054	1.08618	1.19276	1.03601	0.713434	1.0676	1.14703	1.07193
A0A2I0AK56	A0A2I0AK56	tr|A0A2I0AK56|A0A2I0AK56_9ASPA Cysteine synthase OS=Apostasia shenzhenica OX=1088818 GN=AXF42_Ash014616 PE=3 SV=1	1	3	3	3	8.2	54.441	515	75.717	0.686415	1.0882	0.846228	1.37916	0.428904	1.31974	0.885241	1.36612
A0A2I0AK73	A0A2I0AK73	tr|A0A2I0AK73|A0A2I0AK73_9ASPA Protease Do-like 14 OS=Apostasia shenzhenica OX=1088818 GN=DEGP14 PE=4 SV=1	1	1	1	1	2.1	45.807	436	6.2213	0.795337	1.19097	1.03728	0.976419	0	0	0	0
A0A2I0AK78	A0A2I0AK78	tr|A0A2I0AK78|A0A2I0AK78_9ASPA DEAD-box ATP-dependent RNA helicase 56 OS=Apostasia shenzhenica OX=1088818 GN=RH56 PE=4 SV=1	1	8	1	1	21	49.246	438	28.985	0.984321	0.900681	1.13862	0.976381	1.15198	0.927972	0.941772	0.978272
A0A2I0AK91	A0A2I0AK91	tr|A0A2I0AK91|A0A2I0AK91_9ASPA Serine/arginine-rich splicing factor 33 OS=Apostasia shenzhenica OX=1088818 GN=SR33 PE=4 SV=1	1	1	1	1	1.9	46.644	416	6.3374	1.22403	0.869487	0.964737	0.941741	1.22233	0.897878	0.974703	0.905085
A0A2I0AKC1	A0A2I0AKC1	tr|A0A2I0AKC1|A0A2I0AKC1_9ASPA NADPH-protochlorophyllide oxidoreductase OS=Apostasia shenzhenica OX=1088818 GN=POR1 PE=3 SV=1	1	3	3	3	10.4	43.774	402	85.064	0.552873	1.01005	0.66569	1.77138	0.667118	1.06039	0.727451	1.54504
A0A2I0AKC2	A0A2I0AKC2	tr|A0A2I0AKC2|A0A2I0AKC2_9ASPA Subtilisin-like protease OS=Apostasia shenzhenica OX=1088818 GN=ARA12 PE=4 SV=1	1	1	1	1	1.2	90.137	846	-2	0	0	0	0	0	0	0	0
A0A2I0AKC7	A0A2I0AKC7	tr|A0A2I0AKC7|A0A2I0AKC7_9ASPA SKP1-like protein 1B OS=Apostasia shenzhenica OX=1088818 GN=SKP1B PE=3 SV=1	1	4	4	3	20.9	19.273	172	116.16	1.60656	0.876926	0.788545	0.727965	1.32613	0.780425	0.955477	0.93797
A0A2I0AKC9	A0A2I0AKC9	tr|A0A2I0AKC9|A0A2I0AKC9_9ASPA Ribonucleases P/MRP protein subunit RPP25 OS=Apostasia shenzhenica OX=1088818 GN=AXF42_Ash014673 PE=4 SV=1	1	2	2	2	7.6	29.161	262	59.89	1.57267	0.78977	0.831843	0.80572	1.80279	0.748242	0.680551	0.768419
A0A2I0AKE8	A0A2I0AKE8	tr|A0A2I0AKE8|A0A2I0AKE8_9ASPA Prolyl oligopeptidase OS=Apostasia shenzhenica OX=1088818 GN=AXF42_Ash014701 PE=4 SV=1	1	3	3	3	3.7	91.839	821	21.197	0.9064	1.13624	0.951368	1.006	0.977511	1.08004	0.936163	1.00629
A0A2I0AKF6	A0A2I0AKF6	tr|A0A2I0AKF6|A0A2I0AKF6_9ASPA Uncharacterized protein OS=Apostasia shenzhenica OX=1088818 GN=AXF42_Ash015527 PE=4 SV=1	1	4	4	4	11	40.195	344	26.311	1.1924	0.975535	0.887471	0.944593	1.23824	0.942303	0.96465	0.854806
A0A2I0AKG0	A0A2I0AKG0	tr|A0A2I0AKG0|A0A2I0AKG0_9ASPA Phosphatidate cytidylyltransferase OS=Apostasia shenzhenica OX=1088818 GN=AXF42_Ash015525 PE=3 SV=1	1	1	1	1	3.3	41.314	391	6.7354	1.27824	0.852664	0.878394	0.990704	0	0	0	0
A0A2I0AKG7	A0A2I0AKG7	tr|A0A2I0AKG7|A0A2I0AKG7_9ASPA AP-2 complex subunit alpha OS=Apostasia shenzhenica OX=1088818 GN=ALPHAC-AD PE=3 SV=1	1	9	9	9	10.8	113.18	1015	233.71	0.844467	1.07635	1.14115	0.938035	0.773766	1.14685	1.10944	0.969936
A0A2I0AKH9	A0A2I0AKH9	tr|A0A2I0AKH9|A0A2I0AKH9_9ASPA Glyceraldehyde-3-phosphate dehydrogenase OS=Apostasia shenzhenica OX=1088818 GN=GAPCP2 PE=3 SV=1	1	5	4	4	13.1	42.824	397	38.491	0.755178	0.750637	1.32347	1.17072	0.746555	0.61698	1.12529	1.51118
A0A2I0AKI5	A0A2I0AKI5	tr|A0A2I0AKI5|A0A2I0AKI5_9ASPA Succinate-semialdehyde dehydrogenase, mitochondrial OS=Apostasia shenzhenica OX=1088818 GN=ALDH5F1 PE=3 SV=1	1	4	4	4	5.7	56.666	525	37.722	2.04217	0.538713	0.554258	0.864863	1.52422	0.809693	0.753646	0.91244
A0A2I0AKK4	A0A2I0AKK4	tr|A0A2I0AKK4|A0A2I0AKK4_9ASPA Uncharacterized protein OS=Apostasia shenzhenica OX=1088818 GN=AXF42_Ash015562 PE=4 SV=1	1	1	1	1	2.2	46.924	414	6.5739	0.912328	1.07265	1.04768	0.967336	0	0	0	0
A0A2I0AKL7	A0A2I0AKL7	tr|A0A2I0AKL7|A0A2I0AKL7_9ASPA Dynamin-related protein 1C OS=Apostasia shenzhenica OX=1088818 GN=DRP1C PE=3 SV=1	1	7	3	3	10.9	74.136	667	323.31	0.753387	1.19125	0.76325	1.29211	0.830323	1.18092	0.823093	1.16567
A0A2I0AKL8	A0A2I0AKL8	tr|A0A2I0AKL8|A0A2I0AKL8_9ASPA Mitochondrial phosphate carrier protein 3, mitochondrial OS=Apostasia shenzhenica OX=1088818 GN=MPT3 PE=3 SV=1	1	2	2	2	4.8	38.069	356	13.519	0.818741	1.12756	0.873015	1.18068	0.789777	1.17799	0.887291	1.14495
A0A2I0AKL9	A0A2I0AKL9	tr|A0A2I0AKL9|A0A2I0AKL9_9ASPA Protein transport protein SEC23 OS=Apostasia shenzhenica OX=1088818 GN=AXF42_Ash015598 PE=3 SV=1	1	2	2	2	4	85.143	769	148.29	0.861079	1.14057	1.00832	0.990028	0.800358	1.10178	0.98781	1.11005
A0A2I0AKM1	A0A2I0AKM1	tr|A0A2I0AKM1|A0A2I0AKM1_9ASPA Putative phenylalanine--tRNA ligase alpha subunit OS=Apostasia shenzhenica OX=1088818 GN=AXF42_Ash015594 PE=4 SV=1	1	3	3	3	5.9	56.672	489	30.17	1.04279	1.03886	0.963098	0.955253	1.04146	1.01548	0.971964	0.971101
A0A2I0AKM4	A0A2I0AKM4	tr|A0A2I0AKM4|A0A2I0AKM4_9ASPA Presequence protease 1, chloroplastic/mitochondrial OS=Apostasia shenzhenica OX=1088818 GN=PREP1 PE=4 SV=1	1	11	11	11	10	123.63	1095	156.44	0.700319	1.11099	1.06575	1.12294	0.612459	1.14853	1.06304	1.17597
A0A2I0AKN5;A0A2I0BEI4	A0A2I0AKN5	tr|A0A2I0AKN5|A0A2I0AKN5_9ASPA Transmembrane 9 superfamily member OS=Apostasia shenzhenica OX=1088818 GN=AXF42_Ash015560 PE=3 SV=1	2	5	5	5	10.1	68.09	593	90.241	1.47682	0.894063	0.863455	0.765661	1.36985	0.869526	0.933541	0.827085
A0A2I0AKP7	A0A2I0AKP7	tr|A0A2I0AKP7|A0A2I0AKP7_9ASPA Uncharacterized protein OS=Apostasia shenzhenica OX=1088818 GN=AXF42_Ash014699 PE=4 SV=1	1	2	2	2	8.3	37.551	338	105.46	0.804795	1.01965	0.989654	1.1859	0.617459	0.977167	1.04779	1.35758
A0A2I0AKQ0	A0A2I0AKQ0	tr|A0A2I0AKQ0|A0A2I0AKQ0_9ASPA V-type proton ATPase subunit D OS=Apostasia shenzhenica OX=1088818 GN=VHA-D PE=4 SV=1	1	4	4	4	14.7	29.434	266	50.347	1.24924	0.775213	1.04059	0.934957	1.09182	0.855223	1.07944	0.973521
A0A2I0AKQ9	A0A2I0AKQ9	tr|A0A2I0AKQ9|A0A2I0AKQ9_9ASPA Uncharacterized protein OS=Apostasia shenzhenica OX=1088818 GN=AXF42_Ash015638 PE=4 SV=1	1	1	1	1	1.4	97.899	876	8.908	0.964248	0.922398	1.2689	0.844454	0.814123	1.11948	1.09444	0.971956
A0A2I0AKR5	A0A2I0AKR5	tr|A0A2I0AKR5|A0A2I0AKR5_9ASPA Dicarboxylate transporter 2.1, chloroplastic OS=Apostasia shenzhenica OX=1088818 GN=DIT2-1 PE=4 SV=1	1	1	1	1	1.8	59.687	554	5.9033	1.2319	0.921911	0.803683	1.04251	0	0	0	0
A0A2I0AKS0	A0A2I0AKS0	tr|A0A2I0AKS0|A0A2I0AKS0_9ASPA Proliferating cell nuclear antigen OS=Apostasia shenzhenica OX=1088818 GN=PCNA PE=3 SV=1	1	7	7	7	33.3	29.274	264	313.85	1.29279	0.868746	1.0128	0.825666	1.34662	0.881387	0.968333	0.80366
A0A2I0AKU8	A0A2I0AKU8	tr|A0A2I0AKU8|A0A2I0AKU8_9ASPA Uncharacterized protein OS=Apostasia shenzhenica OX=1088818 GN=AXF42_Ash015630 PE=3 SV=1	1	1	1	1	13.4	11.071	97	6.6726	0.69139	1.24779	1.07279	0.988034	0	0	0	0
A0A2I0AKW1	A0A2I0AKW1	tr|A0A2I0AKW1|A0A2I0AKW1_9ASPA Metal tolerance protein 1 OS=Apostasia shenzhenica OX=1088818 GN=MTP1 PE=4 SV=1	1	1	1	1	3.1	42.553	386	6.6589	0	0	0	0	0.587854	1.04146	1.38173	0.988951
A0A2I0AKW6	A0A2I0AKW6	tr|A0A2I0AKW6|A0A2I0AKW6_9ASPA Ubiquitin-activating enzyme E1 1 OS=Apostasia shenzhenica OX=1088818 GN=UBA1 PE=3 SV=1	1	3	1	1	2.4	124.16	1109	21.539	1.16988	0.974521	0.860356	0.995244	1.13789	0.977488	0.891374	0.993253
A0A2I0AKY2	A0A2I0AKY2	tr|A0A2I0AKY2|A0A2I0AKY2_9ASPA Uncharacterized protein OS=Apostasia shenzhenica OX=1088818 GN=AXF42_Ash011151 PE=4 SV=1	1	1	1	1	4.1	45.187	395	7.7502	0.884289	1.19941	1.08307	0.833231	0	0	0	0
A0A2I0AKY5	A0A2I0AKY5	tr|A0A2I0AKY5|A0A2I0AKY5_9ASPA Uncharacterized protein OS=Apostasia shenzhenica OX=1088818 GN=AXF42_Ash011136 PE=4 SV=1	1	3	3	3	4	106.25	917	20.586	1.30626	0.868714	0.997097	0.827931	1.0867	0.942508	1.03966	0.931133
A0A2I0AKY8	A0A2I0AKY8	tr|A0A2I0AKY8|A0A2I0AKY8_9ASPA Elongation factor 1-alpha OS=Apostasia shenzhenica OX=1088818 GN=EF1 PE=3 SV=1	1	16	1	1	44.1	49.412	447	42.792	0.9328	1.0425	0.92553	1.09917	0.821895	1.12007	0.895714	1.16233
A0A2I0AKZ3	A0A2I0AKZ3	tr|A0A2I0AKZ3|A0A2I0AKZ3_9ASPA 6,7-dimethyl-8-ribityllumazine synthase OS=Apostasia shenzhenica OX=1088818 GN=AXF42_Ash011158 PE=3 SV=1	1	2	2	2	13	27.454	254	82.188	0.817687	0.981479	1.19614	1.0047	0.848472	0.93262	1.23869	0.980219
A0A2I0AL02	A0A2I0AL02	tr|A0A2I0AL02|A0A2I0AL02_9ASPA Pentatricopeptide repeat-containing protein OS=Apostasia shenzhenica OX=1088818 GN=PCMP-E49 PE=4 SV=1	1	1	1	1	1	77.576	705	6.0953	0.420859	1.24797	0.680606	1.65057	0.255163	1.34837	0.613533	1.78293
A0A2I0AL13	A0A2I0AL13	tr|A0A2I0AL13|A0A2I0AL13_9ASPA Caltractin OS=Apostasia shenzhenica OX=1088818 GN=AXF42_Ash011163 PE=4 SV=1	1	3	3	3	4.5	86.108	761	40.811	1.12977	0.911203	0.91924	1.03978	1.11495	0.914079	0.959026	1.01195
A0A2I0AL17	A0A2I0AL17	tr|A0A2I0AL17|A0A2I0AL17_9ASPA NADP-dependent alkenal double bond reductase P2 OS=Apostasia shenzhenica OX=1088818 GN=P2 PE=4 SV=1	1	3	3	3	13	37.905	345	86.346	1.16652	0.719781	1.1484	0.965293	1.08701	0.669502	1.21963	1.02386
A0A2I0AL21	A0A2I0AL21	tr|A0A2I0AL21|A0A2I0AL21_9ASPA Uncharacterized protein OS=Apostasia shenzhenica OX=1088818 GN=AXF42_Ash011189 PE=4 SV=1	1	1	1	1	3.7	33.071	298	5.8739	1.04395	0.904471	0.948053	1.10353	1.27295	0.794073	0.832183	1.1008
A0A2I0AL22	A0A2I0AL22	tr|A0A2I0AL22|A0A2I0AL22_9ASPA Fructokinase-1 OS=Apostasia shenzhenica OX=1088818 GN=FRK1 PE=3 SV=1	1	2	1	1	7	36.314	341	15.706	1.20136	0.896679	1.0996	0.802366	1.27335	0.832358	1.02483	0.869456
A0A2I0ATU2;A0A2I0AL41	A0A2I0ATU2;A0A2I0AL41	tr|A0A2I0ATU2|A0A2I0ATU2_9ASPA ABC transporter C family member 10 OS=Apostasia shenzhenica OX=1088818 GN=ABCC10 PE=4 SV=1;tr|A0A2I0AL41|A0A2I0AL41_9ASPA ABC transporter C family member 10 OS=Apostasia shenzhenica OX=1088818 GN=ABCC10 PE=4 SV=1	2	1	1	1	0.7	148.98	1348	5.9874	0	0	0	0	1.0141	0.959188	0.921746	1.10496
A0A2I0AL50	A0A2I0AL50	tr|A0A2I0AL50|A0A2I0AL50_9ASPA Ubiquitin carboxyl-terminal hydrolase 6 OS=Apostasia shenzhenica OX=1088818 GN=UBP6 PE=3 SV=1	1	4	4	4	10.4	55.585	492	33.538	0.84217	1.0468	1.05103	1.06	0.879672	1.05106	1.08864	0.980635
A0A2I0AL54	A0A2I0AL54	tr|A0A2I0AL54|A0A2I0AL54_9ASPA 3-isopropylmalate dehydratase OS=Apostasia shenzhenica OX=1088818 GN=IIL1 PE=4 SV=1	1	1	1	1	3.5	44.092	403	42.409	0.808269	1.08395	0.97722	1.13056	0.84897	1.01599	1.03258	1.10246
A0A2I0AL75	A0A2I0AL75	tr|A0A2I0AL75|A0A2I0AL75_9ASPA Allene oxide cyclase 3, chloroplastic OS=Apostasia shenzhenica OX=1088818 GN=AOC3 PE=4 SV=1	1	1	1	1	3.6	27.2	250	8.8818	0.593791	1.17765	0.917531	1.31103	0.563489	1.21031	0.918052	1.30815
A0A2I0AL90	A0A2I0AL90	tr|A0A2I0AL90|A0A2I0AL90_9ASPA Uncharacterized protein OS=Apostasia shenzhenica OX=1088818 GN=AXF42_Ash011259 PE=4 SV=1	1	2	2	2	8.8	34.059	306	13.685	0.934997	1.03729	1.01417	1.01354	0.952105	1.01803	1.10848	0.921388
A0A2I0AL92	A0A2I0AL92	tr|A0A2I0AL92|A0A2I0AL92_9ASPA Uncharacterized protein OS=Apostasia shenzhenica OX=1088818 GN=AXF42_Ash014836 PE=4 SV=1	1	1	1	1	0.8	155	1438	7.7687	0.493907	1.14789	1.36821	0.99	0.503879	1.15458	1.35749	0.984058
A0A2I0AL96	A0A2I0AL96	tr|A0A2I0AL96|A0A2I0AL96_9ASPA Villin-2 OS=Apostasia shenzhenica OX=1088818 GN=VLN2 PE=4 SV=1	1	4	2	2	4.4	94.795	859	13.114	0.936718	0.999197	1.26744	0.796644	1.00792	0.936952	1.24058	0.814543
A0A2I0ALA7	A0A2I0ALA7	tr|A0A2I0ALA7|A0A2I0ALA7_9ASPA Actin OS=Apostasia shenzhenica OX=1088818 GN=AXF42_Ash014855 PE=3 SV=1	1	16	1	1	47.5	41.795	377	6.453	0.241709	1.76801	0.650385	1.33989	0.378904	1.6846	0.704433	1.23207
A0A2I0ALB8	A0A2I0ALB8	tr|A0A2I0ALB8|A0A2I0ALB8_9ASPA UDP-glucuronic acid decarboxylase 1 OS=Apostasia shenzhenica OX=1088818 GN=UXS1 PE=4 SV=1	1	4	1	1	9.5	48.005	430	6.6701	0.98384	1.11702	0.966671	0.932471	0	0	0	0
A0A2I0ALC1	A0A2I0ALC1	tr|A0A2I0ALC1|A0A2I0ALC1_9ASPA ABC transporter C family member 9 OS=Apostasia shenzhenica OX=1088818 GN=ABCC9 PE=4 SV=1	1	2	1	1	1	251.62	2261	7.2932	0.923817	1.02483	1.4471	0.604253	0	0	0	0
A0A2I0ALE9	A0A2I0ALE9	tr|A0A2I0ALE9|A0A2I0ALE9_9ASPA RNA polymerase II C-terminal domain phosphatase-like 2 OS=Apostasia shenzhenica OX=1088818 GN=CPL2 PE=4 SV=1	1	1	1	1	1.9	72.533	647	6.1618	0	0	0	0	0.883303	1.15227	0.77657	1.18786
A0A2I0ALG5	A0A2I0ALG5	tr|A0A2I0ALG5|A0A2I0ALG5_9ASPA Beta-hexosaminidase OS=Apostasia shenzhenica OX=1088818 GN=HEXO1 PE=3 SV=1	1	1	1	1	2.6	61.502	548	97.08	0.916757	1.03205	1.20181	0.849379	0.923748	1.01592	1.20437	0.855969
A0A2I0ALG6	A0A2I0ALG6	tr|A0A2I0ALG6|A0A2I0ALG6_9ASPA Inner membrane protein ALBINO3, chloroplastic OS=Apostasia shenzhenica OX=1088818 GN=ALB3 PE=3 SV=1	1	1	1	1	3.1	48.561	447	47.279	0.766964	0.940408	1.04537	1.24726	0.759641	0.825917	1.18202	1.23242
A0A2I0ALJ3	A0A2I0ALJ3	tr|A0A2I0ALJ3|A0A2I0ALJ3_9ASPA ATP-dependent zinc metalloprotease FTSH 8, mitochondrial OS=Apostasia shenzhenica OX=1088818 GN=FTSH8 PE=3 SV=1	1	6	6	6	4.6	169.52	1535	56.672	1.02075	1.0437	0.902559	1.03299	0.970193	1.05267	0.946816	1.03032
A0A2I0ALJ7	A0A2I0ALJ7	tr|A0A2I0ALJ7|A0A2I0ALJ7_9ASPA Glycylpeptide N-tetradecanoyltransferase OS=Apostasia shenzhenica OX=1088818 GN=NMT1 PE=3 SV=1	1	1	1	1	2.4	50.909	449	12.821	0.969341	0.985606	1.13599	0.909062	1.17536	0.866695	1.0266	0.931348
A0A2I0ALL3;A0A2I0ALT0	A0A2I0ALL3	tr|A0A2I0ALL3|A0A2I0ALL3_9ASPA Triosephosphate isomerase, cytosolic OS=Apostasia shenzhenica OX=1088818 GN=AXF42_Ash014898 PE=3 SV=1	2	7	7	7	30.8	26.836	253	142.31	0.928799	0.872403	0.907232	1.29157	0.843004	0.983156	0.91626	1.25758
A0A2I0ALN5;A0A2I0BCM0	A0A2I0ALN5	tr|A0A2I0ALN5|A0A2I0ALN5_9ASPA Putative mediator of RNA polymerase II transcription subunit 36b OS=Apostasia shenzhenica OX=1088818 GN=MED36B PE=3 SV=1	2	6	6	6	21	32.608	309	54.904	1.17624	0.907172	0.984662	0.931928	1.27215	0.890045	0.93441	0.903394
A0A2I0ALQ2	A0A2I0ALQ2	tr|A0A2I0ALQ2|A0A2I0ALQ2_9ASPA Cysteine synthase OS=Apostasia shenzhenica OX=1088818 GN=CYSC1 PE=3 SV=1	1	1	1	1	3.6	39.161	362	10.401	1.00456	0.925418	1.24257	0.827454	1.05659	0.940649	1.15942	0.843342
A0A2I0ALT2	A0A2I0ALT2	tr|A0A2I0ALT2|A0A2I0ALT2_9ASPA Peptidyl-prolyl cis-trans isomerase OS=Apostasia shenzhenica OX=1088818 GN=PCKR1 PE=3 SV=1	1	2	2	2	7.5	18.24	173	10.958	1.22076	0.833676	1.09393	0.851637	1.049	0.980933	1.11996	0.850108
A0A2I0ALU7	A0A2I0ALU7	tr|A0A2I0ALU7|A0A2I0ALU7_9ASPA Aminopeptidase N OS=Apostasia shenzhenica OX=1088818 GN=AXF42_Ash015248 PE=4 SV=1	1	1	1	1	3.4	55.168	495	45.2	1.1658	0.692507	1.01053	1.13116	1.10641	0.722202	0.958507	1.21288
A0A2I0ALV9	A0A2I0ALV9	tr|A0A2I0ALV9|A0A2I0ALV9_9ASPA 26S proteasome non-ATPase regulatory subunit 1 homolog OS=Apostasia shenzhenica OX=1088818 GN=RPN1A PE=3 SV=1	1	9	9	5	9.5	109.49	1004	162.01	0.981855	1.01016	1.00647	1.00151	0.891359	1.07713	0.993659	1.03785
A0A2I0ALW2	A0A2I0ALW2	tr|A0A2I0ALW2|A0A2I0ALW2_9ASPA Clustered mitochondria protein OS=Apostasia shenzhenica OX=1088818 GN=FMT PE=4 SV=1	1	3	3	3	2.3	144.5	1330	40.243	0.953507	1.03451	0.945224	1.06676	1.02133	1.03585	1.06095	0.881871
A0A2I0ALW9	A0A2I0ALW9	tr|A0A2I0ALW9|A0A2I0ALW9_9ASPA Outer envelope protein 80, chloroplastic OS=Apostasia shenzhenica OX=1088818 GN=OEP80 PE=4 SV=1	1	2	2	2	2.7	73.011	668	13.251	0.895504	1.0184	0.961606	1.12449	0.810556	1.02114	1.01852	1.14979
A0A2I0ALX0	A0A2I0ALX0	tr|A0A2I0ALX0|A0A2I0ALX0_9ASPA 30S ribosomal protein 2, chloroplastic OS=Apostasia shenzhenica OX=1088818 GN=PSRP2 PE=4 SV=1	1	1	1	1	7.5	28.125	254	18.308	0.715836	1.14594	1.07044	1.06778	0	0	0	0
A0A2I0ALX9	A0A2I0ALX9	tr|A0A2I0ALX9|A0A2I0ALX9_9ASPA Brefeldin A-inhibited guanine nucleotide-exchange protein 1 OS=Apostasia shenzhenica OX=1088818 GN=BIG1 PE=4 SV=1	1	1	1	1	0.9	187.76	1698	6.3937	0.776637	1.0444	1.0582	1.12077	0	0	0	0
A0A2I0ALZ1	A0A2I0ALZ1	tr|A0A2I0ALZ1|A0A2I0ALZ1_9ASPA Aminopeptidase N OS=Apostasia shenzhenica OX=1088818 GN=AXF42_Ash015249 PE=4 SV=1	1	2	2	2	3.8	53.033	469	13.179	1.04059	1.06294	0.910738	0.98573	1.16148	0.873928	0.974858	0.989738
A0A2I0ALZ2	A0A2I0ALZ2	tr|A0A2I0ALZ2|A0A2I0ALZ2_9ASPA Uncharacterized protein OS=Apostasia shenzhenica OX=1088818 GN=AXF42_Ash015361 PE=4 SV=1	1	1	1	1	1.5	70.95	667	7.5232	0.799106	1.00957	1.32084	0.870479	1.09579	0.962826	1.29331	0.648075
A0A2I0AM10	A0A2I0AM10	tr|A0A2I0AM10|A0A2I0AM10_9ASPA Translocon-associated protein subunit alpha OS=Apostasia shenzhenica OX=1088818 GN=AXF42_Ash015298 PE=4 SV=1	1	1	1	1	3.7	26.523	243	6.9569	1.03314	1.00819	1.04904	0.909639	1.04184	1.00856	1.0517	0.897896
A0A2I0AM17;A0A2I0AJW7;A0A2I0AZY9	A0A2I0AM17;A0A2I0AJW7;A0A2I0AZY9	tr|A0A2I0AM17|A0A2I0AM17_9ASPA Serine/threonine protein phosphatase 2A regulatory subunit OS=Apostasia shenzhenica OX=1088818 GN=BGAMMA PE=3 SV=1;tr|A0A2I0AJW7|A0A2I0AJW7_9ASPA Serine/threonine protein phosphatase 2A regulatory subunit OS=Apostasia shenzh	3	2	1	1	3.9	57.921	514	6.265	1.09487	0.942241	0.936538	1.02635	1.0584	0.923292	1.05959	0.958716
A0A2I0AM22	A0A2I0AM22	tr|A0A2I0AM22|A0A2I0AM22_9ASPA 50S ribosomal protein L2, chloroplastic OS=Apostasia shenzhenica OX=1088818 GN=rpl2-A PE=4 SV=1	1	1	1	1	15.8	6.5224	57	6.035	0.787926	1.09583	1.07805	1.03819	0	0	0	0
A0A2I0AM28;A0A2I0BD32	A0A2I0AM28	tr|A0A2I0AM28|A0A2I0AM28_9ASPA T-complex protein 1 subunit epsilon OS=Apostasia shenzhenica OX=1088818 GN=AXF42_Ash012758 PE=3 SV=1	2	8	8	8	20.6	59.377	535	263.81	1.33025	0.824769	0.950705	0.894277	1.33564	0.809615	0.980383	0.874365
A0A2I0AM31	A0A2I0AM31	tr|A0A2I0AM31|A0A2I0AM31_9ASPA Plastid-lipid-associated protein, chloroplastic OS=Apostasia shenzhenica OX=1088818 GN=PAP PE=4 SV=1	1	4	4	4	19.4	35.281	330	323.31	0.675836	1.07018	1.0721	1.18188	0.590437	1.11709	1.04434	1.24813
A0A2I0AM37;A0A2I0BB57	A0A2I0AM37;A0A2I0BB57	tr|A0A2I0AM37|A0A2I0AM37_9ASPA PHD finger protein ALFIN-LIKE 5 OS=Apostasia shenzhenica OX=1088818 GN=AXF42_Ash012761 PE=4 SV=1;tr|A0A2I0BB57|A0A2I0BB57_9ASPA PHD finger protein ALFIN-LIKE 8 OS=Apostasia shenzhenica OX=1088818 GN=AXF42_Ash019039 PE=4 SV=1	2	1	1	1	4.4	27.955	249	9.6602	1.8701	1.36948	0.760424	0	0	4	0	0
A0A2I0AM42	A0A2I0AM42	tr|A0A2I0AM42|A0A2I0AM42_9ASPA 2-C-methyl-D-erythritol 4-phosphate cytidylyltransferase, chloroplastic OS=Apostasia shenzhenica OX=1088818 GN=ISPD PE=3 SV=1	1	2	2	2	8.1	38.099	345	60.866	0.65717	1.08365	0.952791	1.30638	0.802912	0.991147	0.940421	1.26552
A0A2I0AM44	A0A2I0AM44	tr|A0A2I0AM44|A0A2I0AM44_9ASPA Guanosine nucleotide diphosphate dissociation inhibitor OS=Apostasia shenzhenica OX=1088818 GN=AXF42_Ash012760 PE=3 SV=1	1	9	9	8	23.5	48.533	430	150.51	1.11831	0.978891	0.895511	1.00729	1.04411	1.03851	0.864867	1.05251
A0A2I0AM53	A0A2I0AM53	tr|A0A2I0AM53|A0A2I0AM53_9ASPA Alcohol dehydrogenase 1 OS=Apostasia shenzhenica OX=1088818 GN=AXF42_Ash012772 PE=4 SV=1	1	2	2	2	3.8	45.691	424	11.874	0.759163	1.15682	1.11822	0.965803	0.780296	1.12019	1.10157	0.997949
A0A2I0AM63	A0A2I0AM63	tr|A0A2I0AM63|A0A2I0AM63_9ASPA Putative glucuronosyltransferase OS=Apostasia shenzhenica OX=1088818 GN=AXF42_Ash012782 PE=4 SV=1	1	1	1	1	2.3	48.264	427	6.0295	0.986838	0.949148	1.22319	0.84082	0	0	0	0
A0A2I0AM64	A0A2I0AM64	tr|A0A2I0AM64|A0A2I0AM64_9ASPA 3beta-hydroxysteroid-dehydrogenase/decarboxylase isoform 1 OS=Apostasia shenzhenica OX=1088818 GN=3BETAHSD PE=4 SV=1	1	1	1	1	2.7	53.325	480	6.262	0	0	0	0	1.3857	0.981175	0.965053	0.668072
A0A2I0AM66;A0A2I0BG33	A0A2I0AM66;A0A2I0BG33	tr|A0A2I0AM66|A0A2I0AM66_9ASPA Protein suppresor of gene silencing 3 like OS=Apostasia shenzhenica OX=1088818 GN=SGS3 PE=4 SV=1;tr|A0A2I0BG33|A0A2I0BG33_9ASPA Protein suppresor of gene silencing 3 like OS=Apostasia shenzhenica OX=1088818 GN=SGS3 PE=4 SV=1	2	1	1	1	1.4	71.888	624	9.9796	1.63789	0.601723	1.09947	0.660913	1.40261	0.700423	1.09385	0.803115
A0A2I0AM83	A0A2I0AM83	tr|A0A2I0AM83|A0A2I0AM83_9ASPA Uncharacterized protein OS=Apostasia shenzhenica OX=1088818 GN=AXF42_Ash012725 PE=4 SV=1	1	5	2	2	20.8	24.433	207	12.723	0.835059	1.24467	0.996504	0.923767	1.07363	0.824912	1.12328	0.978186
A0A2I0AM93	A0A2I0AM93	tr|A0A2I0AM93|A0A2I0AM93_9ASPA Putative exocyst complex component 4 OS=Apostasia shenzhenica OX=1088818 GN=SEC8 PE=4 SV=1	1	3	3	3	3.4	119.2	1068	20.701	0.938238	1.04457	1.07305	0.944141	1.01861	1.05347	1.01311	0.914807
A0A2I0AMA5	A0A2I0AMA5	tr|A0A2I0AMA5|A0A2I0AMA5_9ASPA RNA exonuclease 1 OS=Apostasia shenzhenica OX=1088818 GN=AXF42_Ash012817 PE=4 SV=1	1	1	1	1	4.1	38.151	339	6.4404	0.997172	0.979074	1.02407	0.999682	0	0	0	0
A0A2I0AME6	A0A2I0AME6	tr|A0A2I0AME6|A0A2I0AME6_9ASPA Uncharacterized protein OS=Apostasia shenzhenica OX=1088818 GN=AXF42_Ash012862 PE=4 SV=1	1	1	1	1	1.2	87.097	779	5.9633	1.14846	0.964638	1.02133	0.865571	1.19066	0.947857	1.04469	0.816795
A0A2I0AMG3	A0A2I0AMG3	tr|A0A2I0AMG3|A0A2I0AMG3_9ASPA Putative methyltransferase PMT2 OS=Apostasia shenzhenica OX=1088818 GN=AXF42_Ash002071 PE=4 SV=1	1	1	1	1	5.2	19.692	172	7.4353	1.33212	0.904294	0.998961	0.764629	1.34116	0.921553	1.01846	0.718829
A0A2I0AMH0	A0A2I0AMH0	tr|A0A2I0AMH0|A0A2I0AMH0_9ASPA Acetate/butyrate--CoA ligase AAE7, peroxisomal OS=Apostasia shenzhenica OX=1088818 GN=AAE7 PE=4 SV=1	1	3	3	3	4.2	62.289	569	18.155	0.470022	0.653568	2.34708	0.529335	0.294597	0.481939	2.84605	0.377418
A0A2I0AMH7	A0A2I0AMH7	tr|A0A2I0AMH7|A0A2I0AMH7_9ASPA Beta-D-xylosidase 4 OS=Apostasia shenzhenica OX=1088818 GN=BXL4 PE=4 SV=1	1	6	6	6	9.6	83.179	774	135.28	1.15653	0.727279	1.63054	0.485658	1.16609	0.72726	1.61803	0.488621
A0A2I0AMJ5	A0A2I0AMJ5	tr|A0A2I0AMJ5|A0A2I0AMJ5_9ASPA Uncharacterized protein OS=Apostasia shenzhenica OX=1088818 GN=AXF42_Ash002101 PE=4 SV=1	1	1	1	1	0.7	140.51	1256	6.455	0.916541	1.1133	0.948471	1.02169	0.920683	1.16132	1.01179	0.906206
A0A2I0AML0	A0A2I0AML0	tr|A0A2I0AML0|A0A2I0AML0_9ASPA Serine/threonine-protein kinase EDR1 OS=Apostasia shenzhenica OX=1088818 GN=EDR1 PE=4 SV=1	1	1	1	1	1.9	89.402	810	56.234	0.996409	1.0498	1.01357	0.94022	0.945064	1.07874	1.04366	0.932532
A0A2I0AMM3	A0A2I0AMM3	tr|A0A2I0AMM3|A0A2I0AMM3_9ASPA Sucrose transport protein SUT1 OS=Apostasia shenzhenica OX=1088818 GN=SUT1 PE=4 SV=1	1	2	2	2	4.2	51.224	477	12.447	0.537151	1.36008	1.17753	0.925237	1.02384	1.27935	0.86918	0.82763
A0A2I0AMM5	A0A2I0AMM5	tr|A0A2I0AMM5|A0A2I0AMM5_9ASPA Calreticulin OS=Apostasia shenzhenica OX=1088818 GN=AXF42_Ash012846 PE=3 SV=1	1	3	2	2	12.8	48.308	423	30.656	1.178	0.975235	1.00657	0.840186	1.266	0.898294	1.0133	0.822409
A0A2I0AMP9	A0A2I0AMP9	tr|A0A2I0AMP9|A0A2I0AMP9_9ASPA Calcium-dependent protein kinase SK5 OS=Apostasia shenzhenica OX=1088818 GN=AXF42_Ash002135 PE=3 SV=1	1	4	1	1	9.2	53.787	478	15.417	0.640903	1.12473	1.08637	1.14799	0	0	0	0
A0A2I0AMQ3	A0A2I0AMQ3	tr|A0A2I0AMQ3|A0A2I0AMQ3_9ASPA 3,2-trans-enoyl-CoA isomerase, mitochondrial OS=Apostasia shenzhenica OX=1088818 GN=AXF42_Ash002150 PE=4 SV=1	1	2	2	2	9.2	26.82	250	26.953	0.938746	0.991747	0.821214	1.24829	0.818982	0.92205	0.907781	1.35119
A0A2I0AMT2	A0A2I0AMT2	tr|A0A2I0AMT2|A0A2I0AMT2_9ASPA Hypersensitive-induced response protein 3 OS=Apostasia shenzhenica OX=1088818 GN=HIR3 PE=4 SV=1	1	6	6	6	18.2	45.235	417	219.02	1.24638	0.939411	0.901017	0.913189	1.38851	0.858001	0.881352	0.872138
A0A2I0AMU0	A0A2I0AMU0	tr|A0A2I0AMU0|A0A2I0AMU0_9ASPA Uncharacterized protein OS=Apostasia shenzhenica OX=1088818 GN=AXF42_Ash002166 PE=4 SV=1	1	1	1	1	2.6	35.659	340	5.9044	1.10557	0.95151	0.935413	1.0075	0	0	0	0
A0A2I0AMU2	A0A2I0AMU2	tr|A0A2I0AMU2|A0A2I0AMU2_9ASPA Putative alpha,alpha-trehalose-phosphate synthase [UDP-forming] 7 OS=Apostasia shenzhenica OX=1088818 GN=TPS7 PE=4 SV=1	1	1	1	1	2	102.62	910	23.139	1.49767	0.73971	1.21074	0.551884	1.45574	0.754397	1.13433	0.655535
A0A2I0AMU3	A0A2I0AMU3	tr|A0A2I0AMU3|A0A2I0AMU3_9ASPA DNA-directed RNA polymerase III subunit RPC2 OS=Apostasia shenzhenica OX=1088818 GN=AXF42_Ash002089 PE=4 SV=1	1	1	1	1	1.7	81.757	724	7.2073	0.65507	1.11979	1.36937	0.855773	0.895086	1.01519	1.23054	0.859177
A0A2I0AMW0	A0A2I0AMW0	tr|A0A2I0AMW0|A0A2I0AMW0_9ASPA Serine carboxypeptidase-like 45 OS=Apostasia shenzhenica OX=1088818 GN=SCPL45 PE=3 SV=1	1	1	1	1	3	49.249	440	7.5526	1.17331	0.930129	1.13954	0.757014	0.632729	1.28232	1.06672	1.01823
A0A2I0AMX0	A0A2I0AMX0	tr|A0A2I0AMX0|A0A2I0AMX0_9ASPA Uncharacterized protein OS=Apostasia shenzhenica OX=1088818 GN=AXF42_Ash002128 PE=3 SV=1	1	1	1	1	2.5	39.498	359	6.1565	0.905429	1.07141	0.941725	1.08144	0.917601	1.01157	0.978382	1.09245
A0A2I0AMY1;A0A2I0AZV1	A0A2I0AMY1;A0A2I0AZV1	tr|A0A2I0AMY1|A0A2I0AMY1_9ASPA Glucose-6-phosphate 1-dehydrogenase OS=Apostasia shenzhenica OX=1088818 GN=AXF42_Ash002222 PE=3 SV=1;tr|A0A2I0AZV1|A0A2I0AZV1_9ASPA Glucose-6-phosphate 1-dehydrogenase OS=Apostasia shenzhenica OX=1088818 GN=G6PD PE=3 SV=1	2	8	8	3	16.3	67.012	590	128.48	0.788699	1.03881	1.00438	1.16812	0.839359	0.991654	1.02943	1.13956
A0A2I0AMZ8	A0A2I0AMZ8	tr|A0A2I0AMZ8|A0A2I0AMZ8_9ASPA Guanine nucleotide-binding protein subunit beta-like protein A OS=Apostasia shenzhenica OX=1088818 GN=RACK1A PE=4 SV=1	1	5	5	2	11.5	35.286	322	38.281	0.890745	0.945339	1.16024	1.00368	0.771048	0.95708	1.28788	0.983989
A0A2I0AN02	A0A2I0AN02	tr|A0A2I0AN02|A0A2I0AN02_9ASPA 40S ribosomal protein S27 OS=Apostasia shenzhenica OX=1088818 GN=RPS27B PE=3 SV=1	1	2	2	2	34.9	9.6141	86	72.54	1.09085	0.971444	1.01092	0.926786	1.15271	0.88461	1.02984	0.93284
A0A2I0AN05	A0A2I0AN05	tr|A0A2I0AN05|A0A2I0AN05_9ASPA Acetate--CoA ligase ACS, chloroplastic/glyoxysomal OS=Apostasia shenzhenica OX=1088818 GN=ACS PE=3 SV=1	1	4	4	4	5.7	86.879	788	31.012	0.886407	0.99387	0.962472	1.15725	0.851442	0.986433	0.994859	1.16727
A0A2I0AN07;A0A2H9ZY39	A0A2I0AN07;A0A2H9ZY39	tr|A0A2I0AN07|A0A2I0AN07_9ASPA Glyceraldehyde-3-phosphate dehydrogenase OS=Apostasia shenzhenica OX=1088818 GN=GAPA2 PE=3 SV=1;tr|A0A2H9ZY39|A0A2H9ZY39_9ASPA Glyceraldehyde-3-phosphate dehydrogenase OS=Apostasia shenzhenica OX=1088818 GN=GAPB PE=3 SV=1	2	8	8	8	21.9	43.313	407	98.465	0.583731	0.833487	0.781355	1.80143	0.408163	0.918871	0.585586	2.08738
A0A2I0AN20	A0A2I0AN20	tr|A0A2I0AN20|A0A2I0AN20_9ASPA DNA helicase OS=Apostasia shenzhenica OX=1088818 GN=ROA1 PE=3 SV=1	1	2	2	2	2.6	106.32	940	12.493	1.02072	0.984943	1.10411	0.890229	0	0	0	0
A0A2I0AN26	A0A2I0AN26	tr|A0A2I0AN26|A0A2I0AN26_9ASPA Calmodulin-binding transcription activator 4 OS=Apostasia shenzhenica OX=1088818 GN=CMTA4 PE=4 SV=1	1	2	2	2	1.6	114.74	1019	13.365	1.59087	0.707125	1.1026	0.599406	1.49088	0.79529	1.12462	0.589211
A0A2I0AN38	A0A2I0AN38	tr|A0A2I0AN38|A0A2I0AN38_9ASPA Protein BONZAI 1 OS=Apostasia shenzhenica OX=1088818 GN=BON1 PE=4 SV=1	1	2	2	2	3.2	64.344	589	13.306	1.08107	0.971058	0.996516	0.951355	1.10424	0.970582	1.05924	0.865941
A0A2I0AN47	A0A2I0AN47	tr|A0A2I0AN47|A0A2I0AN47_9ASPA 5-methyltetrahydropteroyltriglutamate--homocysteine methyltransferase OS=Apostasia shenzhenica OX=1088818 GN=METE PE=3 SV=1	1	15	15	4	19.3	84.604	766	315.06	1.18427	0.982814	0.796772	1.03614	1.25864	0.931454	0.809497	1.00041
A0A2I0AN48	A0A2I0AN48	tr|A0A2I0AN48|A0A2I0AN48_9ASPA Prolyl-tRNA synthetase OS=Apostasia shenzhenica OX=1088818 GN=AXF42_Ash002301 PE=3 SV=1	1	1	1	1	2.9	61.777	549	7.9346	0.994723	1.03916	1.01214	0.953979	1.13864	1.00744	0.985352	0.868568
A0A2I0AN59	A0A2I0AN59	tr|A0A2I0AN59|A0A2I0AN59_9ASPA NADH dehydrogenase [ubiquinone] flavoprotein 1, mitochondrial OS=Apostasia shenzhenica OX=1088818 GN=AXF42_Ash002294 PE=3 SV=1	1	3	3	3	5.9	53.854	489	21.072	0.976436	0.946794	1.088	0.988775	0.808657	1.09913	1.05859	1.03362
A0A2I0AN63;A0A2I0A9V9	A0A2I0AN63	tr|A0A2I0AN63|A0A2I0AN63_9ASPA Uncharacterized protein OS=Apostasia shenzhenica OX=1088818 GN=AXF42_Ash002312 PE=4 SV=1	2	3	3	3	8.3	37.012	339	20.956	0.942993	0.993101	1.03279	1.03112	0	0	0	0
A0A2I0AN65	A0A2I0AN65	tr|A0A2I0AN65|A0A2I0AN65_9ASPA Calcium-dependent protein kinase 1 OS=Apostasia shenzhenica OX=1088818 GN=CPK1 PE=4 SV=1	1	1	1	1	2.1	57.546	514	5.9545	0.848171	1.40654	0.889041	0.856252	0	0	0	0
A0A2I0AN95	A0A2I0AN95	tr|A0A2I0AN95|A0A2I0AN95_9ASPA Putative nucleolar protein 5-2 OS=Apostasia shenzhenica OX=1088818 GN=NOP5-2 PE=4 SV=1	1	3	3	3	5.3	65.742	586	34.696	1.3281	0.923894	0.900792	0.847215	1.25464	0.943373	0.894093	0.907898
A0A2I0ANA8	A0A2I0ANA8	tr|A0A2I0ANA8|A0A2I0ANA8_9ASPA ATP-dependent Clp protease proteolytic subunit OS=Apostasia shenzhenica OX=1088818 GN=CLPP6 PE=3 SV=1	1	1	1	1	4.5	29.063	268	6.8401	0	0	0	0	1.23334	0.612495	0.826265	1.3279
A0A2I0ANC3	A0A2I0ANC3	tr|A0A2I0ANC3|A0A2I0ANC3_9ASPA Ubiquitin carboxyl-terminal hydrolase 12 OS=Apostasia shenzhenica OX=1088818 GN=UBP12 PE=3 SV=1	1	11	11	6	10.9	130.72	1115	113.24	1.06399	1.05635	0.938901	0.940763	1.07522	1.04695	0.952475	0.925348
A0A2I0ANC5	A0A2I0ANC5	tr|A0A2I0ANC5|A0A2I0ANC5_9ASPA Mitochondrial import inner membrane translocase subunit TIM50 OS=Apostasia shenzhenica OX=1088818 GN=TIM50 PE=4 SV=1	1	2	2	1	4.7	41.673	365	9.8082	0.77089	1.13769	1.23482	0.856599	0	0	0	0
A0A2I0ANE5	A0A2I0ANE5	tr|A0A2I0ANE5|A0A2I0ANE5_9ASPA Eukaryotic translation initiation factor 3 subunit C OS=Apostasia shenzhenica OX=1088818 GN=TIF3C1 PE=3 SV=1	1	5	5	5	2.2	271.39	2411	62.579	1.14151	0.878279	1.11914	0.861075	1.14281	0.941099	1.03154	0.884554
A0A2I0ANF5	A0A2I0ANF5	tr|A0A2I0ANF5|A0A2I0ANF5_9ASPA Isoaspartyl peptidase/L-asparaginase 1 OS=Apostasia shenzhenica OX=1088818 GN=AXF42_Ash002377 PE=4 SV=1	1	1	1	1	2.8	33.765	321	6.6826	0	0	0	0	1.10132	0.920587	0.960491	1.0176
A0A2I0ANH3	A0A2I0ANH3	tr|A0A2I0ANH3|A0A2I0ANH3_9ASPA DNA polymerase OS=Apostasia shenzhenica OX=1088818 GN=POLD1 PE=3 SV=1	1	3	3	3	2.5	121.32	1075	17.678	1.21947	0.972866	0.944034	0.86363	1.21584	0.951457	0.974253	0.858453
A0A2I0ANI5	A0A2I0ANI5	tr|A0A2I0ANI5|A0A2I0ANI5_9ASPA Aldehyde dehydrogenase OS=Apostasia shenzhenica OX=1088818 GN=ALDH3H1 PE=3 SV=1	1	2	2	2	3.7	53.446	488	14.144	0.669581	1.21064	0.881324	1.23846	0.9307	1.08375	0.916004	1.06954
A0A2I0ANI8	A0A2I0ANI8	tr|A0A2I0ANI8|A0A2I0ANI8_9ASPA Photosystem I reaction center subunit N, chloroplastic OS=Apostasia shenzhenica OX=1088818 GN=PSAN PE=4 SV=1	1	1	1	1	5.8	18.426	171	6.3267	0.249362	0.632287	1.64212	1.47623	0	0	0	0
A0A2I0ANJ7	A0A2I0ANJ7	tr|A0A2I0ANJ7|A0A2I0ANJ7_9ASPA Coatomer subunit gamma OS=Apostasia shenzhenica OX=1088818 GN=AXF42_Ash002340 PE=3 SV=1	1	9	9	9	10.9	98.685	889	186.11	1.06969	0.995345	0.948424	0.986539	1.07422	0.983566	0.978825	0.963389
A0A2I0ANK4	A0A2I0ANK4	tr|A0A2I0ANK4|A0A2I0ANK4_9ASPA Uncharacterized protein OS=Apostasia shenzhenica OX=1088818 GN=AXF42_Ash002451 PE=4 SV=1	1	2	2	2	1.4	132.14	1171	11.803	0.913428	1.11937	1.1679	0.799307	0.923675	1.13384	1.20648	0.736006
A0A2I0ANM3	A0A2I0ANM3	tr|A0A2I0ANM3|A0A2I0ANM3_9ASPA SAL1 phosphatase OS=Apostasia shenzhenica OX=1088818 GN=SAL1 PE=4 SV=1	1	1	1	1	3.1	51.39	479	6.7674	0.684523	1.18503	0.925614	1.20484	0.756021	1.16379	0.925726	1.15446
A0A2I0ANP1	A0A2I0ANP1	tr|A0A2I0ANP1|A0A2I0ANP1_9ASPA 60S ribosomal protein L24 OS=Apostasia shenzhenica OX=1088818 GN=RPL24 PE=4 SV=1	1	5	5	5	15.4	18.478	162	32.147	1.15194	0.960979	1.06144	0.825641	1.1061	0.971737	1.0367	0.885466
A0A2I0ANP2	A0A2I0ANP2	tr|A0A2I0ANP2|A0A2I0ANP2_9ASPA Methyltransferase OS=Apostasia shenzhenica OX=1088818 GN=AXF42_Ash002483 PE=4 SV=1	1	1	1	1	2.9	46.449	413	6.7851	0	0	0	0	1.11895	1.04962	1.01939	0.81204
A0A2I0ANQ0	A0A2I0ANQ0	tr|A0A2I0ANQ0|A0A2I0ANQ0_9ASPA Phosphatidylserine decarboxylase proenzyme 2 OS=Apostasia shenzhenica OX=1088818 GN=PSD2 PE=3 SV=1	1	2	2	2	2.5	71.874	644	13.756	0.778296	1.19514	0.940229	1.08634	0.764826	1.15793	1.01713	1.06012
A0A2I0ANQ3	A0A2I0ANQ3	tr|A0A2I0ANQ3|A0A2I0ANQ3_9ASPA Uncharacterized protein OS=Apostasia shenzhenica OX=1088818 GN=AXF42_Ash002493 PE=4 SV=1	1	1	1	1	6	13.836	134	6.0968	0.624892	1.09972	1.36213	0.913256	0.757512	0.998486	1.30028	0.943725
A0A2I0ANR0	A0A2I0ANR0	tr|A0A2I0ANR0|A0A2I0ANR0_9ASPA Cytochrome c OS=Apostasia shenzhenica OX=1088818 GN=CC-1 PE=3 SV=1	1	2	1	1	16.8	13.597	125	6.3508	0	0	0	0	0.886266	1.07737	0.905298	1.13106
A0A2I0ANS4;A0A2I0B8U0	A0A2I0ANS4;A0A2I0B8U0	tr|A0A2I0ANS4|A0A2I0ANS4_9ASPA ATP-dependent 6-phosphofructokinase OS=Apostasia shenzhenica OX=1088818 GN=PFK3 PE=3 SV=1;tr|A0A2I0B8U0|A0A2I0B8U0_9ASPA ATP-dependent 6-phosphofructokinase OS=Apostasia shenzhenica OX=1088818 GN=PFK3 PE=3 SV=1	2	6	6	3	13.8	54.71	500	138.11	0.925063	1.20515	0.787164	1.08262	0.955073	1.12582	0.816562	1.10254
A0A2I0ANT0	A0A2I0ANT0	tr|A0A2I0ANT0|A0A2I0ANT0_9ASPA Uncharacterized protein OS=Apostasia shenzhenica OX=1088818 GN=AXF42_Ash002459 PE=4 SV=1	1	6	6	6	9.4	68.541	593	100.65	0.854609	1.16222	0.925596	1.05757	0.869921	1.12032	1.02581	0.983952
A0A2I0ANV2	A0A2I0ANV2	tr|A0A2I0ANV2|A0A2I0ANV2_9ASPA Golgin-84 OS=Apostasia shenzhenica OX=1088818 GN=AXF42_Ash002544 PE=4 SV=1	1	1	1	1	1	76.566	684	6.2637	0.99162	1.26952	0.902263	0.836597	1.0366	1.1585	0.952908	0.851987
A0A2I0ANV3	A0A2I0ANV3	tr|A0A2I0ANV3|A0A2I0ANV3_9ASPA Methylthioribose-1-phosphate isomerase OS=Apostasia shenzhenica OX=1088818 GN=AXF42_Ash002450 PE=3 SV=1	1	2	2	2	6.4	43.25	407	14.89	0.632403	1.04947	1.23138	1.08674	0.675861	1.12321	1.22158	0.979347
A0A2I0ANV8	A0A2I0ANV8	tr|A0A2I0ANV8|A0A2I0ANV8_9ASPA K(+) efflux antiporter 4 OS=Apostasia shenzhenica OX=1088818 GN=KEA4 PE=4 SV=1	1	1	1	1	1.5	62.466	582	6.2213	1.26769	0.988552	1.03925	0.704506	0	0	0	0
A0A2I0ANX8;A0A2I0AW25	A0A2I0ANX8;A0A2I0AW25	tr|A0A2I0ANX8|A0A2I0ANX8_9ASPA Protein ROOT HAIR DEFECTIVE 3 homolog OS=Apostasia shenzhenica OX=1088818 GN=RHD3 PE=3 SV=1;tr|A0A2I0AW25|A0A2I0AW25_9ASPA Protein ROOT HAIR DEFECTIVE 3 homolog OS=Apostasia shenzhenica OX=1088818 GN=AXF42_Ash011864 PE=3 SV=1	2	5	5	5	4.3	90.496	812	42.913	0.984895	1.02797	0.995684	0.991452	1.0478	1.02874	0.954323	0.969138
A0A2I0ANY4	A0A2I0ANY4	tr|A0A2I0ANY4|A0A2I0ANY4_9ASPA Dolichyl-diphosphooligosaccharide--protein glycosyltransferase subunit STT3A OS=Apostasia shenzhenica OX=1088818 GN=STT3A PE=4 SV=1	1	2	2	2	3.1	87.215	783	16.382	0.956627	1.03346	1.0937	0.916206	0.949679	1.0137	1.13693	0.899693
A0A2I0ANY6	A0A2I0ANY6	tr|A0A2I0ANY6|A0A2I0ANY6_9ASPA Chaperonin CPN60-like 2, mitochondrial OS=Apostasia shenzhenica OX=1088818 GN=AXF42_Ash002574 PE=3 SV=1	1	4	2	2	7.8	61.762	579	16.007	1.05065	0.983447	0.92344	1.04247	1.02841	0.954944	1.00403	1.01261
A0A2I0ANZ9	A0A2I0ANZ9	tr|A0A2I0ANZ9|A0A2I0ANZ9_9ASPA Coatomer subunit beta OS=Apostasia shenzhenica OX=1088818 GN=AXF42_Ash002500 PE=3 SV=1	1	6	6	6	7.7	103.2	914	54.541	1.11964	0.909368	1.01817	0.952829	1.20147	0.885013	1.0335	0.880015
A0A2I0AP08	A0A2I0AP08	tr|A0A2I0AP08|A0A2I0AP08_9ASPA Conserved oligomeric Golgi complex subunit 8 OS=Apostasia shenzhenica OX=1088818 GN=AXF42_Ash002602 PE=3 SV=1	1	2	2	2	4.2	63.858	576	18.934	1.04902	1.02582	1.07263	0.85253	1.09051	1.03592	0.957014	0.916557
A0A2I0AP09;A0A2H9ZUF4	A0A2I0AP09;A0A2H9ZUF4	tr|A0A2I0AP09|A0A2I0AP09_9ASPA Serine/threonine protein phosphatase 2A regulatory subunit OS=Apostasia shenzhenica OX=1088818 GN=BIOTA PE=3 SV=1;tr|A0A2H9ZUF4|A0A2H9ZUF4_9ASPA Serine/threonine protein phosphatase 2A regulatory subunit OS=Apostasia shenzhe	2	2	2	1	3.5	57.695	508	18.785	0.527444	1.3666	0.881875	1.22408	0.57224	1.31737	0.864033	1.24636
A0A2I0AP19;A0A2I0ALW5	A0A2I0AP19;A0A2I0ALW5	tr|A0A2I0AP19|A0A2I0AP19_9ASPA Casein kinase I isoform delta-like OS=Apostasia shenzhenica OX=1088818 GN=AXF42_Ash002559 PE=3 SV=1;tr|A0A2I0ALW5|A0A2I0ALW5_9ASPA Casein kinase I isoform delta-like OS=Apostasia shenzhenica OX=1088818 GN=AXF42_Ash014949 PE=3	2	2	2	1	4.6	53.235	475	15.219	1.1841	0.972704	1.0069	0.836296	1.04697	0.978763	1.08019	0.894077
A0A2I0AP31	A0A2I0AP31	tr|A0A2I0AP31|A0A2I0AP31_9ASPA Putative aldehyde dehydrogenase OS=Apostasia shenzhenica OX=1088818 GN=FIS1 PE=4 SV=1	1	5	5	5	12.4	62.276	557	40.176	1.04908	1.02052	0.987228	0.943176	1.07158	0.962006	0.980722	0.985689
A0A2I0AP58;A0A2H9ZU51	A0A2I0AP58;A0A2H9ZU51	tr|A0A2I0AP58|A0A2I0AP58_9ASPA Mitochondrial outer membrane protein porin 1 OS=Apostasia shenzhenica OX=1088818 GN=VDAC1 PE=4 SV=1;tr|A0A2H9ZU51|A0A2H9ZU51_9ASPA Mitochondrial outer membrane protein porin 1 OS=Apostasia shenzhenica OX=1088818 GN=VDAC1 PE=4	2	4	4	3	8	29.718	275	28.259	1.36459	0.799365	0.855261	0.980787	1.74564	0.588873	0.731162	0.93432
A0A2I0AP68	A0A2I0AP68	tr|A0A2I0AP68|A0A2I0AP68_9ASPA Putative phosphoribosylformylglycinamidine synthase, chloroplastic/mitochondrial OS=Apostasia shenzhenica OX=1088818 GN=AXF42_Ash002629 PE=3 SV=1	1	2	2	2	1.8	154.49	1411	52.371	0.952144	0.952609	1.03638	1.05886	1.04391	0.878003	0.963882	1.1142
A0A2I0AP95	A0A2I0AP95	tr|A0A2I0AP95|A0A2I0AP95_9ASPA RNA polymerase II subunit A C-terminal domain phosphatase SSU72 OS=Apostasia shenzhenica OX=1088818 GN=AXF42_Ash013559 PE=4 SV=1	1	1	1	1	6.2	22.529	193	6.865	0.886602	1.11792	0.934801	1.06067	0	0	0	0
A0A2I0APB2	A0A2I0APB2	tr|A0A2I0APB2|A0A2I0APB2_9ASPA Fructose-bisphosphate aldolase OS=Apostasia shenzhenica OX=1088818 GN=AXF42_Ash013551 PE=3 SV=1	1	3	2	2	8.2	42.105	389	98.715	0.258657	0.988959	0.574465	2.17792	0.249228	0.968022	0.630232	2.15252
A0A2I0APB9;A0A2I0A4V5;A0A2I0AWK7	A0A2I0APB9;A0A2I0A4V5;A0A2I0AWK7	tr|A0A2I0APB9|A0A2I0APB9_9ASPA Putative WRKY transcription factor 3 OS=Apostasia shenzhenica OX=1088818 GN=WRKY3 PE=4 SV=1;tr|A0A2I0A4V5|A0A2I0A4V5_9ASPA Putative WRKY transcription factor 33 OS=Apostasia shenzhenica OX=1088818 GN=WRKY33 PE=4 SV=1;tr|A0A2I	3	2	2	2	3.1	52.717	491	12.45	0.900835	1.08504	1.02546	0.988666	0.694547	1.17007	1.03859	1.0968
A0A2I0APC0	A0A2I0APC0	tr|A0A2I0APC0|A0A2I0APC0_9ASPA PI-PLC X domain-containing protein OS=Apostasia shenzhenica OX=1088818 GN=AXF42_Ash013561 PE=4 SV=1	1	1	1	1	3.9	31.433	285	6.1515	1.18007	1.04036	0.875327	0.904238	1.35252	0.947482	0.841017	0.858977
A0A2I0APD1;A0A2I0ART1;A0A2H9ZWI3	A0A2I0APD1;A0A2I0ART1	tr|A0A2I0APD1|A0A2I0APD1_9ASPA Serine/threonine-protein phosphatase OS=Apostasia shenzhenica OX=1088818 GN=AXF42_Ash013609 PE=3 SV=1;tr|A0A2I0ART1|A0A2I0ART1_9ASPA Serine/threonine-protein phosphatase OS=Apostasia shenzhenica OX=1088818 GN=PP2A2 PE=3 SV=1	3	7	7	6	31.3	35.619	313	323.31	0.962586	1.06082	0.97221	1.00439	0.995128	1.03235	0.974176	0.998346
A0A2I0APE3	A0A2I0APE3	tr|A0A2I0APE3|A0A2I0APE3_9ASPA Uncharacterized protein OS=Apostasia shenzhenica OX=1088818 GN=AXF42_Ash013608 PE=4 SV=1	1	1	1	1	2.4	50.923	453	6.0799	0.656377	1.07989	1.30179	0.961949	0.661282	1.08887	1.3899	0.859942
A0A2I0APF2;A0A2I0B0S5;A0A2I0AN37;A0A2I0A1E3	A0A2I0APF2;A0A2I0B0S5;A0A2I0AN37;A0A2I0A1E3	tr|A0A2I0APF2|A0A2I0APF2_9ASPA Vesicle-associated membrane protein 726 OS=Apostasia shenzhenica OX=1088818 GN=VAMP726 PE=3 SV=1;tr|A0A2I0B0S5|A0A2I0B0S5_9ASPA Vesicle-associated membrane protein 726 OS=Apostasia shenzhenica OX=1088818 GN=VAMP726 PE=3 SV=1;	4	2	2	2	8.2	24.85	219	13.986	1.05702	0.893097	0.913773	1.13611	1.02548	0.96411	0.808332	1.20208
A0A2I0APF8	A0A2I0APF8	tr|A0A2I0APF8|A0A2I0APF8_9ASPA TPR repeat-containing thioredoxin TDX OS=Apostasia shenzhenica OX=1088818 GN=AXF42_Ash013627 PE=4 SV=1	1	1	1	1	1.6	103.12	921	45.768	1.1188	0.935286	0.975267	0.97065	1.2182	0.963448	1.00664	0.811705
A0A2I0APF9	A0A2I0APF9	tr|A0A2I0APF9|A0A2I0APF9_9ASPA E3 ubiquitin-protein ligase RING1 OS=Apostasia shenzhenica OX=1088818 GN=RING1 PE=4 SV=1	1	1	1	1	3.6	30.514	281	6.3888	0.5002	1.22972	1.35448	0.915599	0.413346	1.23692	1.35392	0.995814
A0A2I0APH4	A0A2I0APH4	tr|A0A2I0APH4|A0A2I0APH4_9ASPA 60S ribosomal protein L11-2 OS=Apostasia shenzhenica OX=1088818 GN=RPL11B PE=3 SV=1	1	5	5	5	31.1	20.877	183	79.334	0.990445	0.981595	1.123	0.904957	0.76956	1.09782	1.17075	0.961864
A0A2I0APH5	A0A2I0APH5	tr|A0A2I0APH5|A0A2I0APH5_9ASPA Isoflavone 2-hydroxylase OS=Apostasia shenzhenica OX=1088818 GN=CYP81E1 PE=3 SV=1	1	1	1	1	2	62.221	553	10.5	0.594244	1.25399	0.678361	1.47341	1.07487	1.08991	0.79317	1.04205
A0A2I0API4	A0A2I0API4	tr|A0A2I0API4|A0A2I0API4_9ASPA Uncharacterized protein OS=Apostasia shenzhenica OX=1088818 GN=AXF42_Ash013648 PE=4 SV=1	1	1	1	1	2.3	39.147	346	6.6059	0	0	0	0	1.28099	0.917258	1.13771	0.664034
A0A2I0API9	A0A2I0API9	tr|A0A2I0API9|A0A2I0API9_9ASPA Xaa-Pro aminopeptidase OS=Apostasia shenzhenica OX=1088818 GN=AXF42_Ash013623 PE=3 SV=1	1	1	1	1	2.4	92.183	827	5.9607	0	0	0	0	1.10401	0.90144	1.03056	0.963994
A0A2I0APJ2	A0A2I0APJ2	tr|A0A2I0APJ2|A0A2I0APJ2_9ASPA Adenosylhomocysteinase OS=Apostasia shenzhenica OX=1088818 GN=SAHH PE=3 SV=1	1	12	2	2	24.7	53.123	485	15.028	0.824715	1.21273	0.802249	1.16031	0.962167	1.07598	0.821492	1.14037
A0A2I0APK7;A0A2I0AXH1;A0A2I0AIA1	A0A2I0APK7;A0A2I0AXH1;A0A2I0AIA1	tr|A0A2I0APK7|A0A2I0APK7_9ASPA Nudix hydrolase 16, mitochondrial OS=Apostasia shenzhenica OX=1088818 GN=NUDT16 PE=4 SV=1;tr|A0A2I0AXH1|A0A2I0AXH1_9ASPA Nudix hydrolase 13, mitochondrial OS=Apostasia shenzhenica OX=1088818 GN=NUDT13 PE=4 SV=1;tr|A0A2I0AIA1|	3	2	2	2	12.8	21.623	187	78.879	1.86653	0.685457	0.915791	0.532225	1.81437	0.686422	0.943053	0.556156
A0A2I0APL4	A0A2I0APL4	tr|A0A2I0APL4|A0A2I0APL4_9ASPA Protein TOC75-3, chloroplastic OS=Apostasia shenzhenica OX=1088818 GN=TOC75-3 PE=4 SV=1	1	6	6	6	9	88.683	812	100.03	0.837975	1.06198	1.05263	1.04742	0.832939	1.03706	1.14619	0.983807
A0A2I0APM2	A0A2I0APM2	tr|A0A2I0APM2|A0A2I0APM2_9ASPA Uncharacterized protein OS=Apostasia shenzhenica OX=1088818 GN=AXF42_Ash020744 PE=4 SV=1	1	3	3	3	9.5	24.698	220	19.897	0.960469	0.969394	0.884134	1.186	1.11845	0.939104	0.835287	1.10715
A0A2I0APN3	A0A2I0APN3	tr|A0A2I0APN3|A0A2I0APN3_9ASPA Uncharacterized protein OS=Apostasia shenzhenica OX=1088818 GN=AXF42_Ash020755 PE=4 SV=1	1	1	1	1	12.9	13.498	124	7.9468	1.27822	0.911613	0.956872	0.853296	0	0	0	0
A0A2I0APP3	A0A2I0APP3	tr|A0A2I0APP3|A0A2I0APP3_9ASPA Putative membrane protein OS=Apostasia shenzhenica OX=1088818 GN=AXF42_Ash020765 PE=4 SV=1	1	1	1	1	2.6	50.332	465	5.9763	0	0	0	0	1.24913	0.941397	1.09252	0.716952
A0A2I0APQ0	A0A2I0APQ0	tr|A0A2I0APQ0|A0A2I0APQ0_9ASPA Pyridoxal phosphate homeostasis protein OS=Apostasia shenzhenica OX=1088818 GN=AXF42_Ash020074 PE=3 SV=1	1	1	1	1	5.3	26.692	246	33.206	1.05138	0.906433	0.880804	1.16138	1.15229	0.875123	0.784076	1.18852
A0A2I0APR2	A0A2I0APR2	tr|A0A2I0APR2|A0A2I0APR2_9ASPA Uncharacterized protein OS=Apostasia shenzhenica OX=1088818 GN=AXF42_Ash020083 PE=4 SV=1	1	2	2	2	4.6	50.607	435	14.053	1.04864	0.942189	0.956087	1.05308	0.726084	1.26886	0.952415	1.05264
A0A2I0APS1	A0A2I0APS1	tr|A0A2I0APS1|A0A2I0APS1_9ASPA Elicitor-responsive protein 3 OS=Apostasia shenzhenica OX=1088818 GN=ERG3 PE=4 SV=1	1	1	1	1	4.4	24.66	227	7.1237	1.23088	0.924294	1.03154	0.813279	1.20814	0.951848	1.04013	0.799887
A0A2I0APS9	A0A2I0APS9	tr|A0A2I0APS9|A0A2I0APS9_9ASPA Serrate RNA effector molecule OS=Apostasia shenzhenica OX=1088818 GN=SE PE=4 SV=1	1	3	3	3	6	77.352	687	105.65	1.088	0.988545	0.922701	1.00076	1.23048	0.889612	0.878521	1.00139
A0A2I0APV1	A0A2I0APV1	tr|A0A2I0APV1|A0A2I0APV1_9ASPA Plasma membrane ATPase OS=Apostasia shenzhenica OX=1088818 GN=PMA4 PE=3 SV=1	1	17	3	0	20	104.91	951	19.293	0.964488	1.00463	1.2681	0.762783	1.10332	0.956359	1.24669	0.693637
A0A2I0APW5	A0A2I0APW5	tr|A0A2I0APW5|A0A2I0APW5_9ASPA UDP-glucuronate 4-epimerase 1 OS=Apostasia shenzhenica OX=1088818 GN=GAE1 PE=4 SV=1	1	1	1	1	1.7	65.828	601	9.1085	1.6088	0.897002	0.910303	0.583895	1.69536	0.835004	0.850816	0.618819
A0A2I0AQ01	A0A2I0AQ01	tr|A0A2I0AQ01|A0A2I0AQ01_9ASPA Auxin transport protein BIG OS=Apostasia shenzhenica OX=1088818 GN=AXF42_Ash020090 PE=4 SV=1	1	5	5	5	1.2	567.13	5082	55.855	0.95135	1.05942	0.877838	1.1114	1.07441	1.00289	0.878149	1.04454
A0A2I0AQ08	A0A2I0AQ08	tr|A0A2I0AQ08|A0A2I0AQ08_9ASPA Ferrochelatase OS=Apostasia shenzhenica OX=1088818 GN=HEMH PE=3 SV=1	1	2	2	2	4.6	58.512	523	19.396	0.973068	1.12176	0.832736	1.07244	0	0	0	0
A0A2I0AQ26	A0A2I0AQ26	tr|A0A2I0AQ26|A0A2I0AQ26_9ASPA Autophagy-related protein 18a OS=Apostasia shenzhenica OX=1088818 GN=ATG18A PE=4 SV=1	1	1	1	1	2.6	50.227	459	9.1018	0	0	0	0	0.77563	1.2204	1.19021	0.813759
A0A2I0AQ31;A0A2I0A628;A0A2I0BG24	A0A2I0AQ31;A0A2I0A628;A0A2I0BG24	tr|A0A2I0AQ31|A0A2I0AQ31_9ASPA Putative serine/threonine-protein kinase OS=Apostasia shenzhenica OX=1088818 GN=AXF42_Ash016690 PE=4 SV=1;tr|A0A2I0A628|A0A2I0A628_9ASPA Putative serine/threonine-protein kinase OS=Apostasia shenzhenica OX=1088818 GN=AXF42_As	3	2	2	2	2.6	64.674	585	10.726	0.806917	1.05251	1.2446	0.895976	1.09109	0.844586	1.1396	0.924719
A0A2I0AQ34	A0A2I0AQ34	tr|A0A2I0AQ34|A0A2I0AQ34_9ASPA RING-type E3 ubiquitin transferase OS=Apostasia shenzhenica OX=1088818 GN=PUB16 PE=4 SV=1	1	1	1	1	1.7	74.495	686	6.2556	0.881257	1.09894	0.84113	1.17867	1.10859	1.03137	0.853738	1.0063
A0A2I0AQ36	A0A2I0AQ36	tr|A0A2I0AQ36|A0A2I0AQ36_9ASPA ABC transporter C family member 4 OS=Apostasia shenzhenica OX=1088818 GN=ABCC4 PE=4 SV=1	1	11	11	10	9.1	166.5	1501	301.83	0.735997	1.04179	1.28035	0.941859	0.713208	1.09527	1.27114	0.920382
A0A2I0AQ38	A0A2I0AQ38	tr|A0A2I0AQ38|A0A2I0AQ38_9ASPA Putative histone-arginine methyltransferase CARM1 OS=Apostasia shenzhenica OX=1088818 GN=CARM1 PE=3 SV=1	1	3	3	3	5.2	59.475	537	32.987	1.01327	1.10887	0.865441	1.01243	0.847813	1.06269	0.92714	1.16235
A0A2I0AQ58	A0A2I0AQ58	tr|A0A2I0AQ58|A0A2I0AQ58_9ASPA Signal recognition particle subunit SRP72 OS=Apostasia shenzhenica OX=1088818 GN=AXF42_Ash016735 PE=3 SV=1	1	1	1	1	2.2	74.192	673	15.115	1.24585	1.00988	0.851665	0.892603	1.19429	1.04179	0.831219	0.932709
A0A2I0AQ64;A0A2I0AS89;A0A2I0AQ83	A0A2I0AQ64;A0A2I0AS89;A0A2I0AQ83	tr|A0A2I0AQ64|A0A2I0AQ64_9ASPA Uncharacterized protein OS=Apostasia shenzhenica OX=1088818 GN=AXF42_Ash016745 PE=4 SV=1;tr|A0A2I0AS89|A0A2I0AS89_9ASPA Protein PHYLLO, chloroplastic OS=Apostasia shenzhenica OX=1088818 GN=PHYLLO PE=4 SV=1;tr|A0A2I0AQ83|A0A2I	3	2	2	2	4	36.512	321	10.769	0.163312	1.44332	0.486433	1.90693	0.116292	1.32191	0.511163	2.05063
A0A2I0AQ66;A0A2I0B366	A0A2I0AQ66;A0A2I0B366	tr|A0A2I0AQ66|A0A2I0AQ66_9ASPA Pectinesterase OS=Apostasia shenzhenica OX=1088818 GN=AXF42_Ash016747 PE=4 SV=1;tr|A0A2I0B366|A0A2I0B366_9ASPA Pectinesterase OS=Apostasia shenzhenica OX=1088818 GN=AXF42_Ash016025 PE=4 SV=1	2	4	4	3	10	65.471	608	45.827	0.669627	1.08255	1.4428	0.805022	0.939405	0.948442	1.29457	0.817588
A0A2I0AQ75	A0A2I0AQ75	tr|A0A2I0AQ75|A0A2I0AQ75_9ASPA Sucrose synthase OS=Apostasia shenzhenica OX=1088818 GN=SUS4 PE=3 SV=1	1	7	4	4	6.6	107.75	939	43.493	1.43429	0.76511	0.870513	0.930087	1.23696	1.00994	0.855138	0.897964
A0A2I0AQA2;A0A2I0AS65	A0A2I0AQA2	tr|A0A2I0AQA2|A0A2I0AQA2_9ASPA Importin subunit alpha OS=Apostasia shenzhenica OX=1088818 GN=KAP1 PE=3 SV=1	2	10	10	10	16.7	58.518	532	202.16	0.907316	1.08884	1.06472	0.939117	1.10204	0.985834	1.00597	0.906155
A0A2I0AQA8;A0A2I0B397	A0A2I0AQA8;A0A2I0B397	tr|A0A2I0AQA8|A0A2I0AQA8_9ASPA Sucrose nonfermenting 4-like protein OS=Apostasia shenzhenica OX=1088818 GN=SNF4 PE=4 SV=1;tr|A0A2I0B397|A0A2I0B397_9ASPA Sucrose nonfermenting 4-like protein OS=Apostasia shenzhenica OX=1088818 GN=SNF4 PE=4 SV=1	2	2	2	2	4.7	53.617	487	19.692	0	0	0	0	0.907428	1.06416	1.15445	0.873961
A0A2I0AQB2	A0A2I0AQB2	tr|A0A2I0AQB2|A0A2I0AQB2_9ASPA 60S ribosome subunit biogenesis protein NIP7 homolog OS=Apostasia shenzhenica OX=1088818 GN=AXF42_Ash016712 PE=3 SV=1	1	1	1	1	5.3	20.718	187	6.2094	1.21098	0.974798	0.884287	0.929937	1.19089	0.955501	0.91306	0.94055
A0A2I0AQB3	A0A2I0AQB3	tr|A0A2I0AQB3|A0A2I0AQB3_9ASPA Katanin p60 ATPase-containing subunit A1 OS=Apostasia shenzhenica OX=1088818 GN=AAA1 PE=3 SV=1	1	1	1	1	1.8	74.23	668	8.865	1.02472	0.941473	0.920523	1.11328	0	0	0	0
A0A2I0AQD2	A0A2I0AQD2	tr|A0A2I0AQD2|A0A2I0AQD2_9ASPA ABC transporter B family member 26, chloroplastic OS=Apostasia shenzhenica OX=1088818 GN=ABCB26 PE=4 SV=1	1	1	1	1	1.6	86.311	773	7.3397	0	0	0	0	1.02508	0.902915	0.973614	1.09839
A0A2I0AQD3	A0A2I0AQD3	tr|A0A2I0AQD3|A0A2I0AQD3_9ASPA Monocopper oxidase-like protein SKU5 OS=Apostasia shenzhenica OX=1088818 GN=SKU5 PE=4 SV=1	1	1	1	1	2.1	70.512	630	5.903	0	0	0	0	1.19137	0.795258	1.03678	0.976597
A0A2I0AQE6	A0A2I0AQE6	tr|A0A2I0AQE6|A0A2I0AQE6_9ASPA Isopentenyl-diphosphate Delta-isomerase I OS=Apostasia shenzhenica OX=1088818 GN=IPI1 PE=4 SV=1	1	3	3	2	5	35.688	317	17.015	0.491475	1.22847	1.10555	1.1745	0.748487	1.10932	1.07317	1.06903
A0A2I0AQE8	A0A2I0AQE8	tr|A0A2I0AQE8|A0A2I0AQE8_9ASPA Uncharacterized protein OS=Apostasia shenzhenica OX=1088818 GN=AXF42_Ash015135 PE=4 SV=1	1	1	1	1	4.2	45.862	381	30.475	0.827552	1.04428	1.46738	0.66079	0.884851	0.995789	1.16603	0.953329
A0A2I0AQG3	A0A2I0AQG3	tr|A0A2I0AQG3|A0A2I0AQG3_9ASPA Uncharacterized protein OS=Apostasia shenzhenica OX=1088818 GN=AXF42_Ash015155 PE=4 SV=1	1	1	1	1	0.3	476.27	4255	6.7747	0	0	0	0	1.13284	0.967881	1.00918	0.890101
A0A2I0AQG7;A0A2I0AG55	A0A2I0AQG7;A0A2I0AG55	tr|A0A2I0AQG7|A0A2I0AQG7_9ASPA Amine oxidase OS=Apostasia shenzhenica OX=1088818 GN=AXF42_Ash015169 PE=3 SV=1;tr|A0A2I0AG55|A0A2I0AG55_9ASPA Amine oxidase OS=Apostasia shenzhenica OX=1088818 GN=AXF42_Ash000352 PE=3 SV=1	2	3	3	3	5.1	83.198	743	24.403	0.80118	1.16065	1.08334	0.954825	0.966029	1.05057	0.995342	0.988058
A0A2I0AQH3	A0A2I0AQH3	tr|A0A2I0AQH3|A0A2I0AQH3_9ASPA Elongation factor Tu OS=Apostasia shenzhenica OX=1088818 GN=TUFB1 PE=3 SV=1	1	7	6	6	16.5	52.244	484	62.491	0.897494	0.919367	0.960475	1.22266	0.913877	0.939604	0.972919	1.1736
A0A2I0AQH7	A0A2I0AQH7	tr|A0A2I0AQH7|A0A2I0AQH7_9ASPA Vacuolar protein sorting-associated protein 25 OS=Apostasia shenzhenica OX=1088818 GN=VPS25 PE=4 SV=1	1	1	1	1	5.6	20.535	179	8.9736	0.744496	1.16788	0.973167	1.11445	0.815224	1.11394	1.04125	1.02959
A0A2I0AQJ2	A0A2I0AQJ2	tr|A0A2I0AQJ2|A0A2I0AQJ2_9ASPA Probable bifunctional methylthioribulose-1-phosphate dehydratase/enolase-phosphatase E1 OS=Apostasia shenzhenica OX=1088818 GN=AXF42_Ash015195 PE=3 SV=1	1	2	2	2	4.2	60.562	543	166.22	1.02198	1.00183	0.928469	1.04772	1.00016	0.920805	1.0186	1.06043
A0A2I0AQJ3	A0A2I0AQJ3	tr|A0A2I0AQJ3|A0A2I0AQJ3_9ASPA ATP-dependent zinc metalloprotease FtsH OS=Apostasia shenzhenica OX=1088818 GN=ftsH PE=4 SV=1	1	2	2	2	3.1	98.335	866	49.683	0.749242	1.07434	0.989473	1.18695	0.855072	1.01933	0.966662	1.15894
A0A2I0AQJ6	A0A2I0AQJ6	tr|A0A2I0AQJ6|A0A2I0AQJ6_9ASPA Mitochondrial inner membrane protease ATP23 OS=Apostasia shenzhenica OX=1088818 GN=AXF42_Ash015122 PE=3 SV=1	1	1	1	1	5.5	22.261	199	7.5098	1.01467	1.00093	1.07556	0.908842	1.11713	0.928708	1.08129	0.872875
A0A2I0AQJ8	A0A2I0AQJ8	tr|A0A2I0AQJ8|A0A2I0AQJ8_9ASPA 6-phosphogluconate dehydrogenase, decarboxylating OS=Apostasia shenzhenica OX=1088818 GN=AXF42_Ash015197 PE=3 SV=1	1	7	4	4	18.4	53.937	494	57.989	1.0243	0.967767	1.10383	0.904096	1.20779	0.86916	1.04744	0.875614
A0A2I0AQM1	A0A2I0AQM1	tr|A0A2I0AQM1|A0A2I0AQM1_9ASPA Chromatin structure-remodeling complex protein SYD OS=Apostasia shenzhenica OX=1088818 GN=SYD PE=4 SV=1	1	2	2	2	0.5	378.77	3447	11.262	0.530142	1.41239	1.09984	0.957636	0.602009	1.35026	1.00397	1.04376
A0A2I0AQM3	A0A2I0AQM3	tr|A0A2I0AQM3|A0A2I0AQM3_9ASPA Proteasome subunit beta OS=Apostasia shenzhenica OX=1088818 GN=AXF42_Ash015153 PE=3 SV=1	1	5	5	5	27.3	30.773	286	229.59	0.917465	1.07571	0.993087	1.01374	0.940418	1.00577	1.0282	1.02561
A0A2I0AQN2	A0A2I0AQN2	tr|A0A2I0AQN2|A0A2I0AQN2_9ASPA Putative methionine--tRNA ligase OS=Apostasia shenzhenica OX=1088818 GN=AXF42_Ash015239 PE=3 SV=1	1	3	3	3	3.1	123.86	1112	29.072	1.0031	0.95064	1.05962	0.986647	0.942606	0.999154	1.07682	0.981424
A0A2I0ARB3;A0A2I0AQN3;REV__A0A2I0AQJ3	A0A2I0ARB3;A0A2I0AQN3;REV__A0A2I0AQJ3	tr|A0A2I0ARB3|A0A2I0ARB3_9ASPA Pentatricopeptide repeat-containing protein OS=Apostasia shenzhenica OX=1088818 GN=PCMP-E76 PE=4 SV=1;tr|A0A2I0AQN3|A0A2I0AQN3_9ASPA Pentatricopeptide repeat-containing protein OS=Apostasia shenzhenica OX=1088818 GN=PCMP-H12	3	1	1	1	1	64.725	587	8.5969	0	0	0	0	0	0	0	0
A0A2I0AQN9	A0A2I0AQN9	tr|A0A2I0AQN9|A0A2I0AQN9_9ASPA Desiccation-related protein PCC13-62 OS=Apostasia shenzhenica OX=1088818 GN=AXF42_Ash015226 PE=4 SV=1	1	1	1	1	5.2	35.366	327	7.7082	0	0	0	0	2.76403	0.289033	0.474503	0.472436
A0A2I0AQP8	A0A2I0AQP8	tr|A0A2I0AQP8|A0A2I0AQP8_9ASPA Uncharacterized protein OS=Apostasia shenzhenica OX=1088818 GN=AXF42_Ash015236 PE=4 SV=1	1	2	2	2	4.6	71.074	626	14.77	1.15178	0.971814	0.884327	0.992083	0.963267	1.04617	1.06345	0.927113
A0A2I0AQQ0	A0A2I0AQQ0	tr|A0A2I0AQQ0|A0A2I0AQQ0_9ASPA Uncharacterized protein OS=Apostasia shenzhenica OX=1088818 GN=AXF42_Ash012422 PE=4 SV=1	1	1	1	1	1.4	88.441	766	28.065	1.2073	0.924467	0.93121	0.937025	1.16242	0.867944	1.01323	0.956407
A0A2I0AQQ5	A0A2I0AQQ5	tr|A0A2I0AQQ5|A0A2I0AQQ5_9ASPA Fatty acid amide hydrolase OS=Apostasia shenzhenica OX=1088818 GN=FAAH PE=4 SV=1	1	5	5	5	7.9	66.015	607	84.207	0.318586	1.46007	0.982103	1.23924	0.345599	1.48587	0.96433	1.2042
A0A2I0AQQ9	A0A2I0AQQ9	tr|A0A2I0AQQ9|A0A2I0AQQ9_9ASPA Protein arginine N-methyltransferase OS=Apostasia shenzhenica OX=1088818 GN=PRMT5 PE=3 SV=1	1	1	1	1	4.2	64.24	575	18.724	1.08374	0.983037	0.969729	0.963493	1.12926	0.927044	1.0029	0.940796
A0A2I0AQS8	A0A2I0AQS8	tr|A0A2I0AQS8|A0A2I0AQS8_9ASPA Uncharacterized protein OS=Apostasia shenzhenica OX=1088818 GN=AXF42_Ash012446 PE=4 SV=1	1	1	1	1	2.9	61.799	560	24.497	0.397866	1.34969	1.12335	1.12909	0.349012	1.39193	1.02806	1.231
A0A2I0AQS9	A0A2I0AQS9	tr|A0A2I0AQS9|A0A2I0AQS9_9ASPA Methionine aminopeptidase 2 OS=Apostasia shenzhenica OX=1088818 GN=MAP2B PE=3 SV=1	1	1	1	1	2.4	47.698	422	7.7298	1.03869	1.10186	1.12907	0.730393	0	0	0	0
A0A2I0AQT2;A0A2I0B439	A0A2I0AQT2;A0A2I0B439	tr|A0A2I0AQT2|A0A2I0AQT2_9ASPA 40S ribosomal protein S16 OS=Apostasia shenzhenica OX=1088818 GN=RPS16 PE=3 SV=1;tr|A0A2I0B439|A0A2I0B439_9ASPA 40S ribosomal protein S16 OS=Apostasia shenzhenica OX=1088818 GN=RPS16 PE=3 SV=1	2	5	5	5	35.1	16.715	148	72.547	1.00011	0.976002	1.10864	0.915251	1.04554	0.952483	1.05429	0.947686
A0A2I0AQU9	A0A2I0AQU9	tr|A0A2I0AQU9|A0A2I0AQU9_9ASPA Golgin candidate 6 OS=Apostasia shenzhenica OX=1088818 GN=GC6 PE=4 SV=1	1	5	5	5	6.1	100.1	907	35.303	0.856245	1.09906	1.03023	1.01447	0.796491	1.11319	1.09492	0.995401
A0A2I0AQV7	A0A2I0AQV7	tr|A0A2I0AQV7|A0A2I0AQV7_9ASPA Putative galactinol--sucrose galactosyltransferase 6 OS=Apostasia shenzhenica OX=1088818 GN=RFS6 PE=4 SV=1	1	2	2	2	2.5	94.974	870	25.278	0.635101	1.44566	0.771509	1.14773	0.806623	1.21467	0.779623	1.19908
A0A2I0AQV9	A0A2I0AQV9	tr|A0A2I0AQV9|A0A2I0AQV9_9ASPA Alpha-mannosidase OS=Apostasia shenzhenica OX=1088818 GN=AXF42_Ash012457 PE=3 SV=1	1	4	4	4	3.6	133.34	1171	27.379	1.03885	1.00007	1.12052	0.840561	1.07365	1.02944	1.03737	0.859531
A0A2I0AQW4	A0A2I0AQW4	tr|A0A2I0AQW4|A0A2I0AQW4_9ASPA Vesicle-associated membrane protein 713 OS=Apostasia shenzhenica OX=1088818 GN=VAMP713 PE=3 SV=1	1	3	3	3	8.6	25.171	221	18.269	0.939508	0.93986	1.31195	0.808683	0.573292	1.22484	1.36852	0.833346
A0A2I0AQW5	A0A2I0AQW5	tr|A0A2I0AQW5|A0A2I0AQW5_9ASPA Uncharacterized protein OS=Apostasia shenzhenica OX=1088818 GN=AXF42_Ash012405 PE=4 SV=1	1	1	1	1	1	88.724	791	6.2139	0.814488	1.43177	0.749883	1.00386	1.06032	1.24145	0.67536	1.02287
A0A2I0AQX0	A0A2I0AQX0	tr|A0A2I0AQX0|A0A2I0AQX0_9ASPA Uncharacterized protein OS=Apostasia shenzhenica OX=1088818 GN=AXF42_Ash012490 PE=3 SV=1	1	2	2	2	3.9	61.538	544	14.821	0.813579	1.15346	1.11597	0.91699	0.6904	1.28355	1.14547	0.880584
A0A2I0AQX1	A0A2I0AQX1	tr|A0A2I0AQX1|A0A2I0AQX1_9ASPA Mediator of RNA polymerase II transcription subunit 15a OS=Apostasia shenzhenica OX=1088818 GN=MED15A PE=4 SV=1	1	1	1	1	1	148.6	1349	53.383	0.815044	1.1512	1.03858	0.995168	0.75422	1.23714	1.02292	0.985722
A0A2I0AQX4;REV__A0A2I0AJP9	A0A2I0AQX4	tr|A0A2I0AQX4|A0A2I0AQX4_9ASPA Dynamin-2B OS=Apostasia shenzhenica OX=1088818 GN=DRP2B PE=3 SV=1	2	17	17	17	17.4	100.18	917	134.08	1.08376	0.932045	0.922853	1.06134	1.0604	0.998973	0.950376	0.990254
A0A2I0AR00	A0A2I0AR00	tr|A0A2I0AR00|A0A2I0AR00_9ASPA Pre-mRNA-splicing factor SF2 OS=Apostasia shenzhenica OX=1088818 GN=SF2 PE=4 SV=1	1	2	2	2	6.9	32.474	289	14.038	1.31378	0.823241	1.0159	0.847084	1.18511	0.889254	0.994126	0.931508
A0A2I0AR17	A0A2I0AR17	tr|A0A2I0AR17|A0A2I0AR17_9ASPA KH domain-containing protein OS=Apostasia shenzhenica OX=1088818 GN=AXF42_Ash012533 PE=4 SV=1	1	4	4	4	6.1	66.423	604	32.588	1.10517	0.923843	1.00573	0.96526	1.05234	0.92137	1.08945	0.936832
A0A2I0AR18	A0A2I0AR18	tr|A0A2I0AR18|A0A2I0AR18_9ASPA Putative calcium-binding protein CML7 OS=Apostasia shenzhenica OX=1088818 GN=CML7 PE=4 SV=1	1	1	1	1	4	33.087	300	9.6034	1.44967	0.835565	0.902233	0.81253	1.46013	0.830615	0.884009	0.82525
A0A2I0AR34	A0A2I0AR34	tr|A0A2I0AR34|A0A2I0AR34_9ASPA Pre-mRNA-splicing factor SLU7 OS=Apostasia shenzhenica OX=1088818 GN=AXF42_Ash012550 PE=4 SV=1	1	1	1	1	2.1	62.279	536	7.2711	1.18884	0.830117	1.03812	0.942924	1.24623	0.872808	0.960381	0.920584
A0A2I0AR56	A0A2I0AR56	tr|A0A2I0AR56|A0A2I0AR56_9ASPA K(+) efflux antiporter 2, chloroplastic OS=Apostasia shenzhenica OX=1088818 GN=KEA2 PE=4 SV=1	1	3	3	3	3.2	128.33	1190	20.139	1.21641	0.900321	0.909713	0.973555	0.871995	1.00756	0.993061	1.12738
A0A2I0AR60	A0A2I0AR60	tr|A0A2I0AR60|A0A2I0AR60_9ASPA Protein argonaute 4B OS=Apostasia shenzhenica OX=1088818 GN=AGO4B PE=4 SV=1	1	3	3	3	2.9	101.27	906	17.257	1.00791	0.981238	1.09653	0.914326	0	0	0	0
A0A2I0AR89;A0A2I0AR97	A0A2I0AR89;A0A2I0AR97	tr|A0A2I0AR89|A0A2I0AR89_9ASPA Putative beta-D-xylosidase 7 OS=Apostasia shenzhenica OX=1088818 GN=BXL7 PE=4 SV=1;tr|A0A2I0AR97|A0A2I0AR97_9ASPA Putative beta-D-xylosidase 7 OS=Apostasia shenzhenica OX=1088818 GN=BXL7 PE=4 SV=1	2	1	1	1	3.4	32.578	293	6.934	1.0464	1.0524	1.03802	0.863182	1.22694	0.916875	1.1537	0.702487
A0A2I0AR94	A0A2I0AR94	tr|A0A2I0AR94|A0A2I0AR94_9ASPA Uncharacterized protein OS=Apostasia shenzhenica OX=1088818 GN=AXF42_Ash019288 PE=4 SV=1	1	1	1	1	4.6	21.282	197	7.3291	1.45483	0.516491	1.42188	0.606795	1.58862	0.568161	1.43459	0.408623
A0A2I0ARA1	A0A2I0ARA1	tr|A0A2I0ARA1|A0A2I0ARA1_9ASPA Chlorophyll a-b binding protein, chloroplastic OS=Apostasia shenzhenica OX=1088818 GN=CAP10B PE=3 SV=1	1	2	2	2	7.8	27.238	256	16.228	0.151728	0.610167	1.45591	1.7822	0.265796	1.07311	0.511885	2.14921
A0A2I0ARA5	A0A2I0ARA5	tr|A0A2I0ARA5|A0A2I0ARA5_9ASPA Transketolase, chloroplastic OS=Apostasia shenzhenica OX=1088818 GN=AXF42_Ash012535 PE=4 SV=1	1	5	3	3	7.9	81.272	744	21.95	0	0	0	0	1.17225	0.849308	0.988021	0.990422
A0A2I0ARB0	A0A2I0ARB0	tr|A0A2I0ARB0|A0A2I0ARB0_9ASPA U-box domain-containing protein 4 OS=Apostasia shenzhenica OX=1088818 GN=PUB4 PE=4 SV=1	1	2	2	2	1.2	224.48	2092	69.638	0.991791	1.05625	1.1131	0.838851	0	0	0	0
A0A2I0AS13;A0A2I0ARF3	A0A2I0AS13;A0A2I0ARF3	tr|A0A2I0AS13|A0A2I0AS13_9ASPA Histone H3 OS=Apostasia shenzhenica OX=1088818 GN=B34 PE=3 SV=1;tr|A0A2I0ARF3|A0A2I0ARF3_9ASPA Histone H3.2 OS=Apostasia shenzhenica OX=1088818 GN=B34 PE=3 SV=1	2	4	4	3	19.1	15.268	136	25.36	1.2121	0.871195	1.17059	0.74612	1.38168	0.818172	1.08589	0.714261
A0A2I0ARG9	A0A2I0ARG9	tr|A0A2I0ARG9|A0A2I0ARG9_9ASPA Malate dehydrogenase OS=Apostasia shenzhenica OX=1088818 GN=AXF42_Ash019848 PE=3 SV=1	1	2	2	2	7.3	37.566	357	16.87	0.791187	1.0072	1.13488	1.06674	0.952874	0.991543	1.03184	1.02375
A0A2I0ARH9	A0A2I0ARH9	tr|A0A2I0ARH9|A0A2I0ARH9_9ASPA Alpha-L-fucosidase 2 OS=Apostasia shenzhenica OX=1088818 GN=AXF42_Ash012877 PE=4 SV=1	1	1	1	1	2.2	94.75	850	10.2	1.32293	0.94187	0.883554	0.851648	1.18978	0.902239	0.968639	0.939347
A0A2I0ARI9	A0A2I0ARI9	tr|A0A2I0ARI9|A0A2I0ARI9_9ASPA UDP-glucose 4-epimerase GEPI48 OS=Apostasia shenzhenica OX=1088818 GN=AXF42_Ash012887 PE=3 SV=1	1	1	1	1	3.4	42.152	381	21.35	0.84354	1.04561	1.02617	1.08468	0.819209	1.05291	0.916566	1.21132
A0A2I0ARJ7	A0A2I0ARJ7	tr|A0A2I0ARJ7|A0A2I0ARJ7_9ASPA Casein kinase II subunit alpha OS=Apostasia shenzhenica OX=1088818 GN=ACK2 PE=3 SV=1	1	3	3	3	9.3	39.301	332	18.975	1.13768	1.05954	0.907792	0.894991	0.918267	1.16487	1.04865	0.86822
A0A2I0ARL1	A0A2I0ARL1	tr|A0A2I0ARL1|A0A2I0ARL1_9ASPA Uncharacterized protein OS=Apostasia shenzhenica OX=1088818 GN=AXF42_Ash012903 PE=4 SV=1	1	1	1	1	3.7	39.545	349	6.248	0.912032	1.16475	0.908548	1.01467	1.28616	0.88681	0.93876	0.88827
A0A2I0B8V0;A0A2I0ARL6	A0A2I0B8V0;A0A2I0ARL6	tr|A0A2I0B8V0|A0A2I0B8V0_9ASPA Serine acetyltransferase 5 OS=Apostasia shenzhenica OX=1088818 GN=SAT5 PE=4 SV=1;tr|A0A2I0ARL6|A0A2I0ARL6_9ASPA Serine acetyltransferase 3, mitochondrial OS=Apostasia shenzhenica OX=1088818 GN=SAT3 PE=4 SV=1	2	1	1	1	3.1	31.511	293	6.2333	1.40914	0.878043	1.05021	0.662607	0	0	0	0
A0A2I0ARM7	A0A2I0ARM7	tr|A0A2I0ARM7|A0A2I0ARM7_9ASPA Chlorophyll a-b binding protein, chloroplastic OS=Apostasia shenzhenica OX=1088818 GN=CAB36 PE=3 SV=1	1	3	3	2	25.6	28.747	266	122.68	0.213841	0.510823	1.68325	1.59209	0.19424	0.835098	0.765191	2.20547
A0A2I0ARN9	A0A2I0ARN9	tr|A0A2I0ARN9|A0A2I0ARN9_9ASPA Heterogeneous nuclear ribonucleoprotein 1 OS=Apostasia shenzhenica OX=1088818 GN=RNP1 PE=4 SV=1	1	1	1	1	1.5	51.179	476	-2	1.07102	1.30926	0.772403	0.847316	1.53429	0.886964	0.825381	0.753363
A0A2I0ARP3	A0A2I0ARP3	tr|A0A2I0ARP3|A0A2I0ARP3_9ASPA Inositol-1-monophosphatase OS=Apostasia shenzhenica OX=1088818 GN=IMP3 PE=3 SV=1	1	1	1	1	3.3	29.639	275	6.3517	0	0	0	0	1.6441	0.63367	0.821567	0.900665
A0A2I0ARP7	A0A2I0ARP7	tr|A0A2I0ARP7|A0A2I0ARP7_9ASPA Polyamine oxidase OS=Apostasia shenzhenica OX=1088818 GN=PAO PE=4 SV=1	1	3	3	3	8.9	55.42	496	39.616	1.2467	0.403345	1.14266	1.2073	3.46445	0.0472909	0.222848	0.265412
A0A2I0ARQ6	A0A2I0ARQ6	tr|A0A2I0ARQ6|A0A2I0ARQ6_9ASPA Sulfite reductase 1 [ferredoxin], chloroplastic OS=Apostasia shenzhenica OX=1088818 GN=SIR1 PE=4 SV=1	1	5	5	5	7.5	85.86	764	76.969	1.00345	0.973968	1.0844	0.938181	1.0484	0.949829	1.07689	0.924886
A0A2I0ARQ7	A0A2I0ARQ7	tr|A0A2I0ARQ7|A0A2I0ARQ7_9ASPA Defective in cullin neddylation protein OS=Apostasia shenzhenica OX=1088818 GN=AXF42_Ash012945 PE=4 SV=1	1	3	3	3	10.8	29.299	251	19.423	0.887021	1.09302	1.00659	1.01337	1.02288	1.01309	0.928051	1.03598
A0A2I0ARR6	A0A2I0ARR6	tr|A0A2I0ARR6|A0A2I0ARR6_9ASPA 40S ribosomal protein S2-2 OS=Apostasia shenzhenica OX=1088818 GN=RPS2B PE=3 SV=1	1	7	7	7	25.5	30.121	275	151.29	1.27113	0.818734	0.993445	0.91669	0.786866	1.11543	1.1419	0.955812
A0A2I0ARS9	A0A2I0ARS9	tr|A0A2I0ARS9|A0A2I0ARS9_9ASPA Transportin-1 OS=Apostasia shenzhenica OX=1088818 GN=TRN1 PE=4 SV=1	1	7	7	6	6.3	120.49	1087	66.025	0.827014	1.14361	0.991022	1.03835	0.996693	0.946336	1.0535	1.00347
A0A2I0ART9	A0A2I0ART9	tr|A0A2I0ART9|A0A2I0ART9_9ASPA Succinate--CoA ligase [ADP-forming] subunit alpha, mitochondrial OS=Apostasia shenzhenica OX=1088818 GN=SCOA PE=3 SV=1	1	5	5	5	18	35.314	339	124.99	0.945218	0.940372	0.984563	1.12985	0.979653	0.927732	1.00434	1.08827
A0A2I0ARV0	A0A2I0ARV0	tr|A0A2I0ARV0|A0A2I0ARV0_9ASPA Glucose-1-phosphate adenylyltransferase large subunit 1, chloroplastic OS=Apostasia shenzhenica OX=1088818 GN=ADG2 PE=4 SV=1	1	3	3	3	7.2	56.699	512	17.881	0.913862	1.04291	0.786256	1.25697	0.762168	1.10337	0.733089	1.40137
A0A2I0ARV6;A0A2I0AN29	A0A2I0ARV6;A0A2I0AN29	tr|A0A2I0ARV6|A0A2I0ARV6_9ASPA Ribonucleases P/MRP protein subunit RPP25 OS=Apostasia shenzhenica OX=1088818 GN=AXF42_Ash013009 PE=4 SV=1;tr|A0A2I0AN29|A0A2I0AN29_9ASPA Ribonucleases P/MRP protein subunit RPP25 OS=Apostasia shenzhenica OX=1088818 GN=AXF42_	2	4	4	4	14.7	28.887	259	71.519	1.25397	0.918237	0.912708	0.915086	1.05239	0.981445	0.904441	1.06173
A0A2I0ARY6;A0A2I0B0X8	A0A2I0ARY6;A0A2I0B0X8	tr|A0A2I0ARY6|A0A2I0ARY6_9ASPA 33 kDa ribonucleoprotein, chloroplastic OS=Apostasia shenzhenica OX=1088818 GN=AXF42_Ash013026 PE=4 SV=1;tr|A0A2I0B0X8|A0A2I0B0X8_9ASPA 33 kDa ribonucleoprotein, chloroplastic OS=Apostasia shenzhenica OX=1088818 GN=AXF42_Ash0	2	2	2	2	6.2	31.83	289	13.57	0.607433	1.07514	1.12108	1.19635	0.551836	1.23334	1.02256	1.19227
A0A2I0ARY9	A0A2I0ARY9	tr|A0A2I0ARY9|A0A2I0ARY9_9ASPA Putative E3 ubiquitin-protein ligase XBOS33 OS=Apostasia shenzhenica OX=1088818 GN=XBOS33 PE=4 SV=1	1	3	3	3	8.5	41.806	390	26.725	0	0	0	0	1.06467	1.01345	0.937435	0.984452
A0A2I0ARZ0	A0A2I0ARZ0	tr|A0A2I0ARZ0|A0A2I0ARZ0_9ASPA OTU domain-containing protein 5 OS=Apostasia shenzhenica OX=1088818 GN=AXF42_Ash013827 PE=4 SV=1	1	1	1	1	3	57.378	526	109.01	3.05275	0.275034	0.31462	0.357597	2.85377	0.390811	0.379382	0.376037
A0A2I0ARZ3	A0A2I0ARZ3	tr|A0A2I0ARZ3|A0A2I0ARZ3_9ASPA Uncharacterized protein OS=Apostasia shenzhenica OX=1088818 GN=AXF42_Ash013035 PE=4 SV=1	1	2	2	2	1	296.87	2636	13.254	0	0	0	0	1.1015	0.940646	0.981016	0.976837
A0A2I0AS08	A0A2I0AS08	tr|A0A2I0AS08|A0A2I0AS08_9ASPA IAA-amino acid hydrolase ILR1-like 3 OS=Apostasia shenzhenica OX=1088818 GN=ILL3 PE=4 SV=1	1	3	3	2	9.3	45.952	420	80.252	0.864504	1.01731	1.33396	0.784229	0.94658	0.913897	1.36484	0.774678
A0A2I0AS25	A0A2I0AS25	tr|A0A2I0AS25|A0A2I0AS25_9ASPA Ribonucleoside-diphosphate reductase OS=Apostasia shenzhenica OX=1088818 GN=RNR1 PE=3 SV=1	1	3	3	3	3.9	91.974	815	42.046	1.32398	0.995183	0.874271	0.806569	1.43739	0.939746	0.87294	0.749928
A0A2I0AS26	A0A2I0AS26	tr|A0A2I0AS26|A0A2I0AS26_9ASPA Serine/threonine-protein phosphatase 5 OS=Apostasia shenzhenica OX=1088818 GN=PP5 PE=4 SV=1	1	1	1	1	5.9	32.532	290	107.94	1.49936	0.904882	0.683235	0.912518	1.47461	0.852392	0.770959	0.902037
A0A2I0AS28	A0A2I0AS28	tr|A0A2I0AS28|A0A2I0AS28_9ASPA Alkaline/neutral invertase CINV2 OS=Apostasia shenzhenica OX=1088818 GN=CINV2 PE=4 SV=1	1	3	1	1	6.8	63.473	558	5.8887	0	0	0	0	0	0	0	0
A0A2I0AS36;A0A2I0ALC9	A0A2I0AS36;A0A2I0ALC9	tr|A0A2I0AS36|A0A2I0AS36_9ASPA 40S ribosomal protein S15a OS=Apostasia shenzhenica OX=1088818 GN=RPS15A PE=3 SV=1;tr|A0A2I0ALC9|A0A2I0ALC9_9ASPA 40S ribosomal protein S15a OS=Apostasia shenzhenica OX=1088818 GN=RPS15A PE=3 SV=1	2	4	4	4	39.2	14.781	130	65.043	1.02796	1.00309	1.0586	0.910343	0.947913	1.03026	1.08428	0.937544
A0A2I0AS39	A0A2I0AS39	tr|A0A2I0AS39|A0A2I0AS39_9ASPA Patellin-3 OS=Apostasia shenzhenica OX=1088818 GN=PATL3 PE=4 SV=1	1	1	1	1	1.6	68.269	623	8.0028	0.759381	0.957427	1.44311	0.840078	0.854725	0.913221	1.43542	0.796635
A0A2I0AS41	A0A2I0AS41	tr|A0A2I0AS41|A0A2I0AS41_9ASPA Isocitrate dehydrogenase [NAD] subunit, mitochondrial OS=Apostasia shenzhenica OX=1088818 GN=IDH5 PE=3 SV=1	1	5	5	5	16.9	40.58	372	186.94	0.872852	1.12064	0.947293	1.05922	0.893446	1.07974	0.973898	1.05292
A0A2I0AS60	A0A2I0AS60	tr|A0A2I0AS60|A0A2I0AS60_9ASPA Vacuolar protein sorting-associated protein 29 OS=Apostasia shenzhenica OX=1088818 GN=VPS29 PE=3 SV=1	1	2	2	2	15.1	21.136	192	15.412	1.31128	0.783825	1.09441	0.810493	1.43098	0.744601	0.996141	0.82828
A0A2I0AS62	A0A2I0AS62	tr|A0A2I0AS62|A0A2I0AS62_9ASPA Uncharacterized protein OS=Apostasia shenzhenica OX=1088818 GN=AXF42_Ash013897 PE=4 SV=1	1	1	1	1	3.9	27.597	255	6.0515	1.04568	1.00991	1.17686	0.767556	1.07538	1.52836	0.663425	0.732844
A0A2I0AS72	A0A2I0AS72	tr|A0A2I0AS72|A0A2I0AS72_9ASPA Fumarate hydratase 2, chloroplastic OS=Apostasia shenzhenica OX=1088818 GN=FUM2 PE=3 SV=1	1	2	2	2	4.3	58.036	533	12.455	0.758141	1.06398	1.14272	1.03516	0.776996	1.02864	1.00548	1.18889
A0A2I0BA66;A0A2I0AS76	A0A2I0BA66;A0A2I0AS76	tr|A0A2I0BA66|A0A2I0BA66_9ASPA Uncharacterized protein OS=Apostasia shenzhenica OX=1088818 GN=AXF42_Ash007406 PE=4 SV=1;tr|A0A2I0AS76|A0A2I0AS76_9ASPA Kinesin-4 OS=Apostasia shenzhenica OX=1088818 GN=ATK4 PE=3 SV=1	2	1	1	1	2.3	46.681	432	6.729	1.07744	1.11868	0.945272	0.85861	1.01336	1.14352	0.958989	0.884132
A0A2I0AS82;A0A2I0B357	A0A2I0AS82;A0A2I0B357	tr|A0A2I0AS82|A0A2I0AS82_9ASPA Ribosomal protein L19 OS=Apostasia shenzhenica OX=1088818 GN=RPL19B PE=3 SV=1;tr|A0A2I0B357|A0A2I0B357_9ASPA Ribosomal protein L19 OS=Apostasia shenzhenica OX=1088818 GN=RPL19B PE=3 SV=1	2	4	4	4	19.5	21.939	185	32.452	1.06431	0.883941	1.17159	0.880154	0.988555	0.970244	1.23835	0.802849
A0A2I0AS87	A0A2I0AS87	tr|A0A2I0AS87|A0A2I0AS87_9ASPA Vacuolar protein sorting-associated protein 45 like OS=Apostasia shenzhenica OX=1088818 GN=VPS45 PE=3 SV=1	1	2	2	2	4.3	63.74	558	50.881	1.08174	0.901295	1.04792	0.969037	1.04884	1.0155	1.00021	0.935439
A0A2I0AS92	A0A2I0AS92	tr|A0A2I0AS92|A0A2I0AS92_9ASPA Glyoxysomal fatty acid beta-oxidation multifunctional protein MFP-a OS=Apostasia shenzhenica OX=1088818 GN=AXF42_Ash013924 PE=4 SV=1	1	6	6	5	10.5	69.804	637	81.999	0.766437	1.11064	0.851535	1.27139	0.784411	1.10818	0.892841	1.21457
A0A2I0B380;A0A2I0AS98;A0A2H9ZZ19	A0A2I0B380;A0A2I0AS98;A0A2H9ZZ19	tr|A0A2I0B380|A0A2I0B380_9ASPA UDP-glucuronic acid decarboxylase 2 OS=Apostasia shenzhenica OX=1088818 GN=UXS2 PE=4 SV=1;tr|A0A2I0AS98|A0A2I0AS98_9ASPA UDP-glucuronic acid decarboxylase 2 OS=Apostasia shenzhenica OX=1088818 GN=UXS2 PE=4 SV=1;tr|A0A2H9ZZ19|	3	4	2	1	8.5	49.046	445	14.318	1.12085	0.993006	0.879757	1.00638	1.08978	1.04438	0.946955	0.918886
A0A2I0ASB3	A0A2I0ASB3	tr|A0A2I0ASB3|A0A2I0ASB3_9ASPA Cystathionine beta-lyase, chloroplastic OS=Apostasia shenzhenica OX=1088818 GN=AXF42_Ash013872 PE=3 SV=1	1	1	1	1	1.9	52.094	481	34.907	0.763019	1.07094	1.06922	1.09683	0	0	0	0
A0A2I0ASB7	A0A2I0ASB7	tr|A0A2I0ASB7|A0A2I0ASB7_9ASPA Katanin p60 ATPase-containing subunit A1 OS=Apostasia shenzhenica OX=1088818 GN=AAA1 PE=4 SV=1	1	2	1	1	2.5	126.18	1145	13.268	0	0	0	0	0.758426	0.997921	1.1504	1.09325
A0A2I0ASC5	A0A2I0ASC5	tr|A0A2I0ASC5|A0A2I0ASC5_9ASPA Putative indole-3-acetic acid-amido synthetase GH3.11 OS=Apostasia shenzhenica OX=1088818 GN=GH3.11 PE=4 SV=1	1	1	1	1	1.8	67.457	604	9.5834	3.13617	0.194998	0.368064	0.300766	2.97684	0.28555	0.371499	0.366112
A0A2I0ASE9	A0A2I0ASE9	tr|A0A2I0ASE9|A0A2I0ASE9_9ASPA NADH dehydrogenase [ubiquinone] 1 alpha subcomplex subunit 6 OS=Apostasia shenzhenica OX=1088818 GN=AXF42_Ash008771 PE=4 SV=1	1	2	2	2	12.8	18.862	164	15.488	0	0	0	0	1.00157	0.897352	1.11655	0.984522
A0A2I0ASF6	A0A2I0ASF6	tr|A0A2I0ASF6|A0A2I0ASF6_9ASPA Nuclear pore protein OS=Apostasia shenzhenica OX=1088818 GN=AXF42_Ash013978 PE=3 SV=1	1	1	1	1	1.2	96.145	861	5.9544	0	0	0	0	1.14494	0.957991	0.995905	0.901164
A0A2I0ASF7	A0A2I0ASF7	tr|A0A2I0ASF7|A0A2I0ASF7_9ASPA Uncharacterized protein OS=Apostasia shenzhenica OX=1088818 GN=AXF42_Ash008770 PE=4 SV=1	1	1	1	1	5.1	21.267	198	10.093	1.08373	1.06258	1.25882	0.594862	1.06022	1.03911	1.19042	0.710254
A0A2I0ASH4	A0A2I0ASH4	tr|A0A2I0ASH4|A0A2I0ASH4_9ASPA Uncharacterized protein OS=Apostasia shenzhenica OX=1088818 GN=AXF42_Ash008790 PE=4 SV=1	1	1	1	1	1.7	52.141	459	7.4489	1.1056	1.08891	0.87423	0.931261	0	0	0	0
A0A2I0ASH6	A0A2I0ASH6	tr|A0A2I0ASH6|A0A2I0ASH6_9ASPA COP9 signalosome complex subunit 2 OS=Apostasia shenzhenica OX=1088818 GN=CSN2 PE=4 SV=1	1	3	3	3	6.2	51.458	439	23.62	1.24798	0.90472	0.893166	0.954134	1.14004	0.926444	0.980408	0.953105
A0A2I0ASH7	A0A2I0ASH7	tr|A0A2I0ASH7|A0A2I0ASH7_9ASPA Uncharacterized protein OS=Apostasia shenzhenica OX=1088818 GN=AXF42_Ash008787 PE=4 SV=1	1	1	1	1	0.9	120.27	1057	7.1626	1.18256	0.935049	0.971298	0.911092	1.17727	0.892156	0.973626	0.956947
A0A2I0ASI9	A0A2I0ASI9	tr|A0A2I0ASI9|A0A2I0ASI9_9ASPA Signal recognition particle subunit SRP68 OS=Apostasia shenzhenica OX=1088818 GN=AXF42_Ash008789 PE=3 SV=1	1	3	3	3	3.4	67.489	593	17.362	1.17041	0.980514	0.971402	0.87767	1.00147	1.18452	0.924371	0.889634
A0A2I0ASJ6	A0A2I0ASJ6	tr|A0A2I0ASJ6|A0A2I0ASJ6_9ASPA UDP-sulfoquinovose synthase, chloroplastic OS=Apostasia shenzhenica OX=1088818 GN=SQD1 PE=4 SV=1	1	4	4	4	9.5	54.163	486	25.56	0.776146	1.06874	1.01301	1.1421	0.905172	0.970385	0.919774	1.20467
A0A2I0ASK2	A0A2I0ASK2	tr|A0A2I0ASK2|A0A2I0ASK2_9ASPA Uncharacterized protein OS=Apostasia shenzhenica OX=1088818 GN=AXF42_Ash008818 PE=4 SV=1	1	1	1	1	3.3	29.923	273	9.7578	1.31132	1.03003	0.920327	0.738318	0	0	0	0
A0A2I0ASK4	A0A2I0ASK4	tr|A0A2I0ASK4|A0A2I0ASK4_9ASPA Potassium transporter OS=Apostasia shenzhenica OX=1088818 GN=HAK2 PE=3 SV=1	1	1	1	1	1.3	88.404	790	7.3552	1.0012	0.953249	1.12705	0.918506	1.02028	0.986212	1.11221	0.881303
A0A2I0B217;A0A2I0ASL4	A0A2I0B217;A0A2I0ASL4	tr|A0A2I0B217|A0A2I0B217_9ASPA Phospholipid-transporting ATPase OS=Apostasia shenzhenica OX=1088818 GN=ALA1 PE=3 SV=1;tr|A0A2I0ASL4|A0A2I0ASL4_9ASPA Phospholipid-transporting ATPase OS=Apostasia shenzhenica OX=1088818 GN=ALA1 PE=3 SV=1	2	1	1	1	1	133.61	1188	8.8706	0	0	0	0	0.787217	1.16156	1.02931	1.02191
A0A2I0ASN5	A0A2I0ASN5	tr|A0A2I0ASN5|A0A2I0ASN5_9ASPA Uncharacterized protein OS=Apostasia shenzhenica OX=1088818 GN=AXF42_Ash008842 PE=3 SV=1	1	1	1	1	0.5	207.8	1840	5.9666	1.3723	0.875293	0.997164	0.755244	1.32099	0.858794	1.06723	0.752989
A0A2I0ASN6	A0A2I0ASN6	tr|A0A2I0ASN6|A0A2I0ASN6_9ASPA Uncharacterized protein OS=Apostasia shenzhenica OX=1088818 GN=AXF42_Ash008849 PE=4 SV=1	1	1	1	1	5	27.598	241	15.028	0	0	0	0	0.458909	1.15008	1.11992	1.27109
A0A2I0ASQ5	A0A2I0ASQ5	tr|A0A2I0ASQ5|A0A2I0ASQ5_9ASPA Eukaryotic translation initiation factor 3 subunit E OS=Apostasia shenzhenica OX=1088818 GN=AXF42_Ash008867 PE=3 SV=1	1	4	4	4	10.4	50.751	433	37.842	1.32131	0.781638	1.02192	0.875139	1.17611	0.979896	0.963339	0.880657
A0A2I0ASQ8	A0A2I0ASQ8	tr|A0A2I0ASQ8|A0A2I0ASQ8_9ASPA Uncharacterized protein ycf54 OS=Apostasia shenzhenica OX=1088818 GN=ycf54 PE=4 SV=1	1	1	1	1	4.4	28.263	248	6.1412	0.424053	1.16014	1.0812	1.33461	0.420281	1.06898	1.04676	1.46398
A0A2I0ASQ9	A0A2I0ASQ9	tr|A0A2I0ASQ9|A0A2I0ASQ9_9ASPA Putative nucleolar protein 5-2 OS=Apostasia shenzhenica OX=1088818 GN=NOP5-2 PE=4 SV=1	1	2	2	2	6.9	31.459	277	12.504	0.912232	1.12715	0.980114	0.980503	0	0	0	0
A0A2I0ASR5	A0A2I0ASR5	tr|A0A2I0ASR5|A0A2I0ASR5_9ASPA Nascent polypeptide-associated complex subunit alpha-like protein OS=Apostasia shenzhenica OX=1088818 GN=AXF42_Ash008872 PE=4 SV=1	1	3	3	3	28	16.884	157	152.48	0.977762	1.00645	0.985765	1.03002	0.969053	1.02248	0.986838	1.02163
A0A2I0ASS7	A0A2I0ASS7	tr|A0A2I0ASS7|A0A2I0ASS7_9ASPA Quinone oxidoreductase-like protein OS=Apostasia shenzhenica OX=1088818 GN=AXF42_Ash008895 PE=4 SV=1	1	3	3	3	7.5	37.094	347	39.87	0.789331	1.17018	0.949372	1.09112	0.851976	1.12658	0.939739	1.08171
A0A2I0ASU0	A0A2I0ASU0	tr|A0A2I0ASU0|A0A2I0ASU0_9ASPA Mg-protoporphyrin IX chelatase OS=Apostasia shenzhenica OX=1088818 GN=CHLD PE=3 SV=1	1	4	4	4	6.2	82.316	756	27.288	0.814677	1.04042	0.964453	1.18045	0.949667	1.0182	0.891531	1.1406
A0A2I0ASU9	A0A2I0ASU9	tr|A0A2I0ASU9|A0A2I0ASU9_9ASPA 26S proteasome non-ATPase regulatory subunit 2 homolog OS=Apostasia shenzhenica OX=1088818 GN=RPN1A PE=3 SV=1	1	16	16	16	18.5	94.859	866	294.63	0.961596	1.01754	0.9859	1.03496	0.940784	1.03516	0.987065	1.03699
A0A2I0ASX4;A0A2I0B1V7	A0A2I0ASX4;A0A2I0B1V7	tr|A0A2I0ASX4|A0A2I0ASX4_9ASPA Trans-cinnamate 4-monooxygenase OS=Apostasia shenzhenica OX=1088818 GN=CYP73A12 PE=3 SV=1;tr|A0A2I0B1V7|A0A2I0B1V7_9ASPA Trans-cinnamate 4-monooxygenase OS=Apostasia shenzhenica OX=1088818 GN=CYP73A12 PE=3 SV=1	2	3	3	3	6.7	58.069	505	50.18	0.465195	1.49103	0.962122	1.08165	0.812106	1.14494	0.854989	1.18796
A0A2I0ASX7	A0A2I0ASX7	tr|A0A2I0ASX7|A0A2I0ASX7_9ASPA Uncharacterized protein OS=Apostasia shenzhenica OX=1088818 GN=AXF42_Ash008942 PE=4 SV=1	1	2	2	2	4.5	43.668	382	10.789	0.661628	1.08883	1.19897	1.05057	1.06146	0.98886	1.05046	0.899219
A0A2I0ASY2	A0A2I0ASY2	tr|A0A2I0ASY2|A0A2I0ASY2_9ASPA Uncharacterized protein OS=Apostasia shenzhenica OX=1088818 GN=AXF42_Ash008945 PE=4 SV=1	1	1	1	1	1.9	54.66	471	6.2622	0.647934	0.876873	0.894005	1.58119	0	0	0	0
A0A2I0ASZ1	A0A2I0ASZ1	tr|A0A2I0ASZ1|A0A2I0ASZ1_9ASPA Villin-4 OS=Apostasia shenzhenica OX=1088818 GN=VLN4 PE=4 SV=1	1	2	2	2	2.2	107.04	957	12.351	1.15261	0.978672	0.993353	0.875361	1.07126	0.991691	1.0336	0.903446
A0A2I0AT00;A0A2I0BGY8	A0A2I0AT00;A0A2I0BGY8	tr|A0A2I0AT00|A0A2I0AT00_9ASPA D-3-phosphoglycerate dehydrogenase OS=Apostasia shenzhenica OX=1088818 GN=AXF42_Ash008961 PE=3 SV=1;tr|A0A2I0BGY8|A0A2I0BGY8_9ASPA D-3-phosphoglycerate dehydrogenase OS=Apostasia shenzhenica OX=1088818 GN=AXF42_Ash004533 PE=3	2	4	4	4	6.2	66.077	627	55.022	0.715129	0.977213	1.29817	1.00949	0.727867	1.06177	1.17132	1.03904
A0A2I0AT11	A0A2I0AT11	tr|A0A2I0AT11|A0A2I0AT11_9ASPA D-aminoacyl-tRNA deacylase OS=Apostasia shenzhenica OX=1088818 GN=GEK1 PE=4 SV=1	1	2	2	2	3.5	34.222	316	13.26	1.26475	1.17684	0.687255	0.871158	1.46879	0.83073	0.801145	0.899338
A0A2I0AT49	A0A2I0AT49	tr|A0A2I0AT49|A0A2I0AT49_9ASPA Protein DJ-1 like D OS=Apostasia shenzhenica OX=1088818 GN=DJ1D PE=4 SV=1	1	1	1	1	2.5	44.449	403	5.9318	0	0	0	0	1.05321	0.99879	1.03122	0.916782
A0A2I0AT50;A0A2I0AJ92	A0A2I0AT50;A0A2I0AJ92	tr|A0A2I0AT50|A0A2I0AT50_9ASPA Coatomer subunit delta OS=Apostasia shenzhenica OX=1088818 GN=AXF42_Ash000818 PE=3 SV=1;tr|A0A2I0AJ92|A0A2I0AJ92_9ASPA Coatomer subunit delta OS=Apostasia shenzhenica OX=1088818 GN=AXF42_Ash006836 PE=3 SV=1	2	5	5	5	10.8	50.891	463	36.799	1.13015	1.00906	0.934717	0.926065	1.15953	0.995701	0.931021	0.913753
A0A2I0AT60;A0A2H9ZYT9	A0A2I0AT60	tr|A0A2I0AT60|A0A2I0AT60_9ASPA Oligopeptidase A OS=Apostasia shenzhenica OX=1088818 GN=AXF42_Ash000820 PE=3 SV=1	2	10	10	10	14.3	79.491	705	117.14	0.7743	1.11373	0.95041	1.16156	0.780823	1.12113	0.977355	1.12069
A0A2I0AT63	A0A2I0AT63	tr|A0A2I0AT63|A0A2I0AT63_9ASPA Gibberellin-regulated protein 3 OS=Apostasia shenzhenica OX=1088818 GN=GASA3 PE=4 SV=1	1	1	1	1	7.5	11.427	107	5.9137	1.23145	1.06414	1.34535	0.359058	1.1915	1.13213	1.38667	0.289698
A0A2I0AT73	A0A2I0AT73	tr|A0A2I0AT73|A0A2I0AT73_9ASPA Structural maintenance of chromosomes protein OS=Apostasia shenzhenica OX=1088818 GN=SMC1 PE=3 SV=1	1	3	3	3	2.3	145.21	1254	31.059	1.20223	0.879548	1.1085	0.80973	1.21275	0.870902	1.12468	0.79167
A0A2I0AT74	A0A2I0AT74	tr|A0A2I0AT74|A0A2I0AT74_9ASPA 60S ribosomal protein L18a OS=Apostasia shenzhenica OX=1088818 GN=RPL18A PE=3 SV=1	1	3	3	3	14	21.421	178	17.493	0.983279	0.91941	1.20094	0.896374	1.06471	0.930472	1.18239	0.822426
A0A2I0AT82	A0A2I0AT82	tr|A0A2I0AT82|A0A2I0AT82_9ASPA Universal stress protein A-like protein OS=Apostasia shenzhenica OX=1088818 GN=AXF42_Ash000837 PE=4 SV=1	1	1	1	1	5.6	20.216	178	6.5025	0	0	0	0	0	0	0	0
A0A2I0AT84	A0A2I0AT84	tr|A0A2I0AT84|A0A2I0AT84_9ASPA Chaperonin CPN60-2, mitochondrial OS=Apostasia shenzhenica OX=1088818 GN=CPN60-2 PE=3 SV=1	1	12	6	6	23.6	56.151	529	177.73	1.02373	0.949913	1.02934	0.997022	1.01126	0.94385	1.02327	1.02162
A0A2I0AT86	A0A2I0AT86	tr|A0A2I0AT86|A0A2I0AT86_9ASPA Peptide alpha-N-acetyltransferase OS=Apostasia shenzhenica OX=1088818 GN=AXF42_Ash000842 PE=4 SV=1	1	1	1	1	5.9	22.427	202	7.0985	1.03079	1.07909	0.933209	0.956907	1.08692	0.875027	0.965588	1.07246
A0A2I0ATA7	A0A2I0ATA7	tr|A0A2I0ATA7|A0A2I0ATA7_9ASPA Uncharacterized protein OS=Apostasia shenzhenica OX=1088818 GN=AXF42_Ash000867 PE=4 SV=1	1	1	1	1	4.6	19.962	174	6.1662	0.429002	1.24567	1.14907	1.17626	0.608543	1.17817	1.05314	1.16015
A0A2I0ATB2	A0A2I0ATB2	tr|A0A2I0ATB2|A0A2I0ATB2_9ASPA 3-ketoacyl-CoA thiolase 2, peroxisomal OS=Apostasia shenzhenica OX=1088818 GN=PED1 PE=3 SV=1	1	12	12	12	36.9	47.917	455	323.31	0.7511	1.06982	0.883968	1.29511	0.704491	1.12386	0.899341	1.2723
A0A2I0ATC7	A0A2I0ATC7	tr|A0A2I0ATC7|A0A2I0ATC7_9ASPA Ubiquitin carboxyl-terminal hydrolase OS=Apostasia shenzhenica OX=1088818 GN=AXF42_Ash000896 PE=3 SV=1	1	6	6	6	23.6	37.338	326	66.075	0.820897	1.02824	1.05501	1.09586	0.994652	0.922477	1.04403	1.03884
A0A2I0ATC8	A0A2I0ATC8	tr|A0A2I0ATC8|A0A2I0ATC8_9ASPA ATP-dependent helicase BRM OS=Apostasia shenzhenica OX=1088818 GN=BRM PE=4 SV=1	1	2	2	2	0.9	250.92	2230	12.502	1.11711	0.947901	0.94656	0.988432	1.24336	0.884568	1.01086	0.861212
A0A2I0ATD8	A0A2I0ATD8	tr|A0A2I0ATD8|A0A2I0ATD8_9ASPA Superoxide dismutase [Cu-Zn], chloroplastic OS=Apostasia shenzhenica OX=1088818 GN=SODCP.2 PE=4 SV=1	1	1	1	1	6.2	25.294	240	45.774	0.666173	1.10412	1.10261	1.1271	0.612191	1.12311	1.18041	1.08429
A0A2I0ATD9	A0A2I0ATD9	tr|A0A2I0ATD9|A0A2I0ATD9_9ASPA Glycerol-3-phosphate 2-O-acyltransferase 4 OS=Apostasia shenzhenica OX=1088818 GN=GPAT4 PE=4 SV=1	1	1	1	1	3.3	54.087	492	6.7555	0.826818	0.972439	1.05285	1.1479	0	0	0	0
A0A2I0ATE6	A0A2I0ATE6	tr|A0A2I0ATE6|A0A2I0ATE6_9ASPA Cleavage and polyadenylation specificity factor subunit 2 OS=Apostasia shenzhenica OX=1088818 GN=AXF42_Ash000910 PE=3 SV=1	1	1	1	1	2	82.258	738	37.552	0	0	0	0	1.19288	0.948591	0.99298	0.865553
A0A2I0ATF3;A0A2I0B4N8	A0A2I0ATF3	tr|A0A2I0ATF3|A0A2I0ATF3_9ASPA Putative aquaporin PIP1-2 OS=Apostasia shenzhenica OX=1088818 GN=PIP1-2 PE=3 SV=1	2	3	3	3	8.4	31.028	287	56.544	0.959461	0.851543	1.62535	0.56365	0.916537	0.895217	1.65572	0.532526
A0A2I0ATG2	A0A2I0ATG2	tr|A0A2I0ATG2|A0A2I0ATG2_9ASPA Squalene monooxygenase OS=Apostasia shenzhenica OX=1088818 GN=AXF42_Ash000889 PE=4 SV=1	1	1	1	1	4.1	45.164	414	8.113	0.92691	1.15824	0.861205	1.05365	0	0	0	0
A0A2I0ATG3	A0A2I0ATG3	tr|A0A2I0ATG3|A0A2I0ATG3_9ASPA Uncharacterized protein OS=Apostasia shenzhenica OX=1088818 GN=AXF42_Ash000928 PE=4 SV=1	1	3	3	3	5.4	67.235	588	18.7	1.0695	0.971498	1.02678	0.932228	1.19775	0.920701	0.991973	0.889581
A0A2I0ATG9	A0A2I0ATG9	tr|A0A2I0ATG9|A0A2I0ATG9_9ASPA Phosphoribulokinase OS=Apostasia shenzhenica OX=1088818 GN=AXF42_Ash000935 PE=3 SV=1	1	1	1	1	2.8	43.967	397	6.114	0.779366	0.802902	0.747399	1.67033	0	0	0	0
A0A2I0ATH4;A0A2I0ATH1	A0A2I0ATH4;A0A2I0ATH1	tr|A0A2I0ATH4|A0A2I0ATH4_9ASPA 6-phosphogluconate dehydrogenase, decarboxylating OS=Apostasia shenzhenica OX=1088818 GN=AXF42_Ash000937 PE=3 SV=1;tr|A0A2I0ATH1|A0A2I0ATH1_9ASPA 6-phosphogluconate dehydrogenase, decarboxylating OS=Apostasia shenzhenica OX=1	2	7	7	4	19.2	53.267	484	125.77	0.901789	1.03414	1.10364	0.960432	0.88449	1.07578	1.07803	0.961702
A0A2I0ATI9	A0A2I0ATI9	tr|A0A2I0ATI9|A0A2I0ATI9_9ASPA ABC transporter B family member 2 OS=Apostasia shenzhenica OX=1088818 GN=ABCB2 PE=4 SV=1	1	3	1	1	3.6	140.66	1278	26.357	0.919306	0.602908	2.17543	0.302361	0	0	0	0
A0A2I0ATJ6	A0A2I0ATJ6	tr|A0A2I0ATJ6|A0A2I0ATJ6_9ASPA Imidazoleglycerol-phosphate dehydratase OS=Apostasia shenzhenica OX=1088818 GN=HIS3 PE=4 SV=1	1	1	1	1	3.3	26.446	242	6.4287	0.904278	1.054	1.26639	0.775332	0	0	0	0
A0A2I0ATK0	A0A2I0ATK0	tr|A0A2I0ATK0|A0A2I0ATK0_9ASPA Malic enzyme OS=Apostasia shenzhenica OX=1088818 GN=NAD-ME1 PE=3 SV=1	1	2	2	2	2.9	68.535	617	11.271	0.979527	1.06947	0.988466	0.962539	0	0	0	0
A0A2I0ATK1	A0A2I0ATK1	tr|A0A2I0ATK1|A0A2I0ATK1_9ASPA Uncharacterized protein OS=Apostasia shenzhenica OX=1088818 GN=AXF42_Ash000964 PE=4 SV=1	1	1	1	1	7.4	15.496	135	6.5003	0	0	0	0	0.979089	0.9604	1.01574	1.04477
A0A2I0ATK8	A0A2I0ATK8	tr|A0A2I0ATK8|A0A2I0ATK8_9ASPA Alpha-1,3-glucosyltransferase OS=Apostasia shenzhenica OX=1088818 GN=AXF42_Ash000971 PE=3 SV=1	1	1	1	1	1.2	57.14	505	7.4742	0	0	0	0	0	0	0	0
A0A2I0ATK9	A0A2I0ATK9	tr|A0A2I0ATK9|A0A2I0ATK9_9ASPA Poly(U)-specific endoribonuclease OS=Apostasia shenzhenica OX=1088818 GN=AXF42_Ash000974 PE=4 SV=1	1	1	1	1	3.5	39.547	345	10.949	0.877818	1.1935	1.0411	0.887584	0.884129	1.21288	1.03437	0.868617
A0A2I0ATL1	A0A2I0ATL1	tr|A0A2I0ATL1|A0A2I0ATL1_9ASPA Tetraspanin-19 OS=Apostasia shenzhenica OX=1088818 GN=AXF42_Ash000960 PE=4 SV=1	1	1	1	1	6	31.302	282	69.788	1.13665	0.917027	1.13428	0.812043	1.03778	0.987643	1.02352	0.951055
A0A2I0ATL9	A0A2I0ATL9	tr|A0A2I0ATL9|A0A2I0ATL9_9ASPA Uncharacterized protein OS=Apostasia shenzhenica OX=1088818 GN=AXF42_Ash000984 PE=4 SV=1	1	1	1	1	4.6	28.819	259	6.9138	0	0	0	0	1.4391	0.838368	0.961583	0.760945
A0A2I0ATM4	A0A2I0ATM4	tr|A0A2I0ATM4|A0A2I0ATM4_9ASPA 60S ribosomal protein L37a OS=Apostasia shenzhenica OX=1088818 GN=AXF42_Ash000975 PE=3 SV=1	1	3	3	3	26.6	10.498	94	19.314	0.576156	1.1597	1.43381	0.830328	1.06299	0.827603	1.12751	0.981891
A0A2I0ATM7	A0A2I0ATM7	tr|A0A2I0ATM7|A0A2I0ATM7_9ASPA Peptide methionine sulfoxide reductase OS=Apostasia shenzhenica OX=1088818 GN=AXF42_Ash000991 PE=3 SV=1	1	1	1	1	4.1	29.566	267	23.263	0.424903	1.03686	0.958521	1.57971	0.410802	1.04084	0.841174	1.70718
A0A2I0ATN1	A0A2I0ATN1	tr|A0A2I0ATN1|A0A2I0ATN1_9ASPA Blue copper protein OS=Apostasia shenzhenica OX=1088818 GN=AXF42_Ash000997 PE=4 SV=1	1	1	1	1	8	18.473	187	29.815	1.58803	0.523548	1.09972	0.788703	1.61422	0.507046	1.04312	0.835612
A0A2I0ATN3	A0A2I0ATN3	tr|A0A2I0ATN3|A0A2I0ATN3_9ASPA Regulator of nonsense transcripts 1 like OS=Apostasia shenzhenica OX=1088818 GN=UPF1 PE=4 SV=1	1	4	4	4	3.4	138.99	1268	29.089	1.03272	1.04287	0.891301	1.03311	1.02253	1.01583	0.971232	0.990414
A0A2I0ATN4;A0A2I0ACP6	A0A2I0ATN4;A0A2I0ACP6	tr|A0A2I0ATN4|A0A2I0ATN4_9ASPA KH domain-containing protein OS=Apostasia shenzhenica OX=1088818 GN=AXF42_Ash000985 PE=4 SV=1;tr|A0A2I0ACP6|A0A2I0ACP6_9ASPA KH domain-containing protein OS=Apostasia shenzhenica OX=1088818 GN=AXF42_Ash010040 PE=4 SV=1	2	2	2	2	5.3	49.726	469	53.017	0.85391	1.0502	1.11037	0.985514	0.80515	1.04729	1.10932	1.03823
A0A2I0ATN7	A0A2I0ATN7	tr|A0A2I0ATN7|A0A2I0ATN7_9ASPA Eukaryotic translation initiation factor 5 OS=Apostasia shenzhenica OX=1088818 GN=EIF5 PE=4 SV=1	1	1	1	1	2.3	48.556	438	12.608	0.786662	1.15807	1.004	1.05126	0.843004	1.06098	1.04696	1.04906
A0A2I0ATQ2	A0A2I0ATQ2	tr|A0A2I0ATQ2|A0A2I0ATQ2_9ASPA Mannosyltransferase OS=Apostasia shenzhenica OX=1088818 GN=ALG12 PE=3 SV=1	1	1	1	1	2.4	57.698	504	6.7352	0	0	0	0	0	0	0	0
A0A2I0ATQ9	A0A2I0ATQ9	tr|A0A2I0ATQ9|A0A2I0ATQ9_9ASPA Chaperone protein ClpD, chloroplastic OS=Apostasia shenzhenica OX=1088818 GN=CLPD PE=3 SV=1	1	3	2	2	3.9	114.68	1046	20.416	0.580106	1.23252	1.25346	0.933915	0.601097	1.16126	1.28289	0.954752
A0A2I0ATR1	A0A2I0ATR1	tr|A0A2I0ATR1|A0A2I0ATR1_9ASPA 14-3-3-like protein D OS=Apostasia shenzhenica OX=1088818 GN=GF14D PE=3 SV=1	1	8	6	4	31.4	29.6	261	106.91	1.16746	0.910213	1.05012	0.87221	1.18232	0.940875	1.04157	0.835233
A0A2I0ATT1	A0A2I0ATT1	tr|A0A2I0ATT1|A0A2I0ATT1_9ASPA Ubiquitin-conjugating enzyme E2 35 OS=Apostasia shenzhenica OX=1088818 GN=UBC35 PE=3 SV=1	1	3	3	3	29.6	15.871	142	131.28	1.17915	0.928539	1.00102	0.891292	1.26078	0.959589	0.879128	0.900504
A0A2I0ATV2;A0A2I0B730	A0A2I0ATV2;A0A2I0B730	tr|A0A2I0ATV2|A0A2I0ATV2_9ASPA Abscisic acid receptor PYL8 OS=Apostasia shenzhenica OX=1088818 GN=PYL8 PE=4 SV=1;tr|A0A2I0B730|A0A2I0B730_9ASPA Abscisic acid receptor PYL8 OS=Apostasia shenzhenica OX=1088818 GN=PYL8 PE=4 SV=1	2	2	2	2	11	25.557	228	13.378	1.00764	1.08332	1.07061	0.838432	0.886019	1.19346	1.0979	0.822621
A0A2I0ATV6	A0A2I0ATV6	tr|A0A2I0ATV6|A0A2I0ATV6_9ASPA Uncharacterized protein OS=Apostasia shenzhenica OX=1088818 GN=AXF42_Ash001078 PE=4 SV=1	1	1	1	1	6	31.756	283	6.9139	0.531017	1.29122	1.22456	0.953199	0	0	0	0
A0A2I0ATW6	A0A2I0ATW6	tr|A0A2I0ATW6|A0A2I0ATW6_9ASPA Uncharacterized protein OS=Apostasia shenzhenica OX=1088818 GN=AXF42_Ash001088 PE=3 SV=1	1	3	3	3	9.7	39.097	341	101.79	1.11781	0.950347	0.917915	1.01392	1.20865	0.893616	0.973692	0.924041
A0A2I0ATW7	A0A2I0ATW7	tr|A0A2I0ATW7|A0A2I0ATW7_9ASPA Translation machinery-associated protein 22 OS=Apostasia shenzhenica OX=1088818 GN=AXF42_Ash001084 PE=3 SV=1	1	1	1	1	3.9	22	203	6.2289	0.915182	0.978288	1.14773	0.958802	0.863718	0.991167	1.13449	1.01062
A0A2I0ATX0;A0A2H9ZS85	A0A2I0ATX0;A0A2H9ZS85	tr|A0A2I0ATX0|A0A2I0ATX0_9ASPA Proteasome subunit alpha type OS=Apostasia shenzhenica OX=1088818 GN=PAG1 PE=3 SV=1;tr|A0A2H9ZS85|A0A2H9ZS85_9ASPA Proteasome subunit alpha type OS=Apostasia shenzhenica OX=1088818 GN=PAG1 PE=3 SV=1	2	8	8	8	33.7	27.31	249	314.32	0.923435	1.04421	0.996359	1.036	0.907473	1.02643	1.0158	1.05029
A0A2I0ATX9	A0A2I0ATX9	tr|A0A2I0ATX9|A0A2I0ATX9_9ASPA Uncharacterized protein OS=Apostasia shenzhenica OX=1088818 GN=AXF42_Ash001102 PE=3 SV=1	1	4	2	2	3.3	173.86	1534	12.403	0.945548	1.11266	0.968955	0.972833	1.4781	0.82646	0.900234	0.795209
A0A2I0ATY5	A0A2I0ATY5	tr|A0A2I0ATY5|A0A2I0ATY5_9ASPA GDSL esterase/lipase APG OS=Apostasia shenzhenica OX=1088818 GN=APG PE=4 SV=1	1	1	1	1	2.7	40.383	374	7.1415	0.470807	1.18498	1.70729	0.636924	0	0	0	0
A0A2I0ATZ5	A0A2I0ATZ5	tr|A0A2I0ATZ5|A0A2I0ATZ5_9ASPA Probable tRNA N6-adenosine threonylcarbamoyltransferase OS=Apostasia shenzhenica OX=1088818 GN=GCP2 PE=3 SV=1	1	3	3	3	11.1	40.161	368	19.314	1.07036	0.95286	1.13742	0.839356	1.08344	1.06701	1.0681	0.781456
A0A2I0ATZ7;A0A2I0B6F7	A0A2I0ATZ7;A0A2I0B6F7	tr|A0A2I0ATZ7|A0A2I0ATZ7_9ASPA ABC transporter C family member 8 OS=Apostasia shenzhenica OX=1088818 GN=ABCC8 PE=4 SV=1;tr|A0A2I0B6F7|A0A2I0B6F7_9ASPA ABC transporter C family member 8 OS=Apostasia shenzhenica OX=1088818 GN=ABCC8 PE=4 SV=1	2	2	2	2	1.2	174.48	1557	12.797	1.01542	0.673536	1.59448	0.716565	0.48021	1.29751	1.55503	0.66725
A0A2I0AU07	A0A2I0AU07	tr|A0A2I0AU07|A0A2I0AU07_9ASPA Serine/threonine-protein phosphatase OS=Apostasia shenzhenica OX=1088818 GN=PP2A1 PE=3 SV=1	1	3	2	2	9.6	34.752	302	144.69	0.778031	0.986509	0.98792	1.24754	1.17896	0.92713	0.968052	0.925853
A0A2I0AU08	A0A2I0AU08	tr|A0A2I0AU08|A0A2I0AU08_9ASPA Reticulon-like protein OS=Apostasia shenzhenica OX=1088818 GN=RTNLB2 PE=4 SV=1	1	1	1	1	3.6	28.093	250	6.0006	1.41687	0.802675	0.862884	0.917576	1.35021	0.811214	0.836875	1.0017
A0A2I0AU11;A0A2I0B947	A0A2I0AU11	tr|A0A2I0AU11|A0A2I0AU11_9ASPA Mitochondrial-processing peptidase subunit alpha OS=Apostasia shenzhenica OX=1088818 GN=MPP PE=3 SV=1	2	7	7	7	16	52.361	481	323.31	0.959469	1.02662	0.960354	1.05356	0.934587	1.01518	1.03834	1.01189
A0A2I0AU15	A0A2I0AU15	tr|A0A2I0AU15|A0A2I0AU15_9ASPA Uncharacterized protein OS=Apostasia shenzhenica OX=1088818 GN=AXF42_Ash001146 PE=4 SV=1	1	2	2	2	7	25.117	215	11.661	0.641888	1.02353	1.03807	1.29651	0	0	0	0
A0A2I0AU39	A0A2I0AU39	tr|A0A2I0AU39|A0A2I0AU39_9ASPA Protein PROLIFERA OS=Apostasia shenzhenica OX=1088818 GN=PRL PE=3 SV=1	1	1	1	1	1.7	65.159	592	7.1876	1.68004	0.825091	0.863284	0.631582	1.79248	0.755317	0.821605	0.630601
A0A2I0AU43;A0A2I0BAA1	A0A2I0AU43;A0A2I0BAA1	tr|A0A2I0AU43|A0A2I0AU43_9ASPA Uncharacterized protein OS=Apostasia shenzhenica OX=1088818 GN=AXF42_Ash001153 PE=4 SV=1;tr|A0A2I0BAA1|A0A2I0BAA1_9ASPA Uncharacterized protein OS=Apostasia shenzhenica OX=1088818 GN=AXF42_Ash020367 PE=4 SV=1	2	4	4	4	10.5	38.899	344	28.972	2.34465	0.429018	0.614606	0.611724	0.850508	0.989698	1.21377	0.946028
A0A2I0AU62;A0A2I0AU78	A0A2I0AU62;A0A2I0AU78	tr|A0A2I0AU62|A0A2I0AU62_9ASPA Eukaryotic translation initiation factor 1A OS=Apostasia shenzhenica OX=1088818 GN=AXF42_Ash001174 PE=3 SV=1;tr|A0A2I0AU78|A0A2I0AU78_9ASPA Eukaryotic translation initiation factor 1A OS=Apostasia shenzhenica OX=1088818 GN=AX	2	4	4	4	29.7	16.376	145	37.874	0.931883	0.966206	0.984912	1.117	0.858948	0.930942	0.849638	1.36047
A0A2I0AUB2	A0A2I0AUB2	tr|A0A2I0AUB2|A0A2I0AUB2_9ASPA Pectin acetylesterase OS=Apostasia shenzhenica OX=1088818 GN=AXF42_Ash001232 PE=3 SV=1	1	3	3	3	12.6	43.244	397	156.39	0.816921	1.07028	1.25417	0.858626	0.809974	1.08435	1.30398	0.801698
A0A2I0AUC8;A0A2I0B3T9	A0A2I0AUC8;A0A2I0B3T9	tr|A0A2I0AUC8|A0A2I0AUC8_9ASPA Katanin p60 ATPase-containing subunit A1 OS=Apostasia shenzhenica OX=1088818 GN=AAA1 PE=3 SV=1;tr|A0A2I0B3T9|A0A2I0B3T9_9ASPA Katanin p60 ATPase-containing subunit A1 OS=Apostasia shenzhenica OX=1088818 GN=AAA1 PE=3 SV=1	2	6	6	6	10.6	69.311	630	77.444	0.936617	1.02024	0.904952	1.13819	0.983803	0.891735	0.847043	1.27742
A0A2I0AUD4	A0A2I0AUD4	tr|A0A2I0AUD4|A0A2I0AUD4_9ASPA Threonine--tRNA ligase, mitochondrial OS=Apostasia shenzhenica OX=1088818 GN=THRRS PE=3 SV=1	1	8	8	8	12.4	78.124	680	69.144	0.973837	1.04849	0.983812	0.993857	0.97056	1.04344	0.98504	1.00096
A0A2I0AUD7	A0A2I0AUD7	tr|A0A2I0AUD7|A0A2I0AUD7_9ASPA 40S ribosomal protein S11 OS=Apostasia shenzhenica OX=1088818 GN=RPS11 PE=3 SV=1	1	5	5	5	26.1	18.04	161	46.967	1.04307	0.963563	1.03743	0.955934	0.970564	1.04403	1.0596	0.925808
A0A2I0B3T6;A0A2I0AUD8;A0A2I0AXZ0	A0A2I0B3T6;A0A2I0AUD8;A0A2I0AXZ0	tr|A0A2I0B3T6|A0A2I0B3T6_9ASPA Homeobox protein knotted-1-like 3 OS=Apostasia shenzhenica OX=1088818 GN=KNAT3 PE=3 SV=1;tr|A0A2I0AUD8|A0A2I0AUD8_9ASPA Homeobox protein knotted-1-like 3 OS=Apostasia shenzhenica OX=1088818 GN=KNAT3 PE=3 SV=1;tr|A0A2I0AXZ0|A0	3	2	2	2	4.2	46.593	429	12.041	0.902394	0.988541	0.964518	1.14455	1.00975	1.15745	0.87728	0.955514
A0A2I0AUE0;A0A2I0B3U2	A0A2I0AUE0;A0A2I0B3U2	tr|A0A2I0AUE0|A0A2I0AUE0_9ASPA Proteasome subunit beta OS=Apostasia shenzhenica OX=1088818 GN=PBC1 PE=3 SV=1;tr|A0A2I0B3U2|A0A2I0B3U2_9ASPA Proteasome subunit beta type-3 OS=Apostasia shenzhenica OX=1088818 GN=PBC1 PE=4 SV=1	2	1	1	1	7.8	22.745	204	6.8357	0.634003	1.03245	1.205	1.12854	0	0	0	0
A0A2I0AUE4	A0A2I0AUE4	tr|A0A2I0AUE4|A0A2I0AUE4_9ASPA ER membrane protein complex subunit 7 like OS=Apostasia shenzhenica OX=1088818 GN=AXF42_Ash001266 PE=4 SV=1	1	1	1	1	5.1	21.68	197	12.61	0	0	0	0	1.08473	0.839605	0.95229	1.12338
A0A2I0AUF5	A0A2I0AUF5	tr|A0A2I0AUF5|A0A2I0AUF5_9ASPA Putative sucrose-phosphate synthase 1 OS=Apostasia shenzhenica OX=1088818 GN=SPS1 PE=3 SV=1	1	6	5	5	6.7	120.35	1071	92.761	1.37026	0.832245	0.932777	0.864716	1.49368	0.788527	0.926261	0.791528
A0A2I0AUF7	A0A2I0AUF7	tr|A0A2I0AUF7|A0A2I0AUF7_9ASPA Formamidopyrimidine-DNA glycosylase OS=Apostasia shenzhenica OX=1088818 GN=FPG1 PE=4 SV=1	1	1	1	1	2.7	42.082	377	6.5771	1.33545	0.844033	0.939788	0.880724	1.26363	0.863077	1.00048	0.872807
A0A2I0AUG7;A0A2I0APD2;A0A2H9ZUI8;A0A2I0AXG5;A0A2I0BDJ6	A0A2I0AUG7;A0A2I0APD2;A0A2H9ZUI8	tr|A0A2I0AUG7|A0A2I0AUG7_9ASPA Serine/threonine-protein kinase SAPK3 OS=Apostasia shenzhenica OX=1088818 GN=SAPK3 PE=3 SV=1;tr|A0A2I0APD2|A0A2I0APD2_9ASPA Serine/threonine-protein kinase SAPK10 OS=Apostasia shenzhenica OX=1088818 GN=SAPK10 PE=3 SV=1;tr|A0A	5	3	3	2	8.4	38.707	344	41.149	0.785325	1.18647	0.905058	1.12315	0.548062	1.26406	0.705607	1.48227
A0A2I0AUH6	A0A2I0AUH6	tr|A0A2I0AUH6|A0A2I0AUH6_9ASPA Uncharacterized protein OS=Apostasia shenzhenica OX=1088818 GN=AXF42_Ash001296 PE=3 SV=1	1	11	4	3	17.6	62.115	584	99.607	1.05882	0.854393	1.02865	1.05814	0.814046	1.0983	0.953489	1.13417
A0A2I0AUH9	A0A2I0AUH9	tr|A0A2I0AUH9|A0A2I0AUH9_9ASPA Uncharacterized protein OS=Apostasia shenzhenica OX=1088818 GN=AXF42_Ash001292 PE=4 SV=1	1	1	1	1	2	51.143	457	6.8323	0.862817	1.05144	1.02469	1.06106	0.92224	1.03499	1.00015	1.04262
A0A2I0AUI4	A0A2I0AUI4	tr|A0A2I0AUI4|A0A2I0AUI4_9ASPA Glutamate dehydrogenase OS=Apostasia shenzhenica OX=1088818 GN=GDH2 PE=3 SV=1	1	4	1	1	11.9	45.028	413	8.9312	0.728374	1.19415	1.21	0.867474	0	0	0	0
A0A2I0AUJ5	A0A2I0AUJ5	tr|A0A2I0AUJ5|A0A2I0AUJ5_9ASPA ABC transporter F family member 1 OS=Apostasia shenzhenica OX=1088818 GN=ABCF1 PE=4 SV=1	1	4	4	4	7.7	65.507	582	28.421	1.03089	0.987536	0.940036	1.04154	0.966839	1.02103	0.979353	1.03277
A0A2I0AUJ6	A0A2I0AUJ6	tr|A0A2I0AUJ6|A0A2I0AUJ6_9ASPA 4-hydroxy-3-methylbut-2-en-1-yl diphosphate synthase, chloroplastic OS=Apostasia shenzhenica OX=1088818 GN=ISPG PE=3 SV=1	1	14	14	14	20.7	82.658	744	297.2	0.592739	1.23063	0.700258	1.47637	0.557233	1.24764	0.696349	1.49877
A0A2I0AUK3	A0A2I0AUK3	tr|A0A2I0AUK3|A0A2I0AUK3_9ASPA Mitochondrial inner membrane protease subunit 1 OS=Apostasia shenzhenica OX=1088818 GN=AXF42_Ash001326 PE=4 SV=1	1	1	1	1	5.4	23.504	205	9.3216	0.874639	1.1104	0.904708	1.11025	0.954402	1.10762	0.895445	1.04253
A0A2I0AUK6	A0A2I0AUK6	tr|A0A2I0AUK6|A0A2I0AUK6_9ASPA Putative serine/threonine-protein phosphatase 2A regulatory subunit B subunit TON2 OS=Apostasia shenzhenica OX=1088818 GN=TON2 PE=4 SV=1	1	2	1	1	3.3	62.97	545	7.1649	1.0946	1.01217	0.888027	1.0052	0	0	0	0
A0A2I0AUL1	A0A2I0AUL1	tr|A0A2I0AUL1|A0A2I0AUL1_9ASPA Actin-related protein 7 OS=Apostasia shenzhenica OX=1088818 GN=ARP7 PE=3 SV=1	1	3	3	3	5.8	39.937	359	20.783	0.962074	1.03845	1.04806	0.951414	0.886697	1.11896	1.02356	0.97078
A0A2I0AUL4	A0A2I0AUL4	tr|A0A2I0AUL4|A0A2I0AUL4_9ASPA Chlorophyll a-b binding protein, chloroplastic OS=Apostasia shenzhenica OX=1088818 GN=CAB6A PE=3 SV=1	1	2	2	2	10	25.463	231	12.993	0.48432	0.919404	0.912849	1.68343	0.262107	1.01407	0.537854	2.18597
A0A2I0BBQ3;A0A2I0AUL6	A0A2I0BBQ3;A0A2I0AUL6	tr|A0A2I0BBQ3|A0A2I0BBQ3_9ASPA Glutamine synthetase OS=Apostasia shenzhenica OX=1088818 GN=AXF42_Ash013310 PE=3 SV=1;tr|A0A2I0AUL6|A0A2I0AUL6_9ASPA Glutamine synthetase OS=Apostasia shenzhenica OX=1088818 GN=AXF42_Ash001334 PE=3 SV=1	2	3	2	2	16.6	39.249	356	91.017	0.952381	0.916466	1.20217	0.928985	0.856668	0.919446	1.22676	0.997125
A0A2I0AUL7	A0A2I0AUL7	tr|A0A2I0AUL7|A0A2I0AUL7_9ASPA BAHD acyltransferase DCR OS=Apostasia shenzhenica OX=1088818 GN=DCR PE=4 SV=1	1	1	1	1	3.5	49.868	461	15.372	0.393026	1.35784	1.83544	0.41369	0.486815	1.28203	1.63534	0.595811
A0A2I0AUN8	A0A2I0AUN8	tr|A0A2I0AUN8|A0A2I0AUN8_9ASPA 60S ribosomal protein L12-1 OS=Apostasia shenzhenica OX=1088818 GN=RPL12A PE=3 SV=1	1	3	3	3	19.9	17.727	166	47.554	1.45262	0.817605	0.926556	0.803217	1.14483	0.988836	0.994633	0.871704
A0A2I0AUQ0	A0A2I0AUQ0	tr|A0A2I0AUQ0|A0A2I0AUQ0_9ASPA Uncharacterized protein OS=Apostasia shenzhenica OX=1088818 GN=AXF42_Ash001356 PE=4 SV=1	1	1	1	1	5	44.314	400	25.431	0.641002	1.28981	0.76851	1.30068	0	0	0	0
A0A2I0AUQ4	A0A2I0AUQ4	tr|A0A2I0AUQ4|A0A2I0AUQ4_9ASPA Uncharacterized protein OS=Apostasia shenzhenica OX=1088818 GN=AXF42_Ash001377 PE=4 SV=1	1	3	3	3	5.7	53.165	471	89.141	1.14183	0.977296	0.829613	1.05126	1.03346	1.02669	0.866931	1.07292
A0A2I0AUQ8	A0A2I0AUQ8	tr|A0A2I0AUQ8|A0A2I0AUQ8_9ASPA Phosphoribosylformylglycinamidine cyclo-ligase, chloroplastic/mitochondrial OS=Apostasia shenzhenica OX=1088818 GN=PUR5 PE=3 SV=1	1	2	2	2	7.7	40.703	390	21.442	1.36198	0.882893	0.934861	0.820266	0.931109	1.07213	1.08721	0.909545
A0A2I0AUR2	A0A2I0AUR2	tr|A0A2I0AUR2|A0A2I0AUR2_9ASPA CTP synthase OS=Apostasia shenzhenica OX=1088818 GN=AXF42_Ash001372 PE=3 SV=1	1	2	2	1	3.3	62.51	571	12.502	1.57176	0.659698	0.668775	1.09977	1.32766	0.710466	0.830591	1.13128
A0A2I0AUS0	A0A2I0AUS0	tr|A0A2I0AUS0|A0A2I0AUS0_9ASPA Beta-hexosaminidase OS=Apostasia shenzhenica OX=1088818 GN=HEXO3 PE=3 SV=1	1	1	1	1	2.9	58.498	522	8.6253	1.06345	1.01777	1.15934	0.759437	0.936571	1.11509	0.784798	1.16354
A0A2I0AUS4	A0A2I0AUS4	tr|A0A2I0AUS4|A0A2I0AUS4_9ASPA Phosphoglycolate phosphatase 1B, chloroplastic OS=Apostasia shenzhenica OX=1088818 GN=PGLP1B PE=4 SV=1	1	1	1	1	3	40.466	371	13.693	0.751084	1.1735	0.865636	1.20978	0.68692	1.21132	0.84136	1.2604
A0A2I0AUS5	A0A2I0AUS5	tr|A0A2I0AUS5|A0A2I0AUS5_9ASPA Protein disulfide-isomerase OS=Apostasia shenzhenica OX=1088818 GN=PDIL1-3 PE=3 SV=1	1	4	4	4	7.8	69.281	628	111.46	1.09161	0.999122	0.994628	0.91464	1.11047	0.951399	1.02731	0.910815
A0A2I0AUT2	A0A2I0AUT2	tr|A0A2I0AUT2|A0A2I0AUT2_9ASPA Uncharacterized protein OS=Apostasia shenzhenica OX=1088818 GN=AXF42_Ash001392 PE=3 SV=1	1	1	1	1	8.2	16.656	146	6.8219	1.31603	0.921895	1.09879	0.663286	0.750716	1.15993	1.15698	0.932369
A0A2I0AUT3	A0A2I0AUT3	tr|A0A2I0AUT3|A0A2I0AUT3_9ASPA Methyl-CpG-binding domain-containing protein 9 OS=Apostasia shenzhenica OX=1088818 GN=MBD9 PE=4 SV=1	1	1	1	1	0.3	243.98	2194	6.3116	0.513775	1.325	1.00288	1.15834	0.654911	1.21591	1.01024	1.11894
A0A2I0AUV5	A0A2I0AUV5	tr|A0A2I0AUV5|A0A2I0AUV5_9ASPA Putative serine/threonine-protein phosphatase 2A regulatory subunit B subunit TON2 OS=Apostasia shenzhenica OX=1088818 GN=TON2 PE=4 SV=1	1	3	3	3	6.9	54.416	476	73.05	1.20692	0.970241	0.971746	0.851089	1.52597	0.839773	0.836028	0.798229
A0A2I0AUX0	A0A2I0AUX0	tr|A0A2I0AUX0|A0A2I0AUX0_9ASPA Serine/threonine-protein kinase ATM OS=Apostasia shenzhenica OX=1088818 GN=ATM PE=4 SV=1	1	1	1	1	1.2	98.48	905	6.6685	0	0	0	0	0.94409	0.935366	1.22503	0.895517
A0A2I0AUY6	A0A2I0AUY6	tr|A0A2I0AUY6|A0A2I0AUY6_9ASPA Cystathionine gamma-synthase, chloroplastic OS=Apostasia shenzhenica OX=1088818 GN=CGS1 PE=3 SV=1	1	2	2	2	3	62.054	575	13.775	1.03587	0.998797	0.762097	1.20324	0.796178	1.03674	0.887382	1.2797
A0A2I0AUZ4	A0A2I0AUZ4	tr|A0A2I0AUZ4|A0A2I0AUZ4_9ASPA Protein BOBBER 1 OS=Apostasia shenzhenica OX=1088818 GN=BOB1 PE=4 SV=1	1	3	3	3	8.7	33.562	300	23.684	0.898255	1.13045	1.04244	0.928852	0.952902	1.07561	1.00505	0.966444
A0A2I0AV04	A0A2I0AV04	tr|A0A2I0AV04|A0A2I0AV04_9ASPA Polypyrimidine tract-binding protein like 1 OS=Apostasia shenzhenica OX=1088818 GN=PTB PE=4 SV=1	1	2	2	2	3.1	49.551	456	10.633	1.19216	0.988324	0.881856	0.937662	0.99063	0.954631	1.14574	0.908999
A0A2I0AV10	A0A2I0AV10	tr|A0A2I0AV10|A0A2I0AV10_9ASPA DEAD-box ATP-dependent RNA helicase ISE2, chloroplastic OS=Apostasia shenzhenica OX=1088818 GN=ISE2 PE=4 SV=1	1	10	10	10	5	246.24	2167	86.773	0.935729	1.06983	1.05245	0.94199	1.16019	0.96749	0.967355	0.904969
A0A2I0AV22	A0A2I0AV22	tr|A0A2I0AV22|A0A2I0AV22_9ASPA Putative serine/threonine-protein kinase OS=Apostasia shenzhenica OX=1088818 GN=AXF42_Ash001484 PE=4 SV=1	1	2	1	1	5	56.062	498	16.737	0	0	0	0	0	0	0	0
A0A2I0AV38	A0A2I0AV38	tr|A0A2I0AV38|A0A2I0AV38_9ASPA Glutamyl-tRNA(Gln) amidotransferase subunit A, chloroplastic/mitochondrial OS=Apostasia shenzhenica OX=1088818 GN=GATA PE=4 SV=1	1	3	3	3	5.9	69.278	632	31.93	1.17033	0.992065	0.81635	1.02126	1.09624	1.01928	0.917648	0.966829
A0A2I0AV44	A0A2I0AV44	tr|A0A2I0AV44|A0A2I0AV44_9ASPA Cytochrome c1-1, heme protein, mitochondrial OS=Apostasia shenzhenica OX=1088818 GN=CYCL PE=4 SV=1	1	1	1	1	5.5	32.149	293	20.356	0.945093	0.712023	1.14203	1.20085	0	0	0	0
A0A2I0AV64	A0A2I0AV64	tr|A0A2I0AV64|A0A2I0AV64_9ASPA Putative adenylate kinase 1, chloroplastic OS=Apostasia shenzhenica OX=1088818 GN=AXF42_Ash019581 PE=3 SV=1	1	1	1	1	3.1	31.419	291	6.6609	0.785212	1.21181	0.833194	1.16979	0	0	0	0
A0A2I0AV65	A0A2I0AV65	tr|A0A2I0AV65|A0A2I0AV65_9ASPA Transmembrane emp24 domain-containing protein p24delta9 OS=Apostasia shenzhenica OX=1088818 GN=AXF42_Ash016467 PE=3 SV=1	1	5	5	5	15.8	24.989	228	32.231	1.24738	0.925334	0.964547	0.862743	1.08944	0.878605	1.05685	0.975112
A0A2I0AV70	A0A2I0AV70	tr|A0A2I0AV70|A0A2I0AV70_9ASPA Uncharacterized protein OS=Apostasia shenzhenica OX=1088818 GN=AXF42_Ash019583 PE=4 SV=1	1	1	1	1	13.3	9.3423	83	21.406	1.2444	1.09584	0.787809	0.871945	1.24638	1.10586	0.789377	0.858379
A0A2I0AV71	A0A2I0AV71	tr|A0A2I0AV71|A0A2I0AV71_9ASPA Dihydroxy-acid dehydratase OS=Apostasia shenzhenica OX=1088818 GN=AXF42_Ash019592 PE=3 SV=1	1	2	2	2	3.9	65.477	610	18.146	1.01759	0.896596	1.1491	0.936711	1.07548	0.824784	1.14111	0.95862
A0A2I0AV72	A0A2I0AV72	tr|A0A2I0AV72|A0A2I0AV72_9ASPA WD repeat-containing protein LWD1 OS=Apostasia shenzhenica OX=1088818 GN=LWD1 PE=4 SV=1	1	1	1	1	3.8	40.466	367	40.595	0.994793	1.08164	0.976942	0.94663	1.10761	0.964946	0.898867	1.02858
A0A2I0AV86;A0A2I0A1W2	A0A2I0AV86	tr|A0A2I0AV86|A0A2I0AV86_9ASPA 40S ribosomal protein S6 OS=Apostasia shenzhenica OX=1088818 GN=rps6 PE=3 SV=1	2	8	8	8	23.9	30.505	272	106.53	1.03568	1.01825	1.02041	0.925656	1.07991	0.980872	1.04611	0.893102
A0A2I0AVA6;A0A2I0A1Z2	A0A2I0AVA6	tr|A0A2I0AVA6|A0A2I0AVA6_9ASPA Putative LRR receptor-like serine/threonine-protein kinase OS=Apostasia shenzhenica OX=1088818 GN=AXF42_Ash016495 PE=3 SV=1	2	3	3	3	6.8	65.632	588	36.124	0.87219	1.09629	1.17884	0.852681	0.987746	1.05468	1.08983	0.867742
A0A2I0AVB9;A0A2I0AIQ2;A0A2I0ABN2	A0A2I0AVB9;A0A2I0AIQ2;A0A2I0ABN2	tr|A0A2I0AVB9|A0A2I0AVB9_9ASPA GEM-like protein 1 OS=Apostasia shenzhenica OX=1088818 GN=FIP1 PE=4 SV=1;tr|A0A2I0AIQ2|A0A2I0AIQ2_9ASPA GLABRA2 expression modulator OS=Apostasia shenzhenica OX=1088818 GN=GEM PE=4 SV=1;tr|A0A2I0ABN2|A0A2I0ABN2_9ASPA GLABRA2	3	2	2	2	8.2	30.496	280	12.428	1.25178	0.949885	0.938829	0.859509	0	0	0	0
A0A2I0AVC3	A0A2I0AVC3	tr|A0A2I0AVC3|A0A2I0AVC3_9ASPA 50S ribosomal protein L12, chloroplastic OS=Apostasia shenzhenica OX=1088818 GN=rpl12 PE=4 SV=1	1	2	2	2	11.2	18.075	169	13.845	0.767441	1.08917	0.963832	1.17955	0.949554	1.01109	0.909875	1.12948
A0A2I0AVC5;A0A2H9ZVK4;A0A2I0ANJ2;A0A2I0AYT5	A0A2I0AVC5;A0A2H9ZVK4	tr|A0A2I0AVC5|A0A2I0AVC5_9ASPA Ras-related protein Rab11D OS=Apostasia shenzhenica OX=1088818 GN=RAB11D PE=4 SV=1;tr|A0A2H9ZVK4|A0A2H9ZVK4_9ASPA Ras-related protein RGP1 OS=Apostasia shenzhenica OX=1088818 GN=RGP1 PE=4 SV=1	4	6	5	5	25	24.049	220	40.679	0.833891	1.24131	0.844911	1.07989	0.935051	1.07096	0.986757	1.00723
A0A2I0AVC9	A0A2I0AVC9	tr|A0A2I0AVC9|A0A2I0AVC9_9ASPA Uncharacterized protein OS=Apostasia shenzhenica OX=1088818 GN=AXF42_Ash016528 PE=3 SV=1	1	3	3	3	7.3	48.731	436	18.887	0.9611	1.05801	1.01611	0.964788	1.05388	0.98519	0.948432	1.0125
A0A2I0AVD1	A0A2I0AVD1	tr|A0A2I0AVD1|A0A2I0AVD1_9ASPA Protein CutA, chloroplastic OS=Apostasia shenzhenica OX=1088818 GN=CUTA PE=4 SV=1	1	1	1	1	6.2	21.195	193	11.574	1.02127	1.00582	1.22989	0.743019	1.1324	0.940299	1.19829	0.729013
A0A2I0AVG8	A0A2I0AVG8	tr|A0A2I0AVG8|A0A2I0AVG8_9ASPA Aminomethyltransferase OS=Apostasia shenzhenica OX=1088818 GN=GDCST PE=3 SV=1	1	3	3	3	8.4	42.631	393	19.484	0.531484	1.08987	1.12952	1.24913	0.646521	0.964178	1.17089	1.21841
A0A2I0AVH0;A0A2I0A8B0	A0A2I0AVH0;A0A2I0A8B0	tr|A0A2I0AVH0|A0A2I0AVH0_9ASPA Autophagy-related protein OS=Apostasia shenzhenica OX=1088818 GN=ATG8C PE=3 SV=1;tr|A0A2I0A8B0|A0A2I0A8B0_9ASPA Autophagy-related protein OS=Apostasia shenzhenica OX=1088818 GN=ATG8C PE=3 SV=1	2	2	2	2	13.3	13.781	120	11.061	1.41636	0.977817	0.685785	0.92004	1.35499	0.977854	0.717793	0.949367
A0A2I0AVH1	A0A2I0AVH1	tr|A0A2I0AVH1|A0A2I0AVH1_9ASPA Methylcrotonoyl-CoA carboxylase beta chain, mitochondrial OS=Apostasia shenzhenica OX=1088818 GN=MCCB PE=4 SV=1	1	2	2	2	4.3	62.718	578	16.048	0.677213	1.13407	1.0828	1.10592	0.821839	1.07542	1.0296	1.07314
A0A2I0AVI1;A0A2I0AI65	A0A2I0AVI1	tr|A0A2I0AVI1|A0A2I0AVI1_9ASPA Somatic embryogenesis receptor kinase 2 OS=Apostasia shenzhenica OX=1088818 GN=SERK2 PE=3 SV=1	2	4	4	4	6.3	73.132	663	29.175	0.801939	1.03119	1.31427	0.852602	0.812488	1.05227	1.33025	0.804996
A0A2I0AVI4	A0A2I0AVI4	tr|A0A2I0AVI4|A0A2I0AVI4_9ASPA Elongation factor G, mitochondrial OS=Apostasia shenzhenica OX=1088818 GN=FUSA PE=3 SV=1	1	6	6	6	10.4	87.347	782	84.471	0.804407	1.02262	1.12356	1.04941	0.890298	1.03292	1.07475	1.00203
A0A2I0AVM6	A0A2I0AVM6	tr|A0A2I0AVM6|A0A2I0AVM6_9ASPA PsbB mRNA maturation factor Mbb1, chloroplastic OS=Apostasia shenzhenica OX=1088818 GN=MBB1 PE=4 SV=1	1	6	6	6	6.2	106.46	950	44.955	1.13163	0.911598	0.970904	0.985866	1.1233	0.961078	0.919179	0.996439
A0A2I0AVM8	A0A2I0AVM8	tr|A0A2I0AVM8|A0A2I0AVM8_9ASPA Coatomer subunit alpha OS=Apostasia shenzhenica OX=1088818 GN=AXF42_Ash018043 PE=4 SV=1	1	20	20	8	18.7	137.18	1217	257.93	1.08806	1.01249	1.04863	0.850825	1.11143	1.03483	0.980067	0.873674
A0A2I0AVN4;A0A2I0AX81	A0A2I0AVN4;A0A2I0AX81	tr|A0A2I0AVN4|A0A2I0AVN4_9ASPA Uncharacterized protein OS=Apostasia shenzhenica OX=1088818 GN=AXF42_Ash018072 PE=4 SV=1;tr|A0A2I0AX81|A0A2I0AX81_9ASPA Uncharacterized protein OS=Apostasia shenzhenica OX=1088818 GN=AXF42_Ash009832 PE=4 SV=1	2	2	2	2	10.9	20.624	184	18.007	1.10126	0.935867	1.17254	0.790333	1.01048	0.894787	1.21944	0.875299
A0A2I0AVQ8;A0A2I0AVQ7	A0A2I0AVQ8	tr|A0A2I0AVQ8|A0A2I0AVQ8_9ASPA Protein TIC110, chloroplastic OS=Apostasia shenzhenica OX=1088818 GN=TIC110 PE=4 SV=1	2	8	8	8	10.3	84.466	757	96.425	0.908537	0.99821	1.01787	1.07538	0.843059	1.04102	0.999175	1.11674
A0A2I0AVR5	A0A2I0AVR5	tr|A0A2I0AVR5|A0A2I0AVR5_9ASPA SKP1-like protein 1B OS=Apostasia shenzhenica OX=1088818 GN=SKP1B PE=3 SV=1	1	3	2	2	17.3	18.089	162	20.133	1.45241	0.950626	0.691556	0.905411	1.31755	0.995444	0.763403	0.923603
A0A2I0AVR7	A0A2I0AVR7	tr|A0A2I0AVR7|A0A2I0AVR7_9ASPA E3 ubiquitin-protein ligase UPL1 OS=Apostasia shenzhenica OX=1088818 GN=UPL1 PE=4 SV=1	1	8	8	8	2.6	408.18	3677	157.11	0.961978	1.03804	0.914069	1.08591	0.949728	1.0234	0.921304	1.10556
A0A2I0AVS2	A0A2I0AVS2	tr|A0A2I0AVS2|A0A2I0AVS2_9ASPA Exocyst subunit Exo70 family protein OS=Apostasia shenzhenica OX=1088818 GN=AXF42_Ash020241 PE=3 SV=1	1	1	1	1	2	72.726	646	-2	0	0	0	0	0.632901	1.43723	1.13798	0.791896
A0A2I0AVT3;A0A2I0AWP2	A0A2I0AVT3;A0A2I0AWP2	tr|A0A2I0AVT3|A0A2I0AVT3_9ASPA 40S ribosomal protein S8 OS=Apostasia shenzhenica OX=1088818 GN=RPS8 PE=3 SV=1;tr|A0A2I0AWP2|A0A2I0AWP2_9ASPA 40S ribosomal protein S8 OS=Apostasia shenzhenica OX=1088818 GN=RPS8 PE=3 SV=1	2	2	2	2	10.7	25.324	224	70.974	1.03564	0.9815	1.04823	0.934634	0.935392	1.0203	1.07563	0.968676
A0A2I0AVV8	A0A2I0AVV8	tr|A0A2I0AVV8|A0A2I0AVV8_9ASPA DNA helicase OS=Apostasia shenzhenica OX=1088818 GN=PRL PE=3 SV=1	1	1	1	1	2.4	86.007	777	52.779	1.38253	0.954855	0.869125	0.793492	1.43991	1.07767	0.844451	0.637974
A0A2I0AVV9	A0A2I0AVV9	tr|A0A2I0AVV9|A0A2I0AVV9_9ASPA DNA-damage-repair/toleration protein DRT102 OS=Apostasia shenzhenica OX=1088818 GN=DRT102 PE=4 SV=1	1	1	1	1	5	34.323	321	56.911	1.07362	0.899787	1.21708	0.809508	1.04756	0.888293	1.11303	0.951116
A0A2I0AVZ4	A0A2I0AVZ4	tr|A0A2I0AVZ4|A0A2I0AVZ4_9ASPA Threonine synthase, chloroplastic OS=Apostasia shenzhenica OX=1088818 GN=AXF42_Ash011823 PE=4 SV=1	1	2	2	2	4.5	58.422	534	34.867	1.13786	0.879682	1.24403	0.738424	0.904433	1.10212	1.17308	0.820364
A0A2I0AW23	A0A2I0AW23	tr|A0A2I0AW23|A0A2I0AW23_9ASPA Heat shock protein STI OS=Apostasia shenzhenica OX=1088818 GN=STI PE=4 SV=1	1	2	2	2	5.8	36.674	329	16.772	1.42402	0.823008	0.876389	0.876579	1.36112	0.78786	0.922142	0.928878
A0A2I0AW33	A0A2I0AW33	tr|A0A2I0AW33|A0A2I0AW33_9ASPA Glutamate dehydrogenase OS=Apostasia shenzhenica OX=1088818 GN=GDH1 PE=3 SV=1	1	4	1	1	11.7	44.278	411	6.5097	1.26348	0.837064	1.03913	0.860323	0	0	0	0
A0A2I0AW41	A0A2I0AW41	tr|A0A2I0AW41|A0A2I0AW41_9ASPA Small nuclear ribonucleoprotein-associated protein OS=Apostasia shenzhenica OX=1088818 GN=AXF42_Ash011891 PE=3 SV=1	1	2	2	2	9.5	29.832	285	262.74	1.41308	0.954785	0.799077	0.833059	1.39208	0.8844	0.8641	0.859424
A0A2I0AW43	A0A2I0AW43	tr|A0A2I0AW43|A0A2I0AW43_9ASPA Stem-specific protein TSJT1 OS=Apostasia shenzhenica OX=1088818 GN=TSJT1 PE=4 SV=1	1	4	4	4	12.9	30.326	280	53.14	1.69774	0.703217	0.824254	0.774792	1.75417	0.689053	0.785079	0.771697
A0A2I0AW47	A0A2I0AW47	tr|A0A2I0AW47|A0A2I0AW47_9ASPA N-acetyltransferase OS=Apostasia shenzhenica OX=1088818 GN=AXF42_Ash011892 PE=4 SV=1	1	1	1	1	0.6	140.14	1239	7.2773	1.03072	1.12097	0.89203	0.956274	0.965975	1.14006	0.911695	0.982268
A0A2I0AW50	A0A2I0AW50	tr|A0A2I0AW50|A0A2I0AW50_9ASPA Glycine-rich RNA-binding protein OS=Apostasia shenzhenica OX=1088818 GN=AXF42_Ash011901 PE=4 SV=1	1	2	2	2	14.2	23.085	212	225.62	1.30249	0.773793	1.05056	0.873156	1.45492	0.674543	1.06221	0.808331
A0A2I0AW64	A0A2I0AW64	tr|A0A2I0AW64|A0A2I0AW64_9ASPA Uncharacterized protein OS=Apostasia shenzhenica OX=1088818 GN=AXF42_Ash011893 PE=4 SV=1	1	1	1	1	2.2	69.507	603	6.392	1.15181	0.988208	1.01636	0.843618	0	0	0	0
A0A2I0AW94	A0A2I0AW94	tr|A0A2I0AW94|A0A2I0AW94_9ASPA Peptidyl-prolyl cis-trans isomerase OS=Apostasia shenzhenica OX=1088818 GN=Cyp1 PE=3 SV=1	1	1	1	1	4.9	21.827	203	6.3267	1.05718	1.03666	0.89349	1.01267	1.03147	1.10211	0.929134	0.937287
A0A2I0AWC3	A0A2I0AWC3	tr|A0A2I0AWC3|A0A2I0AWC3_9ASPA Deoxyhypusine hydroxylase OS=Apostasia shenzhenica OX=1088818 GN=AXF42_Ash015911 PE=3 SV=1	1	1	1	1	4.2	34.256	308	21.296	1.11342	1.06712	0.854944	0.964514	0.913291	0.915586	1.35908	0.812044
A0A2I0AWC9	A0A2I0AWC9	tr|A0A2I0AWC9|A0A2I0AWC9_9ASPA Purple acid phosphatase OS=Apostasia shenzhenica OX=1088818 GN=PAP1 PE=3 SV=1	1	3	3	3	4.6	68.789	612	17.981	1.19503	0.861597	0.9907	0.952674	1.00576	1.05212	1.13811	0.804015
A0A2I0AWD6	A0A2I0AWD6	tr|A0A2I0AWD6|A0A2I0AWD6_9ASPA Flavonoid 3-monooxygenase OS=Apostasia shenzhenica OX=1088818 GN=CYP75B1 PE=3 SV=1	1	2	2	2	5.3	56.157	508	37.362	0.73066	1.03948	0.882772	1.34709	0.688687	1.09796	0.68828	1.52507
A0A2I0AWD9;A0A2I0A2D6	A0A2I0AWD9;A0A2I0A2D6	tr|A0A2I0AWD9|A0A2I0AWD9_9ASPA 60S ribosomal protein L13a-4 OS=Apostasia shenzhenica OX=1088818 GN=RPL13AD PE=3 SV=1;tr|A0A2I0A2D6|A0A2I0A2D6_9ASPA 60S ribosomal protein L13a-1 OS=Apostasia shenzhenica OX=1088818 GN=RPL13AA PE=3 SV=1	2	7	7	7	28.2	23.566	206	47.935	1.08758	1.00268	1.0394	0.870335	0.901737	1.04515	1.08642	0.966687
A0A2I0AWG2	A0A2I0AWG2	tr|A0A2I0AWG2|A0A2I0AWG2_9ASPA 3-oxo-Delta(4,5)-steroid 5-beta-reductase OS=Apostasia shenzhenica OX=1088818 GN=VEP1 PE=4 SV=1	1	1	1	1	2	44.45	396	6.4276	0.901215	1.05276	1.02915	1.01687	0.880255	1.15349	1.00196	0.964299
A0A2I0AWG3;A0A2I0AZQ4	A0A2I0AWG3;A0A2I0AZQ4	tr|A0A2I0AWG3|A0A2I0AWG3_9ASPA Putative indole-3-acetic acid-amido synthetase GH3.8 OS=Apostasia shenzhenica OX=1088818 GN=GH3.8 PE=4 SV=1;tr|A0A2I0AZQ4|A0A2I0AZQ4_9ASPA Putative indole-3-acetic acid-amido synthetase GH3.8 OS=Apostasia shenzhenica OX=10888	2	1	1	1	2.9	30.68	274	5.947	0.485556	0.612211	2.4097	0.492536	0.555504	0.614608	2.29953	0.530362
A0A2I0AWG8	A0A2I0AWG8	tr|A0A2I0AWG8|A0A2I0AWG8_9ASPA Rae1-like protein OS=Apostasia shenzhenica OX=1088818 GN=AXF42_Ash015949 PE=4 SV=1	1	2	2	2	4.7	37.459	342	11.379	1.35432	0.876684	1.0161	0.752898	1.69407	0.714344	0.872252	0.719332
A0A2I0AWJ3	A0A2I0AWJ3	tr|A0A2I0AWJ3|A0A2I0AWJ3_9ASPA COP9 signalosome complex subunit 4 OS=Apostasia shenzhenica OX=1088818 GN=CSN4 PE=4 SV=1	1	2	2	2	5.4	50.101	445	13.996	1.1733	0.963912	0.885732	0.97706	1.24686	0.884128	0.935977	0.933034
A0A2I0AWJ4	A0A2I0AWJ4	tr|A0A2I0AWJ4|A0A2I0AWJ4_9ASPA Mitochondrial outer membrane protein porin 5 OS=Apostasia shenzhenica OX=1088818 GN=VDAC5 PE=4 SV=1	1	4	4	4	13.9	31.855	295	112.67	0.899846	1.00118	1.14341	0.955561	0.782246	1.0557	1.14105	1.02101
A0A2I0AWK4;A0A2I0ARL9;A0A2I0B4K8	A0A2I0AWK4	tr|A0A2I0AWK4|A0A2I0AWK4_9ASPA ADP-ribosylation factor 1 OS=Apostasia shenzhenica OX=1088818 GN=ARF1 PE=3 SV=1	3	4	4	4	34.2	20.705	184	48.317	0.801555	1.09152	1.26746	0.839471	0.519048	1.07329	1.49632	0.911341
A0A2I0AWL1	A0A2I0AWL1	tr|A0A2I0AWL1|A0A2I0AWL1_9ASPA Uncharacterized protein OS=Apostasia shenzhenica OX=1088818 GN=AXF42_Ash015978 PE=4 SV=1	1	1	1	1	3.9	35.6	308	11.466	1.06495	0.995759	1.10559	0.833705	0.92832	1.06943	1.12507	0.877181
A0A2I0AWM1;A0A2I0A0J7	A0A2I0AWM1	tr|A0A2I0AWM1|A0A2I0AWM1_9ASPA Phospholipase D OS=Apostasia shenzhenica OX=1088818 GN=PLD1 PE=3 SV=1	2	8	8	8	13.1	91.851	811	116.04	0.959822	0.994531	1.06294	0.982709	0.999454	0.981273	1.02813	0.991147
A0A2I0AWM7	A0A2I0AWM7	tr|A0A2I0AWM7|A0A2I0AWM7_9ASPA Uncharacterized protein OS=Apostasia shenzhenica OX=1088818 GN=AXF42_Ash016006 PE=4 SV=1	1	2	2	2	5.3	39.389	342	13.594	0.779674	1.25202	0.971171	0.997137	1.05534	1.03448	0.904634	1.00555
A0A2I0AWP0	A0A2I0AWP0	tr|A0A2I0AWP0|A0A2I0AWP0_9ASPA Enolase OS=Apostasia shenzhenica OX=1088818 GN=ENO1 PE=3 SV=1	1	12	12	12	37.1	49.439	456	323.31	1.18795	0.946721	0.888117	0.97721	1.13349	0.994352	0.905759	0.966396
A0A2I0AWQ2	A0A2I0AWQ2	tr|A0A2I0AWQ2|A0A2I0AWQ2_9ASPA Clp protease-related protein OS=Apostasia shenzhenica OX=1088818 GN=AXF42_Ash009644 PE=4 SV=1	1	2	2	2	8.3	25.229	229	14.772	0.727531	0.984117	1.11633	1.17202	0.71662	0.934405	1.05336	1.29561
[truncated: 790 more rows]
