# Supplementary material for: Floral organ-specific proteome profiling of the floral ornamental orchid (Cymbidium goeringii) reveals candidate proteins related to floral organ development
Source: Bot Stud. 2021 Dec 18;62:23. doi: 10.1186/s40529-021-00330-9 (PMC8684572; doi:10.1186/s40529-021-00330-9)
Supplement: Supplementary file 2 — Additional file 2: Table S2. The basic information of amino acid metabolism-related proteins. [file 40529_2021_330_MOESM2_ESM.xlsx]

## Sheet: Sheet1
Table S2 The basic information of amino acid metabolism-related proteins.
Protein IDs	Majority protein IDs	Fasta headers	Number of proteins	Peptides	Razor + unique peptides	Unique peptides	Sequence coverage [%]	Mol. weight [kDa]	Sequence length	Score	GY1	PE1	LI1	SE1	GY2	PE2	LI2	SE2
A0A2H9ZU85	AST	tr|A0A2H9ZU85|A0A2H9ZU85_9ASPA Aspartate aminotransferase OS=Apostasia shenzhenica OX=1088818 GN=ASP1 PE=4 SV=1	1	2	2	2	4.4	47.587	428	32.037	1.04222	0.82079	1.02467	1.11232	1.07303	0.831691	1.07986	1.01542
A0A2H9ZWA0	ADT2	tr|A0A2H9ZWA0|A0A2H9ZWA0_9ASPA Arogenate dehydratase OS=Apostasia shenzhenica OX=1088818 GN=ADT6 PE=4 SV=1	1	4	4	4	14.4	48.473	452	186.42	1.16914	0.935166	0.87544	1.02025	1.15678	0.855466	0.998339	0.989412
A0A2I0B0G9	GCSH	tr|A0A2I0B0G9|A0A2I0B0G9_9ASPA Glycine cleavage system H protein OS=Apostasia shenzhenica OX=1088818 GN=GDH2 PE=3 SV=1	1	1	1	1	5.8	17.025	155	7.1721	1.27388	0.604488	1.27117	0.850463	1.14057	0.668235	1.36405	0.827139
A0A2H9ZRA5;A0A2I0A6M6	CS	tr|A0A2H9ZRA5|A0A2H9ZRA5_9ASPA Cysteine synthase OS=Apostasia shenzhenica OX=1088818 GN=RCS1 PE=3 SV=1	2	8	8	8	27.3	41.41	388	256.44	0.909186	1.06538	0.992228	1.03321	0.824242	1.06293	1.01426	1.09856
A0A2I0AC32;A0A2I0BAR9	ASA2	tr|A0A2I0AC32|A0A2I0AC32_9ASPA Anthranilate synthase component I-2, chloroplastic OS=Apostasia shenzhenica OX=1088818 GN=ASA2 PE=4 SV=1	2	3	3	3	6	66.923	596	80.947	3.02131	0.293138	0.35036	0.335193	3.44092	0.117328	0.243377	0.198374
A0A2I0BBH4	ASNS	tr|A0A2I0BBH4|A0A2I0BBH4_9ASPA Asparagine synthetase [glutamine-hydrolyzing] 2 OS=Apostasia shenzhenica OX=1088818 GN=AXF42_Ash013264 PE=4 SV=1	1	2	2	2	4.1	65.789	582	11.548	1.17237	0.961687	0.964122	0.901823	1.23233	1.23235	1.31219	0.978623
A0A2I0B8C8	IMD3	tr|A0A2I0B8C8|A0A2I0B8C8_9ASPA 3-isopropylmalate dehydrogenase OS=Apostasia shenzhenica OX=1088818 GN=IMDH2 PE=3 SV=1	1	2	2	2	5.9	43.947	407	33.912	1.19753	0.826501	0.919091	1.05688	1.27797	0.779687	1.02146	0.920881
A0A2I0A263	SHMT1	tr|A0A2I0A263|A0A2I0A263_9ASPA Serine hydroxymethyltransferase OS=Apostasia shenzhenica OX=1088818 GN=AXF42_Ash004167 PE=3 SV=1	1	3	3	3	8.2	55.523	501	77.913	0.839686	1.09051	1.02625	1.04356	0.868846	1.0428	1.03316	1.05519
A0A2H9ZYP2	IVD1	tr|A0A2H9ZYP2|A0A2H9ZYP2_9ASPA Isovaleryl-CoA dehydrogenase 1, mitochondrial OS=Apostasia shenzhenica OX=1088818 GN=IVD1 PE=4 SV=1	1	6	6	6	7.6	92.93	832	106.59	0.55162	1.36485	0.905956	1.17757	0.614847	1.27721	0.956978	1.15097
A0A2I0A7L0	SAM1	tr|A0A2I0A7L0|A0A2I0A7L0_9ASPA S-adenosylmethionine synthase OS=Apostasia shenzhenica OX=1088818 GN=SAMS PE=3 SV=1	1	10	1	1	32.4	51.069	466	45.76	0.731242	1.30621	0.694935	1.26761	0.743861	1.26301	0.738194	1.25494
A0A2I0A929	ARO2	tr|A0A2I0A929|A0A2I0A929_9ASPA Chorismate synthase OS=Apostasia shenzhenica OX=1088818 GN=CS1 PE=3 SV=1	1	5	5	5	12.6	48.396	452	56.38	0.657862	1.30552	0.945703	1.09091	0.805903	1.15634	0.891415	1.14635
A0A2I0AAJ2	GGAT	tr|A0A2I0AAJ2|A0A2I0AAJ2_9ASPA Glutamate--glyoxylate aminotransferase 2 OS=Apostasia shenzhenica OX=1088818 GN=GGAT2 PE=4 SV=1	1	1	1	1	3.7	53.516	481	96.352	0.631117	1.1155	0.854629	1.39875	0.720206	1.087	0.897063	1.29573
A0A2I0AFL5	ILV1	tr|A0A2I0AFL5|A0A2I0AFL5_9ASPA Threonine dehydratase OS=Apostasia shenzhenica OX=1088818 GN=OMR1 PE=3 SV=1	1	7	7	7	11.6	67.81	622	51.794	0.773947	1.09581	0.916453	1.21379	0.75135	1.12966	0.949807	1.16918
A0A2I0AL54	LEU1	tr|A0A2I0AL54|A0A2I0AL54_9ASPA 3-isopropylmalate dehydratase OS=Apostasia shenzhenica OX=1088818 GN=IIL1 PE=4 SV=1	1	1	1	1	3.5	44.092	403	42.409	0.808269	1.08395	0.97722	1.13056	0.84897	1.01599	1.03258	1.10246
A0A2I0AT00;A0A2I0BGY8	PHGDH	tr|A0A2I0AT00|A0A2I0AT00_9ASPA D-3-phosphoglycerate dehydrogenase OS=Apostasia shenzhenica OX=1088818 GN=AXF42_Ash008961 PE=3 SV=1;tr|A0A2I0BGY8|A0A2I0BGY8_9ASPA D-3-phosphoglycerate dehydrogenase OS=Apostasia shenzhenica OX=1088818 GN=AXF42_Ash004533 PE=3	2	4	4	4	6.2	66.077	627	55.022	0.715129	0.977213	1.29817	1.00949	0.727867	1.06177	1.17132	1.03904
A0A2I0AAW9	DLD	tr|A0A2I0AAW9|A0A2I0AAW9_9ASPA Dihydrolipoyl dehydrogenase OS=Apostasia shenzhenica OX=1088818 GN=LPD1 PE=3 SV=1	1	9	9	9	20	59.637	569	172.85	0.886933	1.13397	0.992202	0.986899	0.886275	1.12614	0.969844	1.01774
A0A2I0AVG8	AMT	tr|A0A2I0AVG8|A0A2I0AVG8_9ASPA Aminomethyltransferase OS=Apostasia shenzhenica OX=1088818 GN=GDCST PE=3 SV=1	1	3	3	3	8.4	42.631	393	19.484	0.531484	1.08987	1.12952	1.24913	0.646521	0.964178	1.17089	1.21841
