# Supplementary material for: Floral organ-specific proteome profiling of the floral ornamental orchid (Cymbidium goeringii) reveals candidate proteins related to floral organ development
Source: Bot Stud. 2021 Dec 18;62:23. doi: 10.1186/s40529-021-00330-9 (PMC8684572; doi:10.1186/s40529-021-00330-9)
Supplement: Supplementary file 3 — Additional file 3: Table S3. The basic information of fatty acid metablism-related proteins. [file 40529_2021_330_MOESM3_ESM.xlsx]

## Sheet: Sheet1
Table 3 The basic information of Fatty acid metablism-related proteins.
Protein IDs	Majority protein IDs	Fasta headers	Number of proteins	Peptides	Razor + unique peptides	Unique peptides	Sequence coverage [%]	Mol. weight [kDa]	Sequence length	Score	Ratio GY1	Ratio PE1	Ratio LI1	Ratio SE1	Ratio GY2	Ratio PE2	Ratio LI2	Ratio SE2	GY	PE	LI	SE
A0A2H9ZSG0	ACAA2	tr|A0A2H9ZSG0|A0A2H9ZSG0_9ASPA 3-ketoacyl-CoA thiolase 2, peroxisomal OS=Apostasia shenzhenica OX=1088818 GN=PED1 PE=3 SV=1	1	2	2	2	7.1	47.12	450	129.34	0.912599	1.14189	0.953888	0.991625	0.838104	1.11826	1.00443	1.03921	0.875351	1.13007	0.979157	1.01542
A0A2H9ZTJ5	ACOX3	tr|A0A2H9ZTJ5|A0A2H9ZTJ5_9ASPA Acyl-coenzyme A oxidase OS=Apostasia shenzhenica OX=1088818 GN=ACX3 PE=3 SV=1	1	6	6	6	9.1	76.544	685	37.362	0.546573	1.06241	0.768623	1.6224	0.657971	1.15071	0.841321	1.35	0.602272	1.10656	0.804972	1.4862
A0A2H9ZVU1	BRENDA1	tr|A0A2H9ZVU1|A0A2H9ZVU1_9ASPA Acyl-[acyl-carrier-protein] desaturase 1 OS=Apostasia shenzhenica OX=1088818 GN=AXF42_Ash020158 PE=3 SV=1	2	8	8	7	23.4	45.448	397	99.912	0.56149	1.25771	0.853932	1.32687	0.629277	1.17588	0.903493	1.29135	0.595384	1.21679	0.878713	1.30911
A0A2H9ZWI2	ACAT1	tr|A0A2H9ZWI2|A0A2H9ZWI2_9ASPA Putative acetyl-CoA acetyltransferase, cytosolic 2 OS=Apostasia shenzhenica OX=1088818 GN=AXF42_Ash014832 PE=3 SV=1	2	4	4	4	15.3	41.892	405	69.541	0.495509	1.31475	1.01056	1.17918	0.630946	1.25204	1.01226	1.10475	0.563228	1.28339	1.01141	1.14197
A0A2I0A3V9	ACOX1	tr|A0A2I0A3V9|A0A2I0A3V9_9ASPA Acyl-coenzyme A oxidase 1 OS=Apostasia shenzhenica OX=1088818 GN=ACX1 PE=3 SV=1	1	6	6	6	10.2	74.204	664	294.82	0.475802	1.27304	1.05485	1.1963	0.360701	1.35964	1.07365	1.20601	0.418251	1.31634	1.06425	1.20116
A0A2I0A9V0	ACPS	tr|A0A2I0A9V0|A0A2I0A9V0_9ASPA 3-oxoacyl-[acyl-carrier-protein] synthase II, chloroplastic OS=Apostasia shenzhenica OX=1088818 GN=KAS2 PE=3 SV=1;tr|A0A2I0ADE6|A0A2I0ADE6_9ASPA 3-oxoacyl-[acyl-carrier-protein] synthase II, chloroplastic OS=Apostasia shenzhe	2	1	1	1	3.6	29.734	279	7.2435	0.850483	1.07246	1.00753	1.06952	0.87751	1.03939	1.06006	1.02305	0.863996	1.05593	1.03379	1.04629
A0A2I0AA32	BRENDA2	tr|A0A2I0AA32|A0A2I0AA32_9ASPA Acyl-[acyl-carrier-protein] desaturase 2 OS=Apostasia shenzhenica OX=1088818 GN=AXF42_Ash019797 PE=3 SV=1	1	4	3	3	9.9	46.757	413	31.408	0.444004	1.21659	0.780847	1.55856	0.651304	1.10106	0.969899	1.27774	0.547654	1.15883	0.875373	1.41815
A0A2I0AS92	MFP1	tr|A0A2I0AS92|A0A2I0AS92_9ASPA Glyoxysomal fatty acid beta-oxidation multifunctional protein MFP-a OS=Apostasia shenzhenica OX=1088818 GN=AXF42_Ash013924 PE=4 SV=1	1	6	6	5	10.5	69.804	637	81.999	0.766437	1.11064	0.851535	1.27139	0.784411	1.10818	0.892841	1.21457	0.775424	1.10941	0.872188	1.24298
A0A2I0ATB2	ACAA1	tr|A0A2I0ATB2|A0A2I0ATB2_9ASPA 3-ketoacyl-CoA thiolase 1, peroxisomal OS=Apostasia shenzhenica OX=1088818 GN=PED1 PE=3 SV=1	1	12	12	12	36.9	47.917	455	323.31	0.7511	1.06982	0.883968	1.29511	0.704491	1.12386	0.899341	1.2723	0.727795	1.09684	0.891654	1.28371
A0A2I0B5A2	MFP2	tr|A0A2I0B5A2|A0A2I0B5A2_9ASPA Glyoxysomal fatty acid beta-oxidation multifunctional protein MFP-a OS=Apostasia shenzhenica OX=1088818 GN=AXF42_Ash007761 PE=3 SV=1	1	2	1	1	2.4	78.057	722	6.4484	0.678329	1.37457	0.958995	0.988108	0.53121	1.4029	0.980097	1.08579	0.60477	1.38874	0.969546	1.03695
A0A2I0BH28	ACOX4	tr|A0A2I0BH28|A0A2I0BH28_9ASPA Acyl-coenzyme A oxidase 4, peroxisomal OS=Apostasia shenzhenica OX=1088818 GN=ACX4 PE=3 SV=1	1	2	2	2	5.9	47.764	438	70.917	0.640005	0.932519	1.19559	1.23188	0.670682	0.936039	1.1861	1.20718	0.655343	0.934279	1.19085	1.21953
A0A2H9ZT87	ALDH3	tr|A0A2H9ZT87|A0A2H9ZT87_9ASPA Aldehyde dehydrogenase 3 OS=Apostasia shenzhenica OX=1088818 GN=ALDH3F1 PE=3 SV=1	1	2	2	2	2.5	45.215	407	14.629	0.671053	0.447413	2.65904	0.222496	0.635166	0.398514	2.79185	0.174469	0.653109	0.422963	2.72544	0.198482
A0A2I0B5Q8	ALDH2B7	tr|A0A2I0B5Q8|A0A2I0B5Q8_9ASPA Aldehyde dehydrogenase family 2 member B7, mitochondrial OS=Apostasia shenzhenica OX=1088818 GN=ALDH2B7 PE=3 SV=1;tr|A0A2I0B5N4|A0A2I0B5N4_9ASPA Aldehyde dehydrogenase family 2 member B7, mitochondrial OS=Apostasia shenzhenic	2	6	6	6	10.7	58.967	542	63.665	1.26294	0.949123	0.901779	0.88616	1.29004	0.916691	0.948624	0.84465	1.27649	0.932907	0.925201	0.865405
A0A2I0AM53	ADH3	tr|A0A2I0AM53|A0A2I0AM53_9ASPA Alcohol dehydrogenase 3 OS=Apostasia shenzhenica OX=1088818 GN=AXF42_Ash012772 PE=4 SV=1	1	2	2	2	3.8	45.691	424	11.874	0.759163	1.15682	1.11822	0.965803	0.780296	1.12019	1.10157	0.997949	0.769729	1.1385	1.10989	0.981876
A0A2I0B1P1	CRYZL1	tr|A0A2I0B1P1|A0A2I0B1P1_9ASPA Quinone oxidoreductase-like protein 1 OS=Apostasia shenzhenica OX=1088818 GN=AXF42_Ash008545 PE=4 SV=1	1	5	5	5	14.4	42.67	403	251.19	1.01679	0.968521	1.05519	0.959504	1.15938	0.864714	1.0739	0.901998	1.08809	0.916617	1.06455	0.930751
A0A2I0B549	LOX2.1	tr|A0A2I0B549|A0A2I0B549_9ASPA Lipoxygenase 2.1 OS=Apostasia shenzhenica OX=1088818 GN=LOX2.1 PE=3 SV=1	1	4	4	4	2.2	129.6	1149	27.824	2.32304	0.322935	0.904951	0.449076	2.5313	0.245396	0.802547	0.420752	2.42717	0.284165	0.853749	0.434914
A0A2H9ZTI0	CYP74A	tr|A0A2H9ZTI0|A0A2H9ZTI0_9ASPA Allene oxide synthase, chloroplastic OS=Apostasia shenzhenica OX=1088818 GN=CYP74A PE=4 SV=1	1	1	1	1	2.2	55.632	498	9.9162	0.672473	1.08062	0.979243	1.26767	0.633412	1.06006	0.960355	1.34618	0.652942	1.07034	0.969799	1.30692
A0A2I0A9W7	LOX2.2	tr|A0A2I0A9W7|A0A2I0A9W7_9ASPA Lipoxygenase 2.2 OS=Apostasia shenzhenica OX=1088818 GN=AXF42_Ash010227 PE=3 SV=1	1	1	1	1	1.3	102.83	912	9.2179	0.551279	1.24628	0.791224	1.41121	0.439434	1.15614	0.990589	1.41384	0.495357	1.20121	0.890906	1.41252
A0A2I0AL75	AOC3	tr|A0A2I0AL75|A0A2I0AL75_9ASPA Allene oxide cyclase 3, chloroplastic OS=Apostasia shenzhenica OX=1088818 GN=AOC3 PE=4 SV=1	1	1	1	1	3.6	27.2	250	8.8818	0.593791	1.17765	0.917531	1.31103	0.563489	1.21031	0.918052	1.30815	0.57864	1.19398	0.917791	1.30959
A0A2I0AGJ1	OPR5	tr|A0A2I0AGJ1|A0A2I0AGJ1_9ASPA 12-oxophytodienoate reductase 5 OS=Apostasia shenzhenica OX=1088818 GN=OPR5 PE=4 SV=1;tr|A0A2I0AGH4|A0A2I0AGH4_9ASPA 12-oxophytodienoate reductase 11 OS=Apostasia shenzhenica OX=1088818 GN=OPR11 PE=4 SV=1;tr|A0A2I0A851|A0A2I0	3	2	2	2	5.2	36.353	324	14.48	1.58647	0.663519	1.03642	0.713591	1.13411	0.944223	1.08835	0.833313	1.36029	0.803871	1.06239	0.773452
