# Supplementary material for: Floral organ-specific proteome profiling of the floral ornamental orchid (Cymbidium goeringii) reveals candidate proteins related to floral organ development
Source: Bot Stud. 2021 Dec 18;62:23. doi: 10.1186/s40529-021-00330-9 (PMC8684572; doi:10.1186/s40529-021-00330-9)
Supplement: Supplementary file 4 — Additional file 4: Table S4. The basic information of energy metabolism-related proteins. [file 40529_2021_330_MOESM4_ESM.xlsx]

## Sheet: Sheet1
Table S4 The basic information of energy metabolism-related proteins.
Protein IDs	Majority protein IDs	Fasta headers	Number of proteins	Peptides	Razor + unique peptides	Unique peptides	Sequence coverage [%]	Mol. weight [kDa]	Sequence length	Score	GY1	PE1	LI1	SE1	GY2	PE2	LI2	SE2
A0A2I0A6Q0	PFK2	tr|A0A2I0A6Q0|A0A2I0A6Q0_9ASPA 6-phosphofructokinase 2 OS=Apostasia shenzhenica OX=1088818 GN=PFK2 PE=4 SV=1	1	1	1	1	7.5	15.696	146	7.4115	2.40525	0.433307	0.51369	0.647751	2.57787	0.436365	0.483651	0.502115
A0A2I0AA99	PK	tr|A0A2I0AA99|A0A2I0AA99_9ASPA Pyruvate kinase OS=Apostasia shenzhenica OX=1088818 GN=AXF42_Ash020417 PE=3 SV=1	1	6	6	4	18.8	57.585	527	323.31	1.1214	0.910402	0.944214	1.02398	1.1297	0.893743	0.945624	1.03093
A0A2I0BH39;A0A2I0BH41;A0A2I0B4H7	PDC2	tr|A0A2I0BH39|A0A2I0BH39_9ASPA Pyruvate decarboxylase 2 OS=Apostasia shenzhenica OX=1088818 GN=PDC2 PE=3 SV=1;tr|A0A2I0BH41|A0A2I0BH41_9ASPA Pyruvate decarboxylase 4 OS=Apostasia shenzhenica OX=1088818 GN=PDC4 PE=3 SV=1	3	3	3	3	5.4	62.818	579	25.76	1.64055	0.6036	0.972961	0.782883	1.64084	0.668146	0.800526	0.890488
A0A2H9ZR21	PDH	tr|A0A2H9ZR21|A0A2H9ZR21_9ASPA Pyruvate dehydrogenase E1 component subunit alpha OS=Apostasia shenzhenica OX=1088818 GN=PDH-E1 PE=4 SV=1	1	9	9	3	21.3	46.959	428	89.573	0.691179	1.12109	0.887812	1.29992	0.807348	1.05256	0.859105	1.28099
A0A2I0BG39	PK	tr|A0A2I0BG39|A0A2I0BG39_9ASPA Pyruvate kinase OS=Apostasia shenzhenica OX=1088818 GN=AXF42_Ash003422 PE=3 SV=1	1	3	1	1	8.4	56.91	525	16.743	1.3319	0.912177	0.885671	0.870248	0.936733	1.04216	0.995409	1.0257
A0A2I0A3S8	IDH2	tr|A0A2I0A3S8|A0A2I0A3S8_9ASPA Isocitrate dehydrogenase [NADP] OS=Apostasia shenzhenica OX=1088818 GN=CICDH PE=3 SV=1	1	4	1	1	10.7	45.976	410	8.9825	0.506477	1.08597	1.26156	1.14599	0.582422	1.07022	1.26693	1.08043
A0A2I0AAC2	ENO3	tr|A0A2I0AAC2|A0A2I0AAC2_9ASPA Cytosolic enolase 3 OS=Apostasia shenzhenica OX=1088818 GN=ENO3 PE=3 SV=1	1	3	3	3	7	49.14	456	34.446	1.34491	0.813972	0.887009	0.954107	1.30736	0.831219	0.85098	1.01045
A0A2I0AC03	TKT	tr|A0A2I0AC03|A0A2I0AC03_9ASPA Transketolase, chloroplastic OS=Apostasia shenzhenica OX=1088818 GN=AXF42_Ash018986 PE=4 SV=1	1	10	10	8	15.9	80.203	744	197.69	0.640271	1.10116	1.01481	1.24376	0.654108	1.12369	0.954083	1.26812
A0A2I0AIC2	PGK1	tr|A0A2I0AIC2|A0A2I0AIC2_9ASPA Phosphoglycerate kinase OS=Apostasia shenzhenica OX=1088818 GN=AXF42_Ash003940 PE=3 SV=1	1	8	6	6	22	49.898	478	151.21	0.722975	1.06101	1.00451	1.21151	0.734767	1.10378	0.999952	1.1615
A0A2I0ANS4;A0A2I0B8U0	PFK3	tr|A0A2I0ANS4|A0A2I0ANS4_9ASPA ATP-dependent 6-phosphofructokinase OS=Apostasia shenzhenica OX=1088818 GN=PFK3 PE=3 SV=1;tr|A0A2I0B8U0|A0A2I0B8U0_9ASPA ATP-dependent 6-phosphofructokinase OS=Apostasia shenzhenica OX=1088818 GN=PFK3 PE=3 SV=1	2	6	6	3	13.8	54.71	500	138.11	0.925063	1.20515	0.787164	1.08262	0.955073	1.12582	0.816562	1.10254
A0A2I0AS41	IDH2	tr|A0A2I0AS41|A0A2I0AS41_9ASPA Isocitrate dehydrogenase [NAD] subunit, mitochondrial OS=Apostasia shenzhenica OX=1088818 GN=IDH5 PE=3 SV=1	1	5	5	5	16.9	40.58	372	186.94	0.872852	1.12064	0.947293	1.05922	0.893446	1.07974	0.973898	1.05292
A0A2I0AWZ7	PK	tr|A0A2I0AWZ7|A0A2I0AWZ7_9ASPA Pyruvate kinase OS=Apostasia shenzhenica OX=1088818 GN=AXF42_Ash009752 PE=3 SV=1	1	1	1	1	1.9	63.515	580	13.845	0.813068	1.12871	0.897739	1.16048	0.769705	1.10638	0.947166	1.17675
A0A2I0AXU5;A0A2H9ZVR4	CS	tr|A0A2I0AXU5|A0A2I0AXU5_9ASPA Citrate synthase OS=Apostasia shenzhenica OX=1088818 GN=CS PE=3 SV=1	2	5	5	5	10.5	49.026	440	47.459	0.735755	1.16504	0.877873	1.22133	0.860749	1.08669	0.894291	1.15827
A0A2I0BA07	CS	tr|A0A2I0BA07|A0A2I0BA07_9ASPA Citrate synthase OS=Apostasia shenzhenica OX=1088818 GN=AXF42_Ash007373 PE=3 SV=1	1	6	6	2	12.2	59.593	539	52.442	0.725692	1.08337	0.898341	1.2926	0.726303	1.06402	0.890172	1.3195
A0A2I0BB05	PK	tr|A0A2I0BB05|A0A2I0BB05_9ASPA Pyruvate kinase OS=Apostasia shenzhenica OX=1088818 GN=AXF42_Ash011553 PE=3 SV=1	1	7	7	7	13.3	63.084	577	243.7	0.872275	1.16697	0.899833	1.06092	0.752434	1.21913	0.919653	1.10878
A0A2I0BED9;A0A2I0B131	IDH2	tr|A0A2I0BED9|A0A2I0BED9_9ASPA Isocitrate dehydrogenase [NAD] regulatory subunit 1, mitochondrial OS=Apostasia shenzhenica OX=1088818 GN=IDH1 PE=4 SV=1	2	5	5	5	18.6	40.96	376	90.862	0.825139	1.12548	0.953561	1.09582	0.906976	1.07169	0.952608	1.06872
A0A2I0A8X8	SBP1	tr|A0A2I0A8X8|A0A2I0A8X8_9ASPA Sedoheptulose-1,7-bisphosphatase, chloroplastic OS=Apostasia shenzhenica OX=1088818 GN=AXF42_Ash008230 PE=3 SV=1	1	7	7	7	20	43.783	401	85.288	0.542503	1.13135	0.618172	1.70798	0.531278	1.15348	0.680207	1.63504
A0A2I0B2S3	GPI	tr|A0A2I0B2S3|A0A2I0B2S3_9ASPA Glucose-6-phosphate isomerase 1, chloroplastic OS=Apostasia shenzhenica OX=1088818 GN=PGI1 PE=4 SV=1	1	4	4	4	6.4	72.252	657	38.332	1.23482	0.771988	1.04776	0.94543	1.23373	0.774204	0.919193	1.07287
A0A2I0B9H8	PPC	tr|A0A2I0B9H8|A0A2I0B9H8_9ASPA Phosphoenolpyruvate carboxylase, housekeeping isozyme OS=Apostasia shenzhenica OX=1088818 GN=PPC16 PE=3 SV=1	1	19	19	7	18.4	110.68	968	247.84	1.29806	0.892053	0.966429	0.843458	1.25523	0.856999	0.996896	0.890879
A0A2I0B078	PDH	tr|A0A2I0B078|A0A2I0B078_9ASPA Pyruvate dehydrogenase E1 component subunit alpha OS=Apostasia shenzhenica OX=1088818 GN=PDH-E1 PE=4 SV=1	1	7	1	1	17.8	46.842	426	7.0225	1.12898	0.917804	0.80171	1.15151	0.981304	0.945222	1.07559	0.997886
A0A2H9ZT15	MDH2	tr|A0A2H9ZT15|A0A2H9ZT15_9ASPA Malate dehydrogenase OS=Apostasia shenzhenica OX=1088818 GN=CMDH PE=3 SV=1	1	8	8	8	19.8	39.575	368	129.79	0.911991	1.09246	0.90644	1.08911	0.895456	1.09489	0.901778	1.10788
A0A2I0ABP2	PFK2	tr|A0A2I0ABP2|A0A2I0ABP2_9ASPA ATP-dependent 6-phosphofructokinase OS=Apostasia shenzhenica OX=1088818 GN=PFK5 PE=3 SV=1	1	3	3	3	5.9	59.219	539	34.317	0.805835	1.09536	0.90528	1.19352	0.83799	1.12433	0.778313	1.25937
A0A2I0ACF5	CAC3	tr|A0A2I0ACF5|A0A2I0ACF5_9ASPA Acetyl-coenzyme A carboxylase carboxyl transferase subunit alpha, chloroplastic OS=Apostasia shenzhenica OX=1088818 GN=CAC3 PE=4 SV=1	1	1	1	1	5.9	46.995	423	158.54	0.565237	1.23384	0.988412	1.21252	0.638914	1.15349	1.06077	1.14683
A0A2I0AGE3	Hk1	tr|A0A2I0AGE3|A0A2I0AGE3_9ASPA Phosphotransferase OS=Apostasia shenzhenica OX=1088818 GN=HXK1 PE=3 SV=1	1	4	4	3	14.5	53.747	496	66.336	0.768718	1.048	0.903959	1.27932	0.780305	1.01768	0.94706	1.25495
A0A2I0AH73	PPDK	tr|A0A2I0AH73|A0A2I0AH73_9ASPA Pyruvate, phosphate dikinase OS=Apostasia shenzhenica OX=1088818 GN=PPDK1 PE=3 SV=1	1	3	3	3	3.9	103.46	953	124.73	0.658515	0.887743	1.68812	0.765624	0.716917	0.943508	1.48546	0.85411
A0A2I0AI86	PDH	tr|A0A2I0AI86|A0A2I0AI86_9ASPA Pyruvate dehydrogenase E1 component subunit beta OS=Apostasia shenzhenica OX=1088818 GN=AXF42_Ash003906 PE=4 SV=1	1	3	3	3	10.4	45.147	412	240.21	0.881802	1.09416	0.887192	1.13685	0.904608	1.14899	0.830993	1.11541
A0A2I0AIX7	G6PDH	tr|A0A2I0AIX7|A0A2I0AIX7_9ASPA Glucose-6-phosphate 1-dehydrogenase OS=Apostasia shenzhenica OX=1088818 GN=G6PDH PE=3 SV=1	1	7	7	7	13.3	60.211	527	66.448	0.826259	1.07385	0.918336	1.18156	0.863465	1.05704	0.962133	1.11736
A0A2I0AMY1;A0A2I0AZV1	G6PDH	tr|A0A2I0AMY1|A0A2I0AMY1_9ASPA Glucose-6-phosphate 1-dehydrogenase OS=Apostasia shenzhenica OX=1088818 GN=AXF42_Ash002222 PE=3 SV=1;tr|A0A2I0AZV1|A0A2I0AZV1_9ASPA Glucose-6-phosphate 1-dehydrogenase OS=Apostasia shenzhenica OX=1088818 GN=G6PD PE=3 SV=1	2	8	8	3	16.3	67.012	590	128.48	0.788699	1.03881	1.00438	1.16812	0.839359	0.991654	1.02943	1.13956
A0A2I0B784;A0A2I0AU19	PFK3	tr|A0A2I0B784|A0A2I0B784_9ASPA ATP-dependent 6-phosphofructokinase OS=Apostasia shenzhenica OX=1088818 GN=PFK3 PE=3 SV=1;tr|A0A2I0AU19|A0A2I0AU19_9ASPA ATP-dependent 6-phosphofructokinase OS=Apostasia shenzhenica OX=1088818 GN=PFK3 PE=3 SV=1	2	5	2	2	10.3	59.814	544	11.946	0.898344	1.0797	0.751491	1.27047	1.30627	0.930783	0.78469	0.978259
A0A2I0APB2	ALDOA	tr|A0A2I0APB2|A0A2I0APB2_9ASPA Fructose-bisphosphate aldolase OS=Apostasia shenzhenica OX=1088818 GN=AXF42_Ash013551 PE=3 SV=1	1	3	2	2	8.2	42.105	389	98.715	0.258657	0.988959	0.574465	2.17792	0.249228	0.968022	0.630232	2.15252
A0A2I0AUS4	A0A2I0AUS4	tr|A0A2I0AUS4|A0A2I0AUS4_9ASPA Phosphoglycolate phosphatase 1B, chloroplastic OS=Apostasia shenzhenica OX=1088818 GN=PGLP1B PE=4 SV=1	1	1	1	1	3	40.466	371	13.693	0.751084	1.1735	0.865636	1.20978	0.68692	1.21132	0.84136	1.2604
A0A2I0B1K7	PGLS	tr|A0A2I0B1K7|A0A2I0B1K7_9ASPA Putative 6-phosphogluconolactonase 4, chloroplastic OS=Apostasia shenzhenica OX=1088818 GN=AXF42_Ash018654 PE=4 SV=1	1	1	1	1	2.9	29.811	273	7.0349	0.726736	1.24806	1.12946	0.895743	0.79383	1.21192	1.11161	0.882634
A0A2I0B2D9	A0A2I0B2D9	tr|A0A2I0B2D9|A0A2I0B2D9_9ASPA Acetyltransferase component of pyruvate dehydrogenase complex OS=Apostasia shenzhenica OX=1088818 GN=AXF42_Ash019169 PE=3 SV=1	1	6	6	6	9	61.768	564	87.621	0.68949	1.20269	0.910456	1.19736	0.654763	1.13327	1.00442	1.20755
A0A2I0BAB2	HPPR	tr|A0A2I0BAB2|A0A2I0BAB2_9ASPA Hydroxyphenylpyruvate reductase OS=Apostasia shenzhenica OX=1088818 GN=HPPR PE=3 SV=1	1	2	2	2	8	45.534	411	30.541	0.88361	1.11009	1.10795	0.898347	0.760759	1.19818	1.14957	0.891493
A0A2I0BB05	PK	tr|A0A2I0BB05|A0A2I0BB05_9ASPA Pyruvate kinase OS=Apostasia shenzhenica OX=1088818 GN=AXF42_Ash011553 PE=3 SV=1	1	7	7	7	13.3	63.084	577	243.7	0.872275	1.16697	0.899833	1.06092	0.752434	1.21913	0.919653	1.10878
