# Supplementary material for: Floral organ-specific proteome profiling of the floral ornamental orchid (Cymbidium goeringii) reveals candidate proteins related to floral organ development
Source: Bot Stud. 2021 Dec 18;62:23. doi: 10.1186/s40529-021-00330-9 (PMC8684572; doi:10.1186/s40529-021-00330-9)
Supplement: Supplementary file 5 — Additional file 5: Table S5. The basic information of cell division and pigment related proteins. [file 40529_2021_330_MOESM5_ESM.xlsx]

## Sheet: Sheet1
Table S5 The basic information of cell division and pigment related proteins.
Protein IDs	Majority protein IDs	Fasta headers	GY1	PE1	LI1	SE1	GY2	PE2	LI2	SE2
A0A2H9ZRJ2	CDC48	tr|A0A2H9ZRJ2|A0A2H9ZRJ2_9ASPA Cell division cycle protein 48 like OS=Apostasia shenzhenica OX=1088818 GN=CDC48 PE=4 SV=1	0.917926	1.06768	0.915547	1.09884	0.874013	1.07518	0.929775	1.12104
A0A2H9ZW88	FTSZ2-1	tr|A0A2H9ZW88|A0A2H9ZW88_9ASPA Cell division protein FtsZ like 2-1, chloroplastic OS=Apostasia shenzhenica OX=1088818 GN=FTSZ2-1 PE=3 SV=1	0.955464	0.959997	1.01923	1.06531	0.94021	0.988683	0.989238	1.08187
A0A2H9ZXK7	CDC48	tr|A0A2H9ZXK7|A0A2H9ZXK7_9ASPA Cell division cycle protein 48 like OS=Apostasia shenzhenica OX=1088818 GN=CDC48 PE=4 SV=1	0.867902	1.05653	0.925144	1.15042	0.931	1.01607	0.870168	1.18277
A0A2I0AB52	CDC2A	tr|A0A2I0AB52|A0A2I0AB52_9ASPA Cell division control protein 2 like A OS=Apostasia shenzhenica OX=1088818 GN=CDC2A PE=3 SV=1	0.946513	1.09703	1.11414	0.842319	1.01149	1.06274	1.10485	0.820911
A0A2I0ABA1	FTSZ	tr|A0A2I0ABA1|A0A2I0ABA1_9ASPA Cell division protein FtsZ like 1, chloroplastic OS=Apostasia shenzhenica OX=1088818 GN=FTSZ1 PE=3 SV=1	0.888595	1.12492	0.837502	1.14898	0.976252	1.02197	0.907959	1.09382
A0A2I0AYX0	CDC5	tr|A0A2I0AYX0|A0A2I0AYX0_9ASPA Cell division cycle 5-like protein OS=Apostasia shenzhenica OX=1088818 GN=CDC5 PE=4 SV=1	1.25587	0.867308	1.01006	0.866762	1.21284	0.8505	1.02626	0.910397
A0A2I0BC86	CDC48	tr|A0A2I0BC86|A0A2I0BC86_9ASPA Cell division cycle protein 48 like OS=Apostasia shenzhenica OX=1088818 GN=CDC48 PE=4 SV=1	0.972998	1.04307	0.911951	1.07198	1.08626	1.00983	0.850636	1.05328
A0A2I0AEB0	IRL	tr|A0A2I0AEB0|A0A2I0AEB0_9ASPA Isoflavone reductase like P3 OS=Apostasia shenzhenica OX=1088818 GN=AXF42_Ash011370 PE=4 SV=1	1.97386	0.554266	1.1169	0.354973	1.89406	0.564827	1.10084	0.440268
A0A2I0AEB6	IRL	tr|A0A2I0AEB6|A0A2I0AEB6_9ASPA Isoflavone reductase-like protein OS=Apostasia shenzhenica OX=1088818 GN=AXF42_Ash011368 PE=4 SV=1	1.93947	0.643957	0.90471	0.511866	2.07598	0.55959	0.883597	0.480837
A0A2I0APH5	CYP81E1	tr|A0A2I0APH5|A0A2I0APH5_9ASPA Isoflavone 2-hydroxylase OS=Apostasia shenzhenica OX=1088818 GN=CYP81E1 PE=3 SV=1	0.594244	1.25399	0.678361	1.47341	1.07487	1.08991	0.79317	1.04205
A0A2I0A361	CYP75B1	tr|A0A2I0A361|A0A2I0A361_9ASPA Flavonoid 3-monooxygenase OS=Apostasia shenzhenica OX=1088818 GN=CYP75B1 PE=3 SV=1	0.929545	1.04468	1.1882	0.837576	0.884159	1.03415	1.25018	0.831509
A0A2I0AWD6	CYP75B1	tr|A0A2I0AWD6|A0A2I0AWD6_9ASPA Flavonoid 3-monooxygenase OS=Apostasia shenzhenica OX=1088818 GN=CYP75B1 PE=3 SV=1	0.73066	1.03948	0.882772	1.34709	0.688687	1.09796	0.68828	1.52507
